# Supplementary material for: An unusual [4 + 2] fusion strategy to forge meso-N/O-heteroarene-fused (quinoidal) porphyrins with intense near-infrared Q-bands
Source: Chem Sci. 2019 Jun 17;10(30):7274–80. doi: 10.1039/c9sc01596e (PMC6686728; doi:10.1039/c9sc01596e)
Supplement: Supplementary file 2 [file SC-010-C9SC01596E-s002.cif]

# Electronic Supplementary Material (ESI) for Chemical Science.
# This journal is © The Royal Society of Chemistry 2019

####################################################################### 
# 
# This file contains crystal structure data downloaded from the 
# Cambridge Structural Database (CSD) hosted by the Cambridge 
# Crystallographic Data Centre (CCDC).
# 
# Full information about CCDC data access policies and citation 
# guidelines are available at http://www.ccdc.cam.ac.uk/access/V1 
# 
# Audit and citation data items may have been added by the CCDC. 
# Please retain this information to preserve the provenance of 
# this file and to allow appropriate attribution of the data. 
# 
#######################################################################

data_lcm-13387-2-150k_sq
_database_code_depnum_ccdc_archive 'CCDC 1852362'
loop_
_audit_author_name
_audit_author_address
'Chengming Li'
;Sichuan University
China
;
_audit_update_record             
;
2018-06-29 deposited with the CCDC.	2019-06-17 downloaded from the CCDC.
;
_audit_creation_date             2017-07-12
_audit_creation_method           
;
Olex2 1.2
(compiled 2017.03.28 svn.r3405 for OlexSys, GUI svn.r5337)
;
_shelx_SHELXL_version_number     2014/7
_chemical_name_common            ?
_chemical_name_systematic        ?
_chemical_formula_moiety         '2(C70 H46 N8 Zn), 2(C H Cl3)'
_chemical_formula_sum            'C142 H94 Cl6 N16 Zn2'
_chemical_formula_weight         2367.77
_chemical_melting_point          ?
loop_
_atom_type_symbol
_atom_type_description
_atom_type_scat_dispersion_real
_atom_type_scat_dispersion_imag
_atom_type_scat_source
C C 0.0181 0.0091 'International Tables Vol C Tables 4.2.6.8 and 6.1.1.4'
H H 0.0000 0.0000 'International Tables Vol C Tables 4.2.6.8 and 6.1.1.4'
Cl Cl 0.3639 0.7018 'International Tables Vol C Tables 4.2.6.8 and 6.1.1.4'
N N 0.0311 0.0180 'International Tables Vol C Tables 4.2.6.8 and 6.1.1.4'
Zn Zn -1.5491 0.6778 'International Tables Vol C Tables 4.2.6.8 and 6.1.1.4'

_shelx_space_group_comment       
;
The symmetry employed for this shelxl refinement is uniquely defined
by the following loop, which should always be used as a source of
symmetry information in preference to the above space-group names.
They are only intended as comments.
;
_space_group_crystal_system      triclinic
_space_group_IT_number           2
_space_group_name_H-M_alt        'P -1'
_space_group_name_Hall           '-P 1'
loop_
_space_group_symop_operation_xyz
'x, y, z'
'-x, -y, -z'

_cell_length_a                   10.1189(3)
_cell_length_b                   16.2647(5)
_cell_length_c                   19.3022(6)
_cell_angle_alpha                67.268(3)
_cell_angle_beta                 82.291(3)
_cell_angle_gamma                82.584(3)
_cell_volume                     2893.15(16)
_cell_formula_units_Z            1
_cell_measurement_reflns_used    13039
_cell_measurement_temperature    150
_cell_measurement_theta_max      72.5090
_cell_measurement_theta_min      4.4530
_shelx_estimated_absorpt_T_max   ?
_shelx_estimated_absorpt_T_min   ?
_exptl_absorpt_coefficient_mu    2.268
_exptl_absorpt_correction_T_max  1.00000
_exptl_absorpt_correction_T_min  0.56288
_exptl_absorpt_correction_type   multi-scan
_exptl_absorpt_process_details   
;
CrysAlisPro, Agilent Technologies,
Version 1.171.37.35 (release 13-08-2014 CrysAlis171 .NET)
(compiled Aug 13 2014,18:06:01)
Empirical absorption correction using spherical harmonics,
 implemented in SCALE3 ABSPACK scaling algorithm.
;
_exptl_absorpt_special_details   ?
_exptl_crystal_colour            'clear light colourless'
_exptl_crystal_colour_lustre     clear
_exptl_crystal_colour_modifier   light
_exptl_crystal_colour_primary    colourless
_exptl_crystal_density_diffrn    1.359
_exptl_crystal_density_meas      ?
_exptl_crystal_density_method    ?
_exptl_crystal_description       block
_exptl_crystal_F_000             1220
_exptl_crystal_size_max          0.6
_exptl_crystal_size_mid          0.3
_exptl_crystal_size_min          0.3
_exptl_transmission_factor_max   ?
_exptl_transmission_factor_min   ?
_diffrn_reflns_av_R_equivalents  0.0469
_diffrn_reflns_av_unetI/netI     0.0379
_diffrn_reflns_Laue_measured_fraction_full 0.999
_diffrn_reflns_Laue_measured_fraction_max 0.999
_diffrn_reflns_limit_h_max       11
_diffrn_reflns_limit_h_min       -11
_diffrn_reflns_limit_k_max       18
_diffrn_reflns_limit_k_min       -18
_diffrn_reflns_limit_l_max       18
_diffrn_reflns_limit_l_min       -22
_diffrn_reflns_number            28348
_diffrn_reflns_point_group_measured_fraction_full 0.999
_diffrn_reflns_point_group_measured_fraction_max 0.999
_diffrn_reflns_theta_full        63.691
_diffrn_reflns_theta_max         63.691
_diffrn_reflns_theta_min         4.425
_diffrn_ambient_environment      air
_diffrn_ambient_temperature      150
_diffrn_detector                 'CCD plate'
_diffrn_detector_area_resol_mean 15.9595
_diffrn_detector_type            EosS2
_diffrn_measured_fraction_theta_full 0.999
_diffrn_measured_fraction_theta_max 0.999
_diffrn_measurement_details      
;
#__ type_ start__ end____ width___ exp.time_
  1 omega   17.00  105.00   1.0000    3.4000
omega____ theta____ kappa____ phi______ frames
    -       36.0421   38.0000    0.0000 88

#__ type_ start__ end____ width___ exp.time_
  2 omega   19.00  103.00   1.0000    3.4000
omega____ theta____ kappa____ phi______ frames
    -       36.0421   57.0000 -150.0000 84

#__ type_ start__ end____ width___ exp.time_
  3 omega  -32.00   63.00   1.0000    3.4000
omega____ theta____ kappa____ phi______ frames
    -       36.0421  -77.0000  -30.0000 95

#__ type_ start__ end____ width___ exp.time_
  4 omega  -31.00   53.00   1.0000    3.4000
omega____ theta____ kappa____ phi______ frames
    -       36.0421  -57.0000    0.0000 84

#__ type_ start__ end____ width___ exp.time_
  5 omega  -33.00   55.00   1.0000    3.4000
omega____ theta____ kappa____ phi______ frames
    -       36.0421  -38.0000   60.0000 88

#__ type_ start__ end____ width___ exp.time_
  6 omega   23.00   89.00   1.0000    3.4000
omega____ theta____ kappa____ phi______ frames
    -       36.0421 -125.0000  150.0000 66

#__ type_ start__ end____ width___ exp.time_
  7 omega   17.00  105.00   1.0000    3.4000
omega____ theta____ kappa____ phi______ frames
    -       36.0421   38.0000  -60.0000 88

#__ type_ start__ end____ width___ exp.time_
  8 omega  -32.00   63.00   1.0000    3.4000
omega____ theta____ kappa____ phi______ frames
    -       36.0421  -77.0000 -120.0000 95

#__ type_ start__ end____ width___ exp.time_
  9 omega    1.00   75.00   1.0000    3.4000
omega____ theta____ kappa____ phi______ frames
    -       36.0421  -99.0000  -30.0000 74

#__ type_ start__ end____ width___ exp.time_
 10 omega    1.00   75.00   1.0000    3.4000
omega____ theta____ kappa____ phi______ frames
    -       36.0421  -99.0000 -150.0000 74

#__ type_ start__ end____ width___ exp.time_
 11 omega   38.00  116.00   1.0000   13.5800
omega____ theta____ kappa____ phi______ frames
    -      108.0000 -111.0000 -120.0000 78

#__ type_ start__ end____ width___ exp.time_
 12 omega   39.00  109.00   1.0000   13.5800
omega____ theta____ kappa____ phi______ frames
    -      108.0000  -94.0000   30.0000 70

#__ type_ start__ end____ width___ exp.time_
 13 omega   40.00   98.00   1.0000   13.5800
omega____ theta____ kappa____ phi______ frames
    -      108.0000  -45.0000   60.0000 58

#__ type_ start__ end____ width___ exp.time_
 14 omega   39.00  109.00   1.0000   13.5800
omega____ theta____ kappa____ phi______ frames
    -      108.0000  -94.0000   90.0000 70

#__ type_ start__ end____ width___ exp.time_
 15 omega   81.00  176.00   1.0000   13.5800
omega____ theta____ kappa____ phi______ frames
    -      108.0000   77.0000  -90.0000 95

#__ type_ start__ end____ width___ exp.time_
 16 omega   39.00  109.00   1.0000   13.5800
omega____ theta____ kappa____ phi______ frames
    -      108.0000  -94.0000 -180.0000 70

#__ type_ start__ end____ width___ exp.time_
 17 omega   40.00   98.00   1.0000   13.5800
omega____ theta____ kappa____ phi______ frames
    -      108.0000  -45.0000 -120.0000 58

#__ type_ start__ end____ width___ exp.time_
 18 omega   38.00   91.00   1.0000   13.5800
omega____ theta____ kappa____ phi______ frames
    -      108.0000  -30.0000  -60.0000 53

#__ type_ start__ end____ width___ exp.time_
 19 omega   40.00   98.00   1.0000   13.5800
omega____ theta____ kappa____ phi______ frames
    -      108.0000  -45.0000 -150.0000 58

#__ type_ start__ end____ width___ exp.time_
 20 omega   38.00   91.00   1.0000   13.5800
omega____ theta____ kappa____ phi______ frames
    -      108.0000  -30.0000  -30.0000 53

#__ type_ start__ end____ width___ exp.time_
 21 omega   38.00  116.00   1.0000   13.5800
omega____ theta____ kappa____ phi______ frames
    -      108.0000 -111.0000  -60.0000 78

#__ type_ start__ end____ width___ exp.time_
 22 omega   40.00   98.00   1.0000   13.5800
omega____ theta____ kappa____ phi______ frames
    -      108.0000  -45.0000   30.0000 58

#__ type_ start__ end____ width___ exp.time_
 23 omega   91.00  176.00   1.0000   13.5800
omega____ theta____ kappa____ phi______ frames
    -      108.0000   45.0000  -30.0000 85

#__ type_ start__ end____ width___ exp.time_
 24 omega   70.00  178.00   1.0000   13.5800
omega____ theta____ kappa____ phi______ frames
    -      108.0000   15.0000  -90.0000 108

#__ type_ start__ end____ width___ exp.time_
 25 omega   38.00   91.00   1.0000   13.5800
omega____ theta____ kappa____ phi______ frames
    -      108.0000  -30.0000   90.0000 53

#__ type_ start__ end____ width___ exp.time_
 26 omega   40.00   98.00   1.0000   13.5800
omega____ theta____ kappa____ phi______ frames
    -      108.0000  -45.0000  150.0000 58

#__ type_ start__ end____ width___ exp.time_
 27 omega   57.00  150.00   1.0000   13.5800
omega____ theta____ kappa____ phi______ frames
    -      108.0000  178.0000   90.0000 93

#__ type_ start__ end____ width___ exp.time_
 28 omega    9.00  104.00   1.0000    3.4000
omega____ theta____ kappa____ phi______ frames
    -       36.0421   77.0000    0.0000 95

#__ type_ start__ end____ width___ exp.time_
 29 omega    9.00  104.00   1.0000    3.4000
omega____ theta____ kappa____ phi______ frames
    -       36.0421   77.0000  150.0000 95

#__ type_ start__ end____ width___ exp.time_
 30 omega    9.00  104.00   1.0000    3.4000
omega____ theta____ kappa____ phi______ frames
    -       36.0421   77.0000  -90.0000 95

#__ type_ start__ end____ width___ exp.time_
 31 omega   17.00   93.00   1.0000    3.4000
omega____ theta____ kappa____ phi______ frames
    -       36.0421   38.0000   90.0000 76

#__ type_ start__ end____ width___ exp.time_
 32 omega    9.00  104.00   1.0000    3.4000
omega____ theta____ kappa____ phi______ frames
    -       36.0421   77.0000   90.0000 95
;
_diffrn_measurement_device       'four-circle diffractometer'
_diffrn_measurement_device_type  'New Gemini, Dual, Cu at zero, EosS2'
_diffrn_measurement_method       '\w scans'
_diffrn_orient_matrix_UB_11      -0.0275185000
_diffrn_orient_matrix_UB_12      0.0948241000
_diffrn_orient_matrix_UB_13      0.0012704000
_diffrn_orient_matrix_UB_21      0.1474896000
_diffrn_orient_matrix_UB_22      -0.0011373000
_diffrn_orient_matrix_UB_23      0.0125823000
_diffrn_orient_matrix_UB_31      0.0355358000
_diffrn_orient_matrix_UB_32      0.0403642000
_diffrn_orient_matrix_UB_33      -0.0859792000
_diffrn_radiation_monochromator  graphite
_diffrn_radiation_probe          x-ray
_diffrn_radiation_type           CuK\a
_diffrn_radiation_wavelength     1.54184
_diffrn_source                   'Enhance (Cu) X-ray Source'
_reflns_Friedel_coverage         0.000
_reflns_Friedel_fraction_full    .
_reflns_Friedel_fraction_max     .
_reflns_number_gt                7727
_reflns_number_total             9511
_reflns_odcompleteness_completeness 99.94
_reflns_odcompleteness_iscentric 1
_reflns_odcompleteness_theta     66.97
_reflns_special_details          
;
 Reflections were merged by SHELXL according to the crystal
 class for the calculation of statistics and refinement.
 
 Structure factors included contributions from the .fab file.
 
 _reflns_Friedel_fraction is defined as the number of unique
 Friedel pairs measured divided by the number that would be
 possible theoretically, ignoring centric projections and
 systematic absences.
;
_reflns_threshold_expression     'I > 2\s(I)'
_computing_cell_refinement       
;
CrysAlisPro, Agilent Technologies,
Version 1.171.37.35 (release 13-08-2014 CrysAlis171 .NET)
(compiled Aug 13 2014,18:06:01)
;
_computing_data_collection       
;
CrysAlisPro, Agilent Technologies,
Version 1.171.37.35 (release 13-08-2014 CrysAlis171 .NET)
(compiled Aug 13 2014,18:06:01)
;
_computing_data_reduction        
;
CrysAlisPro, Agilent Technologies,
Version 1.171.37.35 (release 13-08-2014 CrysAlis171 .NET)
(compiled Aug 13 2014,18:06:01)
;
_computing_molecular_graphics    'Olex2 (Dolomanov et al., 2009)'
_computing_publication_material  'Olex2 (Dolomanov et al., 2009)'
_computing_structure_refinement  'ShelXL (Sheldrick, 2015)'
_computing_structure_solution    'SIR2004 (Burla et al., 2007)'
_refine_diff_density_max         1.900
_refine_diff_density_min         -1.158
_refine_diff_density_rms         0.139
_refine_ls_extinction_coef       .
_refine_ls_extinction_method     none
_refine_ls_goodness_of_fit_ref   1.352
_refine_ls_hydrogen_treatment    constr
_refine_ls_matrix_type           full
_refine_ls_number_parameters     751
_refine_ls_number_reflns         9511
_refine_ls_number_restraints     0
_refine_ls_R_factor_all          0.1104
_refine_ls_R_factor_gt           0.0980
_refine_ls_restrained_S_all      1.352
_refine_ls_shift/su_max          0.008
_refine_ls_shift/su_mean         0.000
_refine_ls_structure_factor_coef Fsqd
_refine_ls_weighting_details     
'w=1/[\s^2^(Fo^2^)+(0.2000P)^2^] where P=(Fo^2^+2Fc^2^)/3'
_refine_ls_weighting_scheme      calc
_refine_ls_wR_factor_gt          0.2969
_refine_ls_wR_factor_ref         0.3133
_refine_special_details          ?
_olex2_refinement_description    
;
1. Fixed Uiso
 At 1.2 times of:
  All C(H) groups
2.a Ternary CH refined with riding coordinates:
 C2(H2)
2.b Aromatic/amide H refined with riding coordinates:
 C00H(H00H), C00P(H00P), C00T(H00T), C00X(H00X), C00Y(H00Y), C00Z(H00Z),
 C011(H011), C013(H013), C016(H016), C018(H018), C019(H019), C01A(H01A),
 C01C(H01C), C01D(H01D), C01E(H01E), C01F(H01F), C01G(H01G), C01H(H01H),
 C01I(H01I), C01J(H01J), C01K(H01K), C01L(H01L), C01M(H01M), C01N(H01N),
 C01O(H01O), C01P(H01P), C01S(H01S), C01T(H01T), C01U(H01U), C01V(H01V),
 C01W(H01W), C01X(H01X), C01Z(H01Z), C020(H020), C022(H022), C023(H023),
 C024(H024), C025(H025), C026(H026), C027(H027), C028(H028), C029(H029),
 C02A(H02A), C02B(H02B), C02D(H02D), C4(H4)
;
_atom_sites_solution_hydrogens   geom
_atom_sites_solution_primary     direct
_atom_sites_solution_secondary   ?
loop_
_atom_site_label
_atom_site_type_symbol
_atom_site_fract_x
_atom_site_fract_y
_atom_site_fract_z
_atom_site_U_iso_or_equiv
_atom_site_adp_type
_atom_site_occupancy
_atom_site_site_symmetry_order
_atom_site_calc_flag
_atom_site_refinement_flags_posn
_atom_site_refinement_flags_adp
_atom_site_refinement_flags_occupancy
_atom_site_disorder_assembly
_atom_site_disorder_group
Zn01 Zn 0.5000 0.5000 1.0000 0.0516(4) Uani 1 2 d S T P . .
Zn02 Zn 0.5000 1.0000 0.5000 0.0528(4) Uani 1 2 d S T P . .
N006 N 0.5092(4) 1.0263(2) 0.5974(2) 0.0278(7) Uani 1 1 d . . . . .
N007 N 0.4483(3) 0.4202(2) 0.9531(2) 0.0269(7) Uani 1 1 d . . . . .
N008 N 0.4310(3) 0.6135(2) 0.9111(2) 0.0280(7) Uani 1 1 d . . . . .
N009 N 0.2211(3) 0.9527(2) 0.72958(19) 0.0274(7) Uani 1 1 d . . . . .
N00A N 0.3193(3) 0.9504(2) 0.5392(2) 0.0267(7) Uani 1 1 d . . . . .
N00B N 0.2865(4) 0.5522(2) 0.7779(2) 0.0320(8) Uani 1 1 d . . . . .
C00C C 0.2989(4) 0.9654(3) 0.6646(2) 0.0262(8) Uani 1 1 d . . . . .
C00D C 0.4613(5) 0.8274(3) 0.9409(2) 0.0296(9) Uani 1 1 d . . . . .
C00E C 0.1474(4) 0.8875(3) 0.6273(2) 0.0286(9) Uani 1 1 d . . . . .
C00F C 0.4299(4) 0.7023(3) 0.9052(2) 0.0287(9) Uani 1 1 d . . . . .
C00G C 0.4242(4) 1.0038(3) 0.6584(2) 0.0254(8) Uani 1 1 d . . . . .
C00H C 0.1384(4) 0.8680(3) 0.5637(2) 0.0289(9) Uani 1 1 d . . . . .
H00H H 0.0755 0.8349 0.5575 0.035 Uiso 1 1 calc R . . . .
C00I C 0.4786(4) 0.7291(3) 0.9550(2) 0.0272(9) Uani 1 1 d . . . . .
C00J C 0.3848(4) 0.4492(3) 0.8884(2) 0.0280(9) Uani 1 1 d . . . . .
C00K C 0.7254(4) 1.0944(3) 0.5637(2) 0.0279(9) Uani 1 1 d . . . . .
C00L C 0.6159(4) 1.0606(3) 0.6136(2) 0.0270(8) Uani 1 1 d . . . . .
C00M C 0.8190(5) 1.1395(3) 0.5894(2) 0.0310(9) Uani 1 1 d . . . . .
C00N C 0.2612(4) 0.9387(3) 0.6099(2) 0.0258(8) Uani 1 1 d . . . . .
C00O C 0.1091(4) 0.9098(3) 0.7443(2) 0.0284(9) Uani 1 1 d . . . . .
C00P C 0.4734(4) 1.0188(3) 0.7192(2) 0.0310(9) Uani 1 1 d . . . . .
H00P H 0.4320 1.0064 0.7678 0.037 Uiso 1 1 calc R . . . .
C00Q C 0.0691(4) 0.8724(3) 0.6973(2) 0.0281(9) Uani 1 1 d . . . . .
C00R C 0.4591(4) 0.3284(3) 0.9777(2) 0.0286(9) Uani 1 1 d . . . . .
C00S C 0.2446(4) 0.9087(3) 0.5104(2) 0.0276(9) Uani 1 1 d . . . . .
C00T C 0.3700(4) 0.7604(3) 0.8367(2) 0.0291(9) Uani 1 1 d . . . . .
H00T H 0.3579 0.8226 0.8187 0.035 Uiso 1 1 calc R . . . .
C00U C 0.0356(4) 0.9013(3) 0.8187(2) 0.0303(9) Uani 1 1 d . . . . .
C00V C 0.3740(4) 0.6169(3) 0.8515(2) 0.0270(8) Uani 1 1 d . . . . .
C00W C 0.1782(5) 0.5110(3) 0.6949(3) 0.0354(10) Uani 1 1 d . . . . .
C00X C 0.7690(5) 1.2114(3) 0.6094(2) 0.0342(10) Uani 1 1 d . . . . .
H00X H 0.6782 1.2300 0.6080 0.041 Uiso 1 1 calc R . . . .
C00Y C 0.5922(4) 1.0548(3) 0.6909(2) 0.0290(9) Uani 1 1 d . . . . .
H00Y H 0.6479 1.0723 0.7164 0.035 Uiso 1 1 calc R . . . .
C00Z C 0.3353(4) 0.7076(3) 0.8038(2) 0.0310(9) Uani 1 1 d . . . . .
H00Z H 0.2944 0.7261 0.7592 0.037 Uiso 1 1 calc R . . . .
C010 C 0.3507(4) 0.5370(3) 0.8390(2) 0.0294(9) Uani 1 1 d . . . . .
C011 C 0.4033(4) 0.2988(3) 0.9295(3) 0.0310(9) Uani 1 1 d . . . . .
H011 H 0.3998 0.2399 0.9345 0.037 Uiso 1 1 calc R . . . .
C012 C 0.3538(4) 0.3764(3) 0.8721(3) 0.0317(9) Uani 1 1 d . . . . .
C013 C 0.5709(5) 0.8774(3) 0.9208(3) 0.0334(10) Uani 1 1 d . . . . .
H013 H 0.6564 0.8507 0.9152 0.040 Uiso 1 1 calc R . . . .
C014 C 0.2559(5) 0.4831(3) 0.7620(3) 0.0330(10) Uani 1 1 d . . . . .
C015 C -0.0480(5) 0.8190(3) 0.7174(2) 0.0329(9) Uani 1 1 d . . . . .
C016 C 0.3338(5) 0.8671(3) 0.9502(3) 0.0361(10) Uani 1 1 d . . . . .
H016 H 0.2602 0.8334 0.9642 0.043 Uiso 1 1 calc R . . . .
C017 C 0.2679(5) 0.3161(3) 0.7876(3) 0.0367(10) Uani 1 1 d . . . . .
C018 C 0.5524(6) 0.9683(3) 0.9090(3) 0.0422(11) Uani 1 1 d . . . . .
H018 H 0.6257 1.0024 0.8946 0.051 Uiso 1 1 calc R . . . .
C019 C -0.0074(5) 0.9790(3) 0.8333(3) 0.0387(11) Uani 1 1 d . . . . .
H019 H 0.0072 1.0349 0.7961 0.046 Uiso 1 1 calc R . . . .
C01A C -0.0531(5) 0.8139(4) 0.9444(3) 0.0416(11) Uani 1 1 d . . . . .
H01A H -0.0695 0.7584 0.9816 0.050 Uiso 1 1 calc R . . . .
C01B C 0.2891(4) 0.3931(3) 0.8068(3) 0.0325(9) Uani 1 1 d . . . . .
C01C C -0.1767(5) 0.8558(4) 0.7320(3) 0.0389(11) Uani 1 1 d . . . . .
H01C H -0.1891 0.9153 0.7275 0.047 Uiso 1 1 calc R . . . .
C01D C 0.8523(6) 1.2559(3) 0.6312(3) 0.0418(11) Uani 1 1 d . . . . .
H01D H 0.8173 1.3040 0.6445 0.050 Uiso 1 1 calc R . . . .
C01E C 0.9545(5) 1.1116(3) 0.5925(3) 0.0356(10) Uani 1 1 d . . . . .
H01E H 0.9892 1.0633 0.5793 0.043 Uiso 1 1 calc R . . . .
C01F C 0.4254(6) 1.0079(3) 0.9188(3) 0.0427(12) Uani 1 1 d . . . . .
H01F H 0.4134 1.0680 0.9122 0.051 Uiso 1 1 calc R . . . .
C01G C 0.1941(5) 0.2481(3) 0.8376(3) 0.0395(11) Uani 1 1 d . . . . .
H01G H 0.1557 0.2519 0.8829 0.047 Uiso 1 1 calc R . . . .
C01H C 0.0112(5) 0.8183(3) 0.8755(3) 0.0354(10) Uani 1 1 d . . . . .
H01H H 0.0383 0.7660 0.8669 0.043 Uiso 1 1 calc R . . . .
C01I C 1.0373(5) 1.1555(4) 0.6149(3) 0.0440(12) Uani 1 1 d . . . . .
H01I H 1.1276 1.1358 0.6177 0.053 Uiso 1 1 calc R . . . .
C01J C -0.0936(6) 0.8907(4) 0.9593(3) 0.0461(12) Uani 1 1 d . . . . .
H01J H -0.1350 0.8869 1.0064 0.055 Uiso 1 1 calc R . . . .
C01K C 0.2358(5) 0.1667(3) 0.7569(3) 0.0463(13) Uani 1 1 d . . . . .
H01K H 0.2251 0.1168 0.7465 0.056 Uiso 1 1 calc R . . . .
C01L C 0.3169(6) 0.9576(3) 0.9383(3) 0.0444(12) Uani 1 1 d . . . . .
H01L H 0.2313 0.9845 0.9435 0.053 Uiso 1 1 calc R . . . .
C01M C 0.0749(5) 0.4638(3) 0.6927(3) 0.0424(11) Uani 1 1 d . . . . .
H01M H 0.0525 0.4130 0.7343 0.051 Uiso 1 1 calc R . . . .
C01N C 0.2067(6) 0.5876(4) 0.6327(3) 0.0443(12) Uani 1 1 d . . . . .
H01N H 0.2739 0.6210 0.6336 0.053 Uiso 1 1 calc R . . . .
C01O C -0.0713(6) 0.9729(4) 0.9029(3) 0.0438(12) Uani 1 1 d . . . . .
H01O H -0.0997 1.0249 0.9119 0.053 Uiso 1 1 calc R . . . .
C01P C 0.1761(6) 0.1749(3) 0.8220(3) 0.0447(12) Uani 1 1 d . . . . .
H01P H 0.1233 0.1310 0.8557 0.054 Uiso 1 1 calc R . . . .
N01Q N 0.4039(5) 1.1521(3) 0.4410(3) 0.0554(12) Uani 1 1 d . . . . .
C01S C 0.3266(5) 0.3070(4) 0.7217(3) 0.0455(12) Uani 1 1 d . . . . .
H01S H 0.3768 0.3516 0.6868 0.055 Uiso 1 1 calc R . . . .
C01T C -0.2847(5) 0.8056(4) 0.7529(3) 0.0514(13) Uani 1 1 d . . . . .
H01T H -0.3694 0.8309 0.7627 0.062 Uiso 1 1 calc R . . . .
C01U C -0.0327(6) 0.7314(4) 0.7232(4) 0.0565(15) Uani 1 1 d . . . . .
H01U H 0.0515 0.7060 0.7126 0.068 Uiso 1 1 calc R . . . .
C01V C 0.0045(6) 0.4912(4) 0.6296(3) 0.0492(13) Uani 1 1 d . . . . .
H01V H -0.0655 0.4593 0.6294 0.059 Uiso 1 1 calc R . . . .
C01W C 0.1380(7) 0.6153(4) 0.5696(3) 0.0547(14) Uani 1 1 d . . . . .
H01W H 0.1584 0.6672 0.5288 0.066 Uiso 1 1 calc R . . . .
C01X C 0.3110(6) 0.2319(4) 0.7075(4) 0.0530(14) Uani 1 1 d . . . . .
H01X H 0.3526 0.2259 0.6635 0.064 Uiso 1 1 calc R . . . .
N01Y N 0.2721(5) 0.4965(4) 1.0575(3) 0.0592(13) Uani 1 1 d . . . . .
C01Z C 0.0382(7) 0.5660(4) 0.5667(3) 0.0560(15) Uani 1 1 d . . . . .
H01Z H -0.0054 0.5828 0.5232 0.067 Uiso 1 1 calc R . . . .
C020 C 0.4779(6) 1.2213(4) 0.4040(4) 0.0575(15) Uani 1 1 d . . . . .
H020 H 0.5694 1.2086 0.3952 0.069 Uiso 1 1 calc R . . . .
C022 C 0.2750(6) 1.1711(4) 0.4532(4) 0.0576(15) Uani 1 1 d . . . . .
H022 H 0.2211 1.1240 0.4774 0.069 Uiso 1 1 calc R . . . .
C023 C -0.2677(7) 0.7180(5) 0.7593(4) 0.0694(19) Uani 1 1 d . . . . .
H023 H -0.3411 0.6841 0.7735 0.083 Uiso 1 1 calc R . . . .
C024 C -0.1435(8) 0.6800(5) 0.7449(6) 0.081(2) Uani 1 1 d . . . . .
H024 H -0.1326 0.6205 0.7494 0.097 Uiso 1 1 calc R . . . .
C025 C 0.2138(8) 0.5618(6) 1.0768(5) 0.076(2) Uani 1 1 d . . . . .
H025 H 0.2675 0.6042 1.0766 0.091 Uiso 1 1 calc R . . . .
C026 C 0.4300(9) 1.3086(5) 0.3783(6) 0.086(2) Uani 1 1 d . . . . .
H026 H 0.4849 1.3544 0.3511 0.104 Uiso 1 1 calc R . . . .
C027 C 0.0813(8) 0.5727(6) 1.0971(6) 0.083(2) Uani 1 1 d . . . . .
H027 H 0.0458 0.6230 1.1072 0.100 Uiso 1 1 calc R . . . .
C028 C 0.1910(8) 0.4346(6) 1.0616(5) 0.080(2) Uani 1 1 d . . . . .
H028 H 0.2299 0.3858 1.0501 0.096 Uiso 1 1 calc R . . . .
C029 C 0.2150(8) 1.2573(6) 0.4321(6) 0.091(3) Uani 1 1 d . . . . .
H029 H 0.1235 1.2677 0.4431 0.109 Uiso 1 1 calc R . . . .
C02A C 0.2911(10) 1.3258(6) 0.3952(7) 0.107(4) Uani 1 1 d . . . . .
H02A H 0.2527 1.3844 0.3809 0.129 Uiso 1 1 calc R . . . .
C02B C 0.0018(9) 0.5105(8) 1.1024(6) 0.098(3) Uani 1 1 d . . . . .
H02B H -0.0883 0.5145 1.1195 0.118 Uiso 1 1 calc R . . . .
C02D C 0.0591(10) 0.4380(7) 1.0811(8) 0.112(4) Uani 1 1 d . . . . .
H02D H 0.0071 0.3951 1.0807 0.134 Uiso 1 1 calc R . . . .
Cl1 Cl 0.6167(2) 1.20302(16) 0.80459(14) 0.0893(6) Uani 1 1 d . . . . .
C4 C 0.9879(5) 1.2293(4) 0.6336(3) 0.0443(12) Uani 1 1 d . . . . .
H4 H 1.0447 1.2599 0.6473 0.053 Uiso 1 1 calc R . . . .
Cl0A Cl 0.8630(2) 1.24732(19) 0.83518(17) 0.1034(8) Uani 1 1 d . . . . .
Cl2 Cl 0.6696(3) 1.38739(17) 0.76121(18) 0.1093(8) Uani 1 1 d . . . . .
C2 C 0.6933(9) 1.2781(6) 0.8273(6) 0.086(2) Uani 1 1 d . . . . .
H2 H 0.6517 1.2774 0.8764 0.103 Uiso 1 1 calc R . . . .

loop_
_atom_site_aniso_label
_atom_site_aniso_U_11
_atom_site_aniso_U_22
_atom_site_aniso_U_33
_atom_site_aniso_U_23
_atom_site_aniso_U_13
_atom_site_aniso_U_12
Zn01 0.0948(9) 0.0231(5) 0.0447(6) -0.0146(4) -0.0440(6) 0.0123(5)
Zn02 0.0335(5) 0.1072(10) 0.0361(6) -0.0432(6) 0.0111(4) -0.0330(5)
N006 0.0280(17) 0.0277(17) 0.0269(18) -0.0085(14) -0.0053(14) -0.0025(14)
N007 0.0308(18) 0.0222(16) 0.0275(18) -0.0074(14) -0.0093(14) -0.0013(13)
N008 0.0289(18) 0.0249(17) 0.0279(18) -0.0060(14) -0.0085(14) -0.0007(14)
N009 0.0286(18) 0.0281(17) 0.0243(17) -0.0090(14) -0.0007(14) -0.0026(14)
N00A 0.0258(17) 0.0272(17) 0.0251(17) -0.0071(14) -0.0016(13) -0.0049(14)
N00B 0.0331(19) 0.0304(19) 0.033(2) -0.0092(15) -0.0108(15) -0.0058(15)
C00C 0.032(2) 0.0210(18) 0.021(2) -0.0040(15) -0.0011(16) 0.0000(16)
C00D 0.037(2) 0.025(2) 0.027(2) -0.0079(17) -0.0116(17) 0.0015(17)
C00E 0.027(2) 0.027(2) 0.027(2) -0.0060(17) -0.0022(16) -0.0008(16)
C00F 0.025(2) 0.030(2) 0.030(2) -0.0089(17) -0.0032(16) -0.0049(16)
C00G 0.028(2) 0.0241(19) 0.022(2) -0.0077(16) -0.0012(16) -0.0002(16)
C00H 0.029(2) 0.026(2) 0.030(2) -0.0072(17) -0.0060(17) -0.0027(16)
C00I 0.0226(19) 0.023(2) 0.034(2) -0.0079(17) -0.0052(16) -0.0006(15)
C00J 0.026(2) 0.027(2) 0.031(2) -0.0085(17) -0.0073(16) -0.0038(16)
C00K 0.030(2) 0.027(2) 0.024(2) -0.0068(16) -0.0060(16) -0.0012(16)
C00L 0.030(2) 0.026(2) 0.025(2) -0.0088(16) -0.0052(16) -0.0028(16)
C00M 0.034(2) 0.034(2) 0.022(2) -0.0070(17) -0.0009(17) -0.0085(18)
C00N 0.027(2) 0.0236(19) 0.025(2) -0.0073(16) -0.0019(16) -0.0008(16)
C00O 0.029(2) 0.029(2) 0.024(2) -0.0078(17) -0.0004(16) -0.0009(17)
C00P 0.034(2) 0.034(2) 0.025(2) -0.0115(18) -0.0014(17) -0.0036(18)
C00Q 0.028(2) 0.026(2) 0.026(2) -0.0053(16) -0.0032(16) 0.0002(16)
C00R 0.028(2) 0.027(2) 0.032(2) -0.0097(17) -0.0060(17) -0.0055(16)
C00S 0.030(2) 0.027(2) 0.024(2) -0.0074(16) -0.0027(16) -0.0020(16)
C00T 0.030(2) 0.022(2) 0.033(2) -0.0061(17) -0.0070(17) -0.0033(16)
C00U 0.025(2) 0.037(2) 0.028(2) -0.0106(18) -0.0008(16) -0.0050(17)
C00V 0.0246(19) 0.028(2) 0.029(2) -0.0095(17) -0.0052(16) -0.0052(16)
C00W 0.042(2) 0.030(2) 0.036(2) -0.0128(19) -0.0127(19) -0.0012(19)
C00X 0.037(2) 0.037(2) 0.030(2) -0.0126(19) -0.0045(18) -0.0053(19)
C00Y 0.031(2) 0.032(2) 0.025(2) -0.0114(17) -0.0038(16) -0.0044(17)
C00Z 0.032(2) 0.032(2) 0.026(2) -0.0044(18) -0.0100(17) -0.0045(17)
C010 0.031(2) 0.030(2) 0.026(2) -0.0074(17) -0.0081(17) -0.0041(17)
C011 0.033(2) 0.024(2) 0.038(2) -0.0115(18) -0.0111(18) -0.0022(16)
C012 0.032(2) 0.027(2) 0.034(2) -0.0074(18) -0.0066(18) -0.0042(17)
C013 0.039(2) 0.027(2) 0.033(2) -0.0076(18) -0.0119(18) -0.0038(18)
C014 0.035(2) 0.031(2) 0.033(2) -0.0077(18) -0.0096(18) -0.0083(18)
C015 0.033(2) 0.039(2) 0.024(2) -0.0091(18) 0.0011(17) -0.0080(19)
C016 0.038(2) 0.029(2) 0.040(3) -0.0122(19) -0.0084(19) 0.0039(18)
C017 0.040(2) 0.032(2) 0.040(3) -0.013(2) -0.020(2) -0.0008(19)
C018 0.054(3) 0.031(2) 0.042(3) -0.011(2) -0.017(2) -0.007(2)
C019 0.040(2) 0.038(2) 0.040(3) -0.017(2) 0.005(2) -0.011(2)
C01A 0.046(3) 0.045(3) 0.027(2) -0.006(2) 0.002(2) -0.008(2)
C01B 0.031(2) 0.033(2) 0.034(2) -0.0106(19) -0.0088(18) -0.0061(18)
C01C 0.034(2) 0.045(3) 0.034(2) -0.012(2) -0.0016(19) -0.003(2)
C01D 0.056(3) 0.037(2) 0.036(3) -0.014(2) -0.007(2) -0.011(2)
C01E 0.038(2) 0.035(2) 0.033(2) -0.0102(19) -0.0107(19) -0.0010(19)
C01F 0.064(3) 0.028(2) 0.041(3) -0.016(2) -0.017(2) 0.005(2)
C01G 0.054(3) 0.030(2) 0.034(2) -0.0072(19) -0.016(2) -0.004(2)
C01H 0.040(2) 0.030(2) 0.033(2) -0.0101(19) 0.0001(19) -0.0017(18)
C01I 0.039(3) 0.050(3) 0.042(3) -0.013(2) -0.013(2) -0.005(2)
C01J 0.049(3) 0.055(3) 0.035(3) -0.019(2) 0.009(2) -0.012(2)
C01K 0.049(3) 0.036(3) 0.062(3) -0.023(2) -0.028(3) 0.005(2)
C01L 0.052(3) 0.036(3) 0.047(3) -0.019(2) -0.013(2) 0.011(2)
C01M 0.047(3) 0.034(2) 0.044(3) -0.008(2) -0.018(2) -0.003(2)
C01N 0.052(3) 0.041(3) 0.039(3) -0.008(2) -0.012(2) -0.016(2)
C01O 0.048(3) 0.045(3) 0.043(3) -0.024(2) 0.012(2) -0.014(2)
C01P 0.057(3) 0.028(2) 0.050(3) -0.009(2) -0.024(2) -0.004(2)
N01Q 0.061(3) 0.051(3) 0.051(3) -0.015(2) -0.008(2) -0.007(2)
C01S 0.047(3) 0.047(3) 0.049(3) -0.022(2) -0.006(2) -0.012(2)
C01T 0.032(3) 0.069(4) 0.056(3) -0.025(3) 0.002(2) -0.014(2)
C01U 0.043(3) 0.051(3) 0.082(4) -0.036(3) 0.017(3) -0.015(2)
C01V 0.052(3) 0.043(3) 0.059(3) -0.018(3) -0.030(3) -0.005(2)
C01W 0.075(4) 0.045(3) 0.035(3) 0.000(2) -0.014(3) -0.011(3)
C01X 0.045(3) 0.063(4) 0.067(4) -0.042(3) -0.011(3) 0.000(3)
N01Y 0.051(3) 0.057(3) 0.069(3) -0.025(3) 0.001(2) -0.003(2)
C01Z 0.074(4) 0.053(3) 0.043(3) -0.016(3) -0.032(3) 0.004(3)
C020 0.049(3) 0.040(3) 0.074(4) -0.009(3) -0.016(3) -0.001(2)
C022 0.043(3) 0.053(3) 0.064(4) -0.009(3) 0.001(3) -0.006(2)
C023 0.051(3) 0.075(4) 0.089(5) -0.038(4) 0.020(3) -0.037(3)
C024 0.065(4) 0.059(4) 0.133(7) -0.055(4) 0.029(4) -0.031(3)
C025 0.059(4) 0.077(5) 0.102(6) -0.047(4) 0.001(4) -0.008(3)
C026 0.081(5) 0.062(4) 0.107(7) -0.014(4) -0.025(5) -0.016(4)
C027 0.069(5) 0.080(5) 0.108(6) -0.046(5) 0.006(4) -0.010(4)
C028 0.066(4) 0.076(5) 0.102(6) -0.043(4) 0.030(4) -0.023(4)
C029 0.059(4) 0.067(5) 0.127(8) -0.023(5) 0.011(4) 0.003(4)
C02A 0.090(6) 0.054(4) 0.139(9) -0.011(5) 0.021(6) 0.014(4)
C02B 0.062(5) 0.133(8) 0.119(8) -0.074(7) 0.023(5) -0.023(5)
C02D 0.078(6) 0.091(7) 0.160(11) -0.042(7) 0.015(6) -0.027(5)
Cl1 0.0768(12) 0.0955(14) 0.1081(16) -0.0511(12) -0.0001(11) -0.0192(10)
C4 0.050(3) 0.048(3) 0.038(3) -0.012(2) -0.016(2) -0.014(2)
Cl0A 0.0732(13) 0.1177(19) 0.130(2) -0.0562(16) -0.0103(13) -0.0145(12)
Cl2 0.0954(16) 0.0844(15) 0.134(2) -0.0352(14) 0.0143(15) -0.0045(12)
C2 0.079(5) 0.090(6) 0.093(6) -0.039(5) 0.006(4) -0.017(4)

_geom_special_details            
;
 All esds (except the esd in the dihedral angle between two l.s. planes)
 are estimated using the full covariance matrix.  The cell esds are taken
 into account individually in the estimation of esds in distances, angles
 and torsion angles; correlations between esds in cell parameters are only
 used when they are defined by crystal symmetry.  An approximate (isotropic)
 treatment of cell esds is used for estimating esds involving l.s. planes.
;
loop_
_geom_bond_atom_site_label_1
_geom_bond_atom_site_label_2
_geom_bond_distance
_geom_bond_site_symmetry_2
_geom_bond_publ_flag
Zn01 N007 1.997(3) 2_667 ?
Zn01 N007 1.997(3) . ?
Zn01 N008 2.093(3) . ?
Zn01 N008 2.093(3) 2_667 ?
Zn01 N01Y 2.418(5) 2_667 ?
Zn01 N01Y 2.419(5) . ?
Zn02 N006 2.098(3) . ?
Zn02 N006 2.098(3) 2_676 ?
Zn02 N00A 2.026(3) 2_676 ?
Zn02 N00A 2.026(3) . ?
Zn02 N01Q 2.421(5) 2_676 ?
Zn02 N01Q 2.421(5) . ?
N006 C00G 1.318(5) . ?
N006 C00L 1.399(6) . ?
N007 C00J 1.370(6) . ?
N007 C00R 1.376(5) . ?
N008 C00F 1.403(6) . ?
N008 C00V 1.334(6) . ?
N009 C00C 1.346(5) . ?
N009 C00O 1.347(6) . ?
N00A C00N 1.362(6) . ?
N00A C00S 1.370(6) . ?
N00B C010 1.345(6) . ?
N00B C014 1.355(6) . ?
C00C C00G 1.455(6) . ?
C00C C00N 1.398(6) . ?
C00D C00I 1.505(6) . ?
C00D C013 1.385(7) . ?
C00D C016 1.387(7) . ?
C00E C00H 1.400(6) . ?
C00E C00N 1.434(6) . ?
C00E C00Q 1.422(6) . ?
C00F C00I 1.364(6) . ?
C00F C00T 1.454(6) . ?
C00G C00P 1.448(6) . ?
C00H H00H 0.9300 . ?
C00H C00S 1.418(6) . ?
C00I C00R 1.446(6) 2_667 ?
C00J C010 1.406(6) . ?
C00J C012 1.418(6) . ?
C00K C00L 1.385(6) . ?
C00K C00M 1.506(6) . ?
C00K C00S 1.441(6) 2_676 ?
C00L C00Y 1.446(6) . ?
C00M C00X 1.384(7) . ?
C00M C01E 1.389(7) . ?
C00O C00Q 1.396(6) . ?
C00O C00U 1.490(6) . ?
C00P H00P 0.9300 . ?
C00P C00Y 1.358(7) . ?
C00Q C015 1.480(6) . ?
C00R C00I 1.446(6) 2_667 ?
C00R C011 1.405(6) . ?
C00S C00K 1.442(6) 2_676 ?
C00T H00T 0.9300 . ?
C00T C00Z 1.351(6) . ?
C00U C019 1.402(7) . ?
C00U C01H 1.398(7) . ?
C00V C00Z 1.441(6) . ?
C00V C010 1.463(6) . ?
C00W C014 1.491(6) . ?
C00W C01M 1.388(7) . ?
C00W C01N 1.387(7) . ?
C00X H00X 0.9300 . ?
C00X C01D 1.378(7) . ?
C00Y H00Y 0.9300 . ?
C00Z H00Z 0.9300 . ?
C011 H011 0.9300 . ?
C011 C012 1.405(6) . ?
C012 C01B 1.415(6) . ?
C013 H013 0.9300 . ?
C013 C018 1.397(7) . ?
C014 C01B 1.406(7) . ?
C015 C01C 1.403(7) . ?
C015 C01U 1.376(7) . ?
C016 H016 0.9300 . ?
C016 C01L 1.390(7) . ?
C017 C01B 1.484(6) . ?
C017 C01G 1.380(7) . ?
C017 C01S 1.383(8) . ?
C018 H018 0.9300 . ?
C018 C01F 1.384(8) . ?
C019 H019 0.9300 . ?
C019 C01O 1.382(7) . ?
C01A H01A 0.9300 . ?
C01A C01H 1.379(7) . ?
C01A C01J 1.387(8) . ?
C01C H01C 0.9300 . ?
C01C C01T 1.372(8) . ?
C01D H01D 0.9300 . ?
C01D C4 1.385(8) . ?
C01E H01E 0.9300 . ?
C01E C01I 1.375(7) . ?
C01F H01F 0.9300 . ?
C01F C01L 1.378(8) . ?
C01G H01G 0.9300 . ?
C01G C01P 1.375(7) . ?
C01H H01H 0.9300 . ?
C01I H01I 0.9300 . ?
C01I C4 1.397(8) . ?
C01J H01J 0.9300 . ?
C01J C01O 1.382(8) . ?
C01K H01K 0.9300 . ?
C01K C01P 1.365(9) . ?
C01K C01X 1.358(9) . ?
C01L H01L 0.9300 . ?
C01M H01M 0.9300 . ?
C01M C01V 1.387(7) . ?
C01N H01N 0.9300 . ?
C01N C01W 1.375(8) . ?
C01O H01O 0.9300 . ?
C01P H01P 0.9300 . ?
N01Q C020 1.339(8) . ?
N01Q C022 1.313(8) . ?
C01S H01S 0.9300 . ?
C01S C01X 1.382(8) . ?
C01T H01T 0.9300 . ?
C01T C023 1.372(9) . ?
C01U H01U 0.9300 . ?
C01U C024 1.406(9) . ?
C01V H01V 0.9300 . ?
C01V C01Z 1.388(9) . ?
C01W H01W 0.9300 . ?
C01W C01Z 1.387(9) . ?
C01X H01X 0.9300 . ?
N01Y C025 1.305(9) . ?
N01Y C028 1.352(10) . ?
C01Z H01Z 0.9300 . ?
C020 H020 0.9300 . ?
C020 C026 1.356(10) . ?
C022 H022 0.9300 . ?
C022 C029 1.380(10) . ?
C023 H023 0.9300 . ?
C023 C024 1.370(11) . ?
C024 H024 0.9300 . ?
C025 H025 0.9300 . ?
C025 C027 1.355(11) . ?
C026 H026 0.9300 . ?
C026 C02A 1.416(13) . ?
C027 H027 0.9300 . ?
C027 C02B 1.337(13) . ?
C028 H028 0.9300 . ?
C028 C02D 1.338(13) . ?
C029 H029 0.9300 . ?
C029 C02A 1.344(13) . ?
C02A H02A 0.9300 . ?
C02B H02B 0.9300 . ?
C02B C02D 1.425(14) . ?
C02D H02D 0.9300 . ?
Cl1 C2 1.743(9) . ?
C4 H4 0.9300 . ?
Cl0A C2 1.736(10) . ?
Cl2 C2 1.750(10) . ?
C2 H2 0.9800 . ?

loop_
_geom_angle_atom_site_label_1
_geom_angle_atom_site_label_2
_geom_angle_atom_site_label_3
_geom_angle
_geom_angle_site_symmetry_1
_geom_angle_site_symmetry_3
_geom_angle_publ_flag
N007 Zn01 N007 180.00(18) 2_667 . ?
N007 Zn01 N008 90.86(14) 2_667 2_667 ?
N007 Zn01 N008 89.14(14) 2_667 . ?
N007 Zn01 N008 89.14(14) . 2_667 ?
N007 Zn01 N008 90.86(14) . . ?
N007 Zn01 N01Y 86.05(17) 2_667 2_667 ?
N007 Zn01 N01Y 93.95(17) . 2_667 ?
N007 Zn01 N01Y 86.05(17) . . ?
N007 Zn01 N01Y 93.95(17) 2_667 . ?
N008 Zn01 N008 180.0 . 2_667 ?
N008 Zn01 N01Y 93.52(17) . 2_667 ?
N008 Zn01 N01Y 86.48(17) 2_667 2_667 ?
N008 Zn01 N01Y 86.48(17) . . ?
N008 Zn01 N01Y 93.52(17) 2_667 . ?
N01Y Zn01 N01Y 180.00(11) 2_667 . ?
N006 Zn02 N006 180.00(4) 2_676 . ?
N006 Zn02 N01Q 91.71(16) 2_676 . ?
N006 Zn02 N01Q 88.29(16) . . ?
N006 Zn02 N01Q 91.71(16) . 2_676 ?
N006 Zn02 N01Q 88.29(16) 2_676 2_676 ?
N00A Zn02 N006 91.56(14) . . ?
N00A Zn02 N006 88.45(14) 2_676 . ?
N00A Zn02 N006 91.55(14) 2_676 2_676 ?
N00A Zn02 N006 88.44(14) . 2_676 ?
N00A Zn02 N00A 180.0 2_676 . ?
N00A Zn02 N01Q 93.53(16) . . ?
N00A Zn02 N01Q 86.47(16) . 2_676 ?
N00A Zn02 N01Q 86.47(16) 2_676 . ?
N00A Zn02 N01Q 93.53(16) 2_676 2_676 ?
N01Q Zn02 N01Q 180.0 . 2_676 ?
C00G N006 Zn02 126.7(3) . . ?
C00G N006 C00L 106.8(3) . . ?
C00L N006 Zn02 126.1(3) . . ?
C00J N007 Zn01 124.7(3) . . ?
C00J N007 C00R 105.0(3) . . ?
C00R N007 Zn01 130.2(3) . . ?
C00F N008 Zn01 125.6(3) . . ?
C00V N008 Zn01 128.0(3) . . ?
C00V N008 C00F 106.3(3) . . ?
C00C N009 C00O 120.2(4) . . ?
C00N N00A Zn02 122.7(3) . . ?
C00N N00A C00S 106.4(3) . . ?
C00S N00A Zn02 129.9(3) . . ?
C010 N00B C014 120.6(4) . . ?
N009 C00C C00G 115.3(4) . . ?
N009 C00C C00N 120.6(4) . . ?
C00N C00C C00G 124.0(4) . . ?
C013 C00D C00I 120.8(4) . . ?
C013 C00D C016 120.1(4) . . ?
C016 C00D C00I 119.1(4) . . ?
C00H C00E C00N 106.0(4) . . ?
C00H C00E C00Q 135.1(4) . . ?
C00Q C00E C00N 118.8(4) . . ?
N008 C00F C00T 108.3(4) . . ?
C00I C00F N008 125.6(4) . . ?
C00I C00F C00T 126.1(4) . . ?
N006 C00G C00C 124.1(4) . . ?
N006 C00G C00P 111.6(4) . . ?
C00P C00G C00C 124.3(4) . . ?
C00E C00H H00H 127.0 . . ?
C00E C00H C00S 106.1(4) . . ?
C00S C00H H00H 127.0 . . ?
C00F C00I C00D 117.5(4) . . ?
C00F C00I C00R 126.3(4) . 2_667 ?
C00R C00I C00D 116.1(4) 2_667 . ?
N007 C00J C010 129.5(4) . . ?
N007 C00J C012 111.4(4) . . ?
C010 C00J C012 119.1(4) . . ?
C00L C00K C00M 116.5(4) . . ?
C00L C00K C00S 125.7(4) . 2_676 ?
C00S C00K C00M 117.8(4) 2_676 . ?
N006 C00L C00Y 108.5(4) . . ?
C00K C00L N006 125.4(4) . . ?
C00K C00L C00Y 126.1(4) . . ?
C00X C00M C00K 119.1(4) . . ?
C00X C00M C01E 119.2(4) . . ?
C01E C00M C00K 121.7(4) . . ?
N00A C00N C00C 130.2(4) . . ?
N00A C00N C00E 110.5(4) . . ?
C00C C00N C00E 119.3(4) . . ?
N009 C00O C00Q 124.0(4) . . ?
N009 C00O C00U 113.1(4) . . ?
C00Q C00O C00U 122.9(4) . . ?
C00G C00P H00P 127.0 . . ?
C00Y C00P C00G 106.0(4) . . ?
C00Y C00P H00P 127.0 . . ?
C00E C00Q C015 120.2(4) . . ?
C00O C00Q C00E 116.6(4) . . ?
C00O C00Q C015 123.2(4) . . ?
N007 C00R C00I 123.0(4) . 2_667 ?
N007 C00R C011 111.8(4) . . ?
C011 C00R C00I 125.2(4) . 2_667 ?
N00A C00S C00H 111.0(4) . . ?
N00A C00S C00K 123.4(4) . 2_676 ?
C00H C00S C00K 125.5(4) . 2_676 ?
C00F C00T H00T 126.3 . . ?
C00Z C00T C00F 107.3(4) . . ?
C00Z C00T H00T 126.3 . . ?
C019 C00U C00O 119.1(4) . . ?
C01H C00U C00O 122.3(4) . . ?
C01H C00U C019 118.6(4) . . ?
N008 C00V C00Z 111.7(4) . . ?
N008 C00V C010 123.1(4) . . ?
C00Z C00V C010 125.2(4) . . ?
C01M C00W C014 122.4(4) . . ?
C01N C00W C014 119.8(4) . . ?
C01N C00W C01M 117.8(4) . . ?
C00M C00X H00X 119.6 . . ?
C01D C00X C00M 120.7(5) . . ?
C01D C00X H00X 119.6 . . ?
C00L C00Y H00Y 126.5 . . ?
C00P C00Y C00L 107.1(4) . . ?
C00P C00Y H00Y 126.5 . . ?
C00T C00Z C00V 106.4(4) . . ?
C00T C00Z H00Z 126.8 . . ?
C00V C00Z H00Z 126.8 . . ?
N00B C010 C00J 120.8(4) . . ?
N00B C010 C00V 115.4(4) . . ?
C00J C010 C00V 123.7(4) . . ?
C00R C011 H011 127.0 . . ?
C00R C011 C012 106.0(4) . . ?
C012 C011 H011 127.0 . . ?
C011 C012 C00J 105.8(4) . . ?
C011 C012 C01B 134.5(4) . . ?
C01B C012 C00J 119.7(4) . . ?
C00D C013 H013 120.1 . . ?
C00D C013 C018 119.7(4) . . ?
C018 C013 H013 120.1 . . ?
N00B C014 C00W 114.1(4) . . ?
N00B C014 C01B 122.8(4) . . ?
C01B C014 C00W 123.0(4) . . ?
C01C C015 C00Q 121.0(4) . . ?
C01U C015 C00Q 120.6(4) . . ?
C01U C015 C01C 118.3(5) . . ?
C00D C016 H016 120.2 . . ?
C00D C016 C01L 119.6(5) . . ?
C01L C016 H016 120.2 . . ?
C01G C017 C01B 120.5(5) . . ?
C01G C017 C01S 117.6(5) . . ?
C01S C017 C01B 121.8(5) . . ?
C013 C018 H018 119.9 . . ?
C01F C018 C013 120.2(5) . . ?
C01F C018 H018 119.9 . . ?
C00U C019 H019 119.9 . . ?
C01O C019 C00U 120.2(5) . . ?
C01O C019 H019 119.9 . . ?
C01H C01A H01A 119.3 . . ?
C01H C01A C01J 121.3(5) . . ?
C01J C01A H01A 119.3 . . ?
C012 C01B C017 118.6(4) . . ?
C014 C01B C012 116.9(4) . . ?
C014 C01B C017 124.4(4) . . ?
C015 C01C H01C 119.5 . . ?
C01T C01C C015 121.1(5) . . ?
C01T C01C H01C 119.5 . . ?
C00X C01D H01D 119.8 . . ?
C00X C01D C4 120.5(5) . . ?
C4 C01D H01D 119.8 . . ?
C00M C01E H01E 120.0 . . ?
C01I C01E C00M 120.0(5) . . ?
C01I C01E H01E 120.0 . . ?
C018 C01F H01F 120.2 . . ?
C01L C01F C018 119.6(4) . . ?
C01L C01F H01F 120.2 . . ?
C017 C01G H01G 119.2 . . ?
C01P C01G C017 121.6(5) . . ?
C01P C01G H01G 119.2 . . ?
C00U C01H H01H 119.9 . . ?
C01A C01H C00U 120.1(4) . . ?
C01A C01H H01H 119.9 . . ?
C01E C01I H01I 119.5 . . ?
C01E C01I C4 121.0(5) . . ?
C4 C01I H01I 119.5 . . ?
C01A C01J H01J 120.7 . . ?
C01O C01J C01A 118.7(5) . . ?
C01O C01J H01J 120.7 . . ?
C01P C01K H01K 120.2 . . ?
C01X C01K H01K 120.2 . . ?
C01X C01K C01P 119.6(5) . . ?
C016 C01L H01L 119.6 . . ?
C01F C01L C016 120.8(5) . . ?
C01F C01L H01L 119.6 . . ?
C00W C01M H01M 119.4 . . ?
C01V C01M C00W 121.2(5) . . ?
C01V C01M H01M 119.4 . . ?
C00W C01N H01N 119.2 . . ?
C01W C01N C00W 121.6(5) . . ?
C01W C01N H01N 119.2 . . ?
C019 C01O C01J 121.1(5) . . ?
C019 C01O H01O 119.5 . . ?
C01J C01O H01O 119.5 . . ?
C01G C01P H01P 120.0 . . ?
C01K C01P C01G 119.9(5) . . ?
C01K C01P H01P 120.0 . . ?
C020 N01Q Zn02 123.1(4) . . ?
C022 N01Q Zn02 119.6(4) . . ?
C022 N01Q C020 116.7(5) . . ?
C017 C01S H01S 119.8 . . ?
C017 C01S C01X 120.3(5) . . ?
C01X C01S H01S 119.8 . . ?
C01C C01T H01T 120.0 . . ?
C023 C01T C01C 120.0(5) . . ?
C023 C01T H01T 120.0 . . ?
C015 C01U H01U 119.8 . . ?
C015 C01U C024 120.4(5) . . ?
C024 C01U H01U 119.8 . . ?
C01M C01V H01V 120.0 . . ?
C01M C01V C01Z 120.0(5) . . ?
C01Z C01V H01V 120.0 . . ?
C01N C01W H01W 119.9 . . ?
C01N C01W C01Z 120.2(5) . . ?
C01Z C01W H01W 119.9 . . ?
C01K C01X C01S 120.9(5) . . ?
C01K C01X H01X 119.5 . . ?
C01S C01X H01X 119.5 . . ?
C025 N01Y Zn01 121.4(5) . . ?
C025 N01Y C028 115.2(6) . . ?
C028 N01Y Zn01 122.7(4) . . ?
C01V C01Z H01Z 120.5 . . ?
C01W C01Z C01V 119.0(5) . . ?
C01W C01Z H01Z 120.5 . . ?
N01Q C020 H020 117.4 . . ?
N01Q C020 C026 125.2(7) . . ?
C026 C020 H020 117.4 . . ?
N01Q C022 H022 118.2 . . ?
N01Q C022 C029 123.5(6) . . ?
C029 C022 H022 118.2 . . ?
C01T C023 H023 119.7 . . ?
C024 C023 C01T 120.5(5) . . ?
C024 C023 H023 119.7 . . ?
C01U C024 H024 120.1 . . ?
C023 C024 C01U 119.7(6) . . ?
C023 C024 H024 120.1 . . ?
N01Y C025 H025 117.5 . . ?
N01Y C025 C027 125.1(8) . . ?
C027 C025 H025 117.5 . . ?
C020 C026 H026 122.0 . . ?
C020 C026 C02A 115.9(7) . . ?
C02A C026 H026 122.0 . . ?
C025 C027 H027 120.3 . . ?
C02B C027 C025 119.4(8) . . ?
C02B C027 H027 120.3 . . ?
N01Y C028 H028 117.5 . . ?
C02D C028 N01Y 125.0(8) . . ?
C02D C028 H028 117.5 . . ?
C022 C029 H029 120.6 . . ?
C02A C029 C022 118.8(7) . . ?
C02A C029 H029 120.6 . . ?
C026 C02A H02A 120.1 . . ?
C029 C02A C026 119.8(8) . . ?
C029 C02A H02A 120.1 . . ?
C027 C02B H02B 121.0 . . ?
C027 C02B C02D 118.1(8) . . ?
C02D C02B H02B 121.0 . . ?
C028 C02D C02B 117.0(9) . . ?
C028 C02D H02D 121.5 . . ?
C02B C02D H02D 121.5 . . ?
C01D C4 C01I 118.5(5) . . ?
C01D C4 H4 120.7 . . ?
C01I C4 H4 120.7 . . ?
Cl1 C2 Cl2 111.5(6) . . ?
Cl1 C2 H2 107.9 . . ?
Cl0A C2 Cl1 111.5(5) . . ?
Cl0A C2 Cl2 109.9(5) . . ?
Cl0A C2 H2 107.9 . . ?
Cl2 C2 H2 107.9 . . ?

loop_
_geom_torsion_atom_site_label_1
_geom_torsion_atom_site_label_2
_geom_torsion_atom_site_label_3
_geom_torsion_atom_site_label_4
_geom_torsion
_geom_torsion_site_symmetry_1
_geom_torsion_site_symmetry_2
_geom_torsion_site_symmetry_3
_geom_torsion_site_symmetry_4
_geom_torsion_publ_flag
Zn01 N007 C00J C010 4.7(6) . . . . ?
Zn01 N007 C00J C012 -176.2(3) . . . . ?
Zn01 N007 C00R C00I -3.7(6) . . . 2_667 ?
Zn01 N007 C00R C011 176.6(3) . . . . ?
Zn01 N008 C00F C00I 2.9(6) . . . . ?
Zn01 N008 C00F C00T -178.0(3) . . . . ?
Zn01 N008 C00V C00Z 177.7(3) . . . . ?
Zn01 N008 C00V C010 -0.3(6) . . . . ?
Zn01 N01Y C025 C027 168.1(8) . . . . ?
Zn01 N01Y C028 C02D -168.3(9) . . . . ?
Zn02 N006 C00G C00C -7.7(6) . . . . ?
Zn02 N006 C00G C00P 170.1(3) . . . . ?
Zn02 N006 C00L C00K 9.4(6) . . . . ?
Zn02 N006 C00L C00Y -170.6(3) . . . . ?
Zn02 N00A C00N C00C 8.3(6) . . . . ?
Zn02 N00A C00N C00E -169.1(3) . . . . ?
Zn02 N00A C00S C00H 167.6(3) . . . . ?
Zn02 N00A C00S C00K -10.9(6) . . . 2_676 ?
Zn02 N01Q C020 C026 -171.3(7) . . . . ?
Zn02 N01Q C022 C029 169.4(7) . . . . ?
N006 C00G C00P C00Y 1.9(5) . . . . ?
N006 C00L C00Y C00P -0.8(5) . . . . ?
N007 C00J C010 N00B -179.3(4) . . . . ?
N007 C00J C010 C00V -3.0(7) . . . . ?
N007 C00J C012 C011 -1.0(5) . . . . ?
N007 C00J C012 C01B -179.3(4) . . . . ?
N007 C00R C011 C012 -0.6(5) . . . . ?
N008 C00F C00I C00D -176.8(4) . . . . ?
N008 C00F C00I C00R 0.4(7) . . . 2_667 ?
N008 C00F C00T C00Z 0.9(5) . . . . ?
N008 C00V C00Z C00T -0.4(5) . . . . ?
N008 C00V C010 N00B 177.1(4) . . . . ?
N008 C00V C010 C00J 0.6(7) . . . . ?
N009 C00C C00G N006 -175.5(4) . . . . ?
N009 C00C C00G C00P 6.9(6) . . . . ?
N009 C00C C00N N00A 175.0(4) . . . . ?
N009 C00C C00N C00E -7.7(6) . . . . ?
N009 C00O C00Q C00E -5.1(6) . . . . ?
N009 C00O C00Q C015 174.7(4) . . . . ?
N009 C00O C00U C019 57.8(5) . . . . ?
N009 C00O C00U C01H -120.3(5) . . . . ?
N00B C014 C01B C012 1.9(7) . . . . ?
N00B C014 C01B C017 -174.5(4) . . . . ?
C00C N009 C00O C00Q 3.3(6) . . . . ?
C00C N009 C00O C00U 179.8(4) . . . . ?
C00C C00G C00P C00Y 179.7(4) . . . . ?
C00D C013 C018 C01F 1.2(7) . . . . ?
C00D C016 C01L C01F -1.2(8) . . . . ?
C00E C00H C00S N00A 1.3(5) . . . . ?
C00E C00H C00S C00K 179.7(4) . . . 2_676 ?
C00E C00Q C015 C01C -120.5(5) . . . . ?
C00E C00Q C015 C01U 60.3(6) . . . . ?
C00F N008 C00V C00Z 0.9(5) . . . . ?
C00F N008 C00V C010 -177.1(4) . . . . ?
C00F C00T C00Z C00V -0.3(5) . . . . ?
C00G N006 C00L C00K -178.1(4) . . . . ?
C00G N006 C00L C00Y 1.9(5) . . . . ?
C00G C00C C00N N00A -8.2(7) . . . . ?
C00G C00C C00N C00E 169.1(4) . . . . ?
C00G C00P C00Y C00L -0.6(5) . . . . ?
C00H C00E C00N N00A 0.2(5) . . . . ?
C00H C00E C00N C00C -177.6(4) . . . . ?
C00H C00E C00Q C00O -175.2(5) . . . . ?
C00H C00E C00Q C015 5.0(7) . . . . ?
C00I C00D C013 C018 -179.2(4) . . . . ?
C00I C00D C016 C01L 179.2(4) . . . . ?
C00I C00F C00T C00Z 179.9(4) . . . . ?
C00I C00R C011 C012 179.7(4) 2_667 . . . ?
C00J N007 C00R C00I 179.7(4) . . . 2_667 ?
C00J N007 C00R C011 0.0(5) . . . . ?
C00J C012 C01B C014 -1.5(7) . . . . ?
C00J C012 C01B C017 175.0(4) . . . . ?
C00K C00L C00Y C00P 179.3(4) . . . . ?
C00K C00M C00X C01D -178.3(4) . . . . ?
C00K C00M C01E C01I 178.8(4) . . . . ?
C00L N006 C00G C00C 179.8(4) . . . . ?
C00L N006 C00G C00P -2.4(5) . . . . ?
C00L C00K C00M C00X -57.6(5) . . . . ?
C00L C00K C00M C01E 123.5(5) . . . . ?
C00M C00K C00L N006 171.9(4) . . . . ?
C00M C00K C00L C00Y -8.2(6) . . . . ?
C00M C00X C01D C4 0.1(7) . . . . ?
C00M C01E C01I C4 -1.2(8) . . . . ?
C00N N00A C00S C00H -1.1(5) . . . . ?
C00N N00A C00S C00K -179.6(4) . . . 2_676 ?
C00N C00C C00G N006 7.5(6) . . . . ?
C00N C00C C00G C00P -170.0(4) . . . . ?
C00N C00E C00H C00S -0.9(4) . . . . ?
C00N C00E C00Q C00O 0.6(6) . . . . ?
C00N C00E C00Q C015 -179.3(4) . . . . ?
C00O N009 C00C C00G -173.7(4) . . . . ?
C00O N009 C00C C00N 3.4(6) . . . . ?
C00O C00Q C015 C01C 59.7(6) . . . . ?
C00O C00Q C015 C01U -119.5(6) . . . . ?
C00O C00U C019 C01O -177.5(5) . . . . ?
C00O C00U C01H C01A 177.6(4) . . . . ?
C00Q C00E C00H C00S 175.2(5) . . . . ?
C00Q C00E C00N N00A -176.7(4) . . . . ?
C00Q C00E C00N C00C 5.6(6) . . . . ?
C00Q C00O C00U C019 -125.7(5) . . . . ?
C00Q C00O C00U C01H 56.2(6) . . . . ?
C00Q C015 C01C C01T -178.0(5) . . . . ?
C00Q C015 C01U C024 177.8(7) . . . . ?
C00R N007 C00J C010 -178.4(4) . . . . ?
C00R N007 C00J C012 0.7(5) . . . . ?
C00R C011 C012 C00J 0.9(5) . . . . ?
C00R C011 C012 C01B 178.9(5) . . . . ?
C00S N00A C00N C00C 178.0(4) . . . . ?
C00S N00A C00N C00E 0.6(5) . . . . ?
C00S C00K C00L N006 -7.0(7) 2_676 . . . ?
C00S C00K C00L C00Y 173.0(4) 2_676 . . . ?
C00S C00K C00M C00X 121.4(4) 2_676 . . . ?
C00S C00K C00M C01E -57.6(6) 2_676 . . . ?
C00T C00F C00I C00D 4.3(6) . . . . ?
C00T C00F C00I C00R -178.5(4) . . . 2_667 ?
C00U C00O C00Q C00E 178.7(4) . . . . ?
C00U C00O C00Q C015 -1.5(7) . . . . ?
C00U C019 C01O C01J 0.3(8) . . . . ?
C00V N008 C00F C00I 179.8(4) . . . . ?
C00V N008 C00F C00T -1.1(4) . . . . ?
C00W C014 C01B C012 -175.1(4) . . . . ?
C00W C014 C01B C017 8.6(7) . . . . ?
C00W C01M C01V C01Z 1.1(9) . . . . ?
C00W C01N C01W C01Z -0.7(10) . . . . ?
C00X C00M C01E C01I -0.2(7) . . . . ?
C00X C01D C4 C01I -1.4(8) . . . . ?
C00Z C00V C010 N00B -0.7(6) . . . . ?
C00Z C00V C010 C00J -177.2(4) . . . . ?
C010 N00B C014 C00W 176.8(4) . . . . ?
C010 N00B C014 C01B -0.4(7) . . . . ?
C010 C00J C012 C011 178.2(4) . . . . ?
C010 C00J C012 C01B -0.1(6) . . . . ?
C010 C00V C00Z C00T 177.6(4) . . . . ?
C011 C012 C01B C014 -179.2(5) . . . . ?
C011 C012 C01B C017 -2.6(8) . . . . ?
C012 C00J C010 N00B 1.6(6) . . . . ?
C012 C00J C010 C00V 177.9(4) . . . . ?
C013 C00D C00I C00F -112.5(5) . . . . ?
C013 C00D C00I C00R 70.0(5) . . . 2_667 ?
C013 C00D C016 C01L 0.7(7) . . . . ?
C013 C018 C01F C01L -1.7(8) . . . . ?
C014 N00B C010 C00J -1.4(7) . . . . ?
C014 N00B C010 C00V -178.0(4) . . . . ?
C014 C00W C01M C01V -179.9(5) . . . . ?
C014 C00W C01N C01W 179.6(5) . . . . ?
C015 C01C C01T C023 -0.4(9) . . . . ?
C015 C01U C024 C023 0.9(13) . . . . ?
C016 C00D C00I C00F 69.1(6) . . . . ?
C016 C00D C00I C00R -108.4(5) . . . 2_667 ?
C016 C00D C013 C018 -0.8(7) . . . . ?
C017 C01G C01P C01K 2.4(8) . . . . ?
C017 C01S C01X C01K 1.4(9) . . . . ?
C018 C01F C01L C016 1.7(8) . . . . ?
C019 C00U C01H C01A -0.5(7) . . . . ?
C01A C01J C01O C019 -1.3(9) . . . . ?
C01B C017 C01G C01P -178.2(5) . . . . ?
C01B C017 C01S C01X 176.3(5) . . . . ?
C01C C015 C01U C024 -1.4(10) . . . . ?
C01C C01T C023 C024 -0.1(12) . . . . ?
C01E C00M C00X C01D 0.7(7) . . . . ?
C01E C01I C4 C01D 1.9(8) . . . . ?
C01G C017 C01B C012 59.2(6) . . . . ?
C01G C017 C01B C014 -124.5(5) . . . . ?
C01G C017 C01S C01X -0.1(8) . . . . ?
C01H C00U C019 C01O 0.6(7) . . . . ?
C01H C01A C01J C01O 1.5(8) . . . . ?
C01J C01A C01H C00U -0.6(8) . . . . ?
C01M C00W C014 N00B -140.8(5) . . . . ?
C01M C00W C014 C01B 36.3(7) . . . . ?
C01M C00W C01N C01W -1.7(9) . . . . ?
C01M C01V C01Z C01W -3.5(10) . . . . ?
C01N C00W C014 N00B 37.7(7) . . . . ?
C01N C00W C014 C01B -145.1(5) . . . . ?
C01N C00W C01M C01V 1.5(8) . . . . ?
C01N C01W C01Z C01V 3.3(10) . . . . ?
C01P C01K C01X C01S -0.8(8) . . . . ?
N01Q C020 C026 C02A 2.5(14) . . . . ?
N01Q C022 C029 C02A 1.8(16) . . . . ?
C01S C017 C01B C012 -117.0(5) . . . . ?
C01S C017 C01B C014 59.3(7) . . . . ?
C01S C017 C01G C01P -1.8(7) . . . . ?
C01T C023 C024 C01U -0.2(14) . . . . ?
C01U C015 C01C C01T 1.2(8) . . . . ?
C01X C01K C01P C01G -1.0(8) . . . . ?
N01Y C025 C027 C02B 3.9(16) . . . . ?
N01Y C028 C02D C02B -3.2(18) . . . . ?
C020 N01Q C022 C029 -2.0(11) . . . . ?
C020 C026 C02A C029 -2.5(17) . . . . ?
C022 N01Q C020 C026 -0.3(11) . . . . ?
C022 C029 C02A C026 0.6(18) . . . . ?
C025 N01Y C028 C02D 2.3(15) . . . . ?
C025 C027 C02B C02D -4.5(17) . . . . ?
C027 C02B C02D C028 4.1(18) . . . . ?
C028 N01Y C025 C027 -2.6(13) . . . . ?

_smtbx_masks_special_details     ?
loop_
_smtbx_masks_void_nr
_smtbx_masks_void_average_x
_smtbx_masks_void_average_y
_smtbx_masks_void_average_z
_smtbx_masks_void_volume
_smtbx_masks_void_count_electrons
_smtbx_masks_void_content
1 0.500 0.500 0.500 209.3 56.7 ?

_shelx_res_file                  
;
    lcm-13387-2-150k_sq.res created by SHELXL-2014/7

TITL lcm-13387-2-150k_a.res in P-1
REM Old TITL lcm-13387-2-150k in P-1 #2
REM SHELXT solution in P-1
REM R1 0.244, Rweak 0.030, Alpha 0.067, Orientation as input
REM Formula found by SHELXT: C74 N6 O3 Zn
CELL 1.54184 10.118912 16.264731 19.302233 67.2677 82.2911 82.5844
ZERR 1 0.00033 0.000451 0.000563 0.0027 0.0027 0.0025
LATT 1
SFAC C H Cl N Zn
UNIT 142 94 6 16 2

L.S. 10 0 33
PLAN  20
BOND $H
MORE -1
CONF
ABIN
fmap 2
acta
SHEL 999 0.86
OMIT 2 4 2
OMIT 1 1 4
OMIT 1 0 1
OMIT -2 1 1
OMIT -4 1 0
OMIT 1 -1 2
OMIT 2 1 3
OMIT 0 -2 5
OMIT 3 -3 2
OMIT 0 -5 2
REM <olex2.extras>
REM <HklSrc "%.\\lcm-13387-2-150kabs.hkl">
REM </olex2.extras>

WGHT    0.200000
FVAR       2.99113
ZN01  5    0.500000    0.500000    1.000000    10.50000    0.09484    0.02311 =
         0.04472   -0.01464   -0.04397    0.01228
ZN02  5    0.500000    1.000000    0.500000    10.50000    0.03351    0.10722 =
         0.03614   -0.04325    0.01111   -0.03298
N006  4    0.509249    1.026291    0.597377    11.00000    0.02798    0.02765 =
         0.02694   -0.00849   -0.00534   -0.00249
N007  4    0.448271    0.420236    0.953085    11.00000    0.03081    0.02225 =
         0.02754   -0.00740   -0.00931   -0.00128
N008  4    0.431037    0.613478    0.911070    11.00000    0.02894    0.02485 =
         0.02787   -0.00602   -0.00849   -0.00067
N009  4    0.221103    0.952690    0.729581    11.00000    0.02856    0.02813 =
         0.02431   -0.00897   -0.00066   -0.00263
N00A  4    0.319266    0.950393    0.539246    11.00000    0.02582    0.02718 =
         0.02510   -0.00713   -0.00157   -0.00489
N00B  4    0.286530    0.552198    0.777932    11.00000    0.03308    0.03036 =
         0.03327   -0.00925   -0.01077   -0.00584
C00C  1    0.298901    0.965416    0.664588    11.00000    0.03190    0.02096 =
         0.02108   -0.00404   -0.00113    0.00005
C00D  1    0.461251    0.827378    0.940912    11.00000    0.03688    0.02491 =
         0.02687   -0.00793   -0.01164    0.00148
C00E  1    0.147440    0.887549    0.627320    11.00000    0.02705    0.02744 =
         0.02687   -0.00604   -0.00220   -0.00082
C00F  1    0.429861    0.702286    0.905230    11.00000    0.02524    0.02972 =
         0.02989   -0.00888   -0.00322   -0.00493
C00G  1    0.424245    1.003798    0.658364    11.00000    0.02796    0.02415 =
         0.02230   -0.00774   -0.00120   -0.00023
C00H  1    0.138426    0.867964    0.563669    11.00000    0.02856    0.02586 =
         0.03020   -0.00720   -0.00600   -0.00275
AFIX  43
H00H  2    0.075538    0.834943    0.557541    11.00000   -1.20000
AFIX   0

C00I  1    0.478611    0.729067    0.954974    11.00000    0.02259    0.02252 =
         0.03435   -0.00792   -0.00521   -0.00060
C00J  1    0.384814    0.449247    0.888384    11.00000    0.02607    0.02680 =
         0.03091   -0.00849   -0.00728   -0.00379
C00K  1    0.725371    1.094402    0.563734    11.00000    0.03014    0.02733 =
         0.02427   -0.00685   -0.00598   -0.00117
C00L  1    0.615893    1.060631    0.613645    11.00000    0.02972    0.02594 =
         0.02532   -0.00879   -0.00516   -0.00278
C00M  1    0.819028    1.139478    0.589427    11.00000    0.03442    0.03449 =
         0.02200   -0.00705   -0.00089   -0.00853
C00N  1    0.261182    0.938666    0.609910    11.00000    0.02712    0.02358 =
         0.02468   -0.00728   -0.00194   -0.00084
C00O  1    0.109117    0.909834    0.744341    11.00000    0.02879    0.02921 =
         0.02418   -0.00783   -0.00041   -0.00089
C00P  1    0.473399    1.018831    0.719220    11.00000    0.03392    0.03413 =
         0.02516   -0.01154   -0.00144   -0.00355
AFIX  43
H00P  2    0.432031    1.006417    0.767782    11.00000   -1.20000
AFIX   0
C00Q  1    0.069087    0.872368    0.697342    11.00000    0.02771    0.02555 =
         0.02637   -0.00532   -0.00316    0.00015

C00R  1    0.459080    0.328402    0.977653    11.00000    0.02776    0.02657 =
         0.03216   -0.00972   -0.00597   -0.00546
C00S  1    0.244643    0.908686    0.510408    11.00000    0.02961    0.02690 =
         0.02438   -0.00745   -0.00274   -0.00196
C00T  1    0.370000    0.760434    0.836660    11.00000    0.03008    0.02230 =
         0.03268   -0.00614   -0.00700   -0.00325
AFIX  43
H00T  2    0.357871    0.822557    0.818725    11.00000   -1.20000
AFIX   0

C00U  1    0.035615    0.901349    0.818736    11.00000    0.02499    0.03674 =
         0.02788   -0.01055   -0.00081   -0.00504
C00V  1    0.373988    0.616879    0.851516    11.00000    0.02457    0.02771 =
         0.02926   -0.00952   -0.00522   -0.00521
C00W  1    0.178242    0.510954    0.694944    11.00000    0.04213    0.03016 =
         0.03624   -0.01279   -0.01274   -0.00119
C00X  1    0.769032    1.211408    0.609366    11.00000    0.03697    0.03652 =
         0.03008   -0.01258   -0.00452   -0.00531
AFIX  43
H00X  2    0.678223    1.229962    0.607985    11.00000   -1.20000
AFIX   0
C00Y  1    0.592247    1.054760    0.690899    11.00000    0.03118    0.03170 =
         0.02543   -0.01136   -0.00382   -0.00442
AFIX  43
H00Y  2    0.647915    1.072282    0.716395    11.00000   -1.20000
AFIX   0

C00Z  1    0.335250    0.707579    0.803810    11.00000    0.03159    0.03171 =
         0.02647   -0.00440   -0.01000   -0.00455
AFIX  43
H00Z  2    0.294413    0.726065    0.759233    11.00000   -1.20000
AFIX   0
C010  1    0.350697    0.537003    0.838953    11.00000    0.03122    0.03015 =
         0.02596   -0.00736   -0.00812   -0.00411
C011  1    0.403278    0.298817    0.929450    11.00000    0.03330    0.02415 =
         0.03765   -0.01149   -0.01109   -0.00219
AFIX  43
H011  2    0.399786    0.239903    0.934470    11.00000   -1.20000
AFIX   0
C012  1    0.353805    0.376410    0.872094    11.00000    0.03196    0.02702 =
         0.03394   -0.00742   -0.00656   -0.00416
C013  1    0.570882    0.877443    0.920814    11.00000    0.03942    0.02721 =
         0.03296   -0.00758   -0.01187   -0.00379
AFIX  43
H013  2    0.656445    0.850679    0.915193    11.00000   -1.20000
AFIX   0
C014  1    0.255911    0.483149    0.761952    11.00000    0.03459    0.03091 =
         0.03295   -0.00769   -0.00957   -0.00828

C015  1   -0.047951    0.818981    0.717420    11.00000    0.03267    0.03940 =
         0.02426   -0.00910    0.00115   -0.00803
C016  1    0.333815    0.867103    0.950153    11.00000    0.03768    0.02940 =
         0.03993   -0.01222   -0.00840    0.00385
AFIX  43
H016  2    0.260201    0.833418    0.964208    11.00000   -1.20000
AFIX   0
C017  1    0.267851    0.316092    0.787599    11.00000    0.04040    0.03224 =
         0.04044   -0.01255   -0.01950   -0.00080
C018  1    0.552405    0.968317    0.909021    11.00000    0.05445    0.03130 =
         0.04239   -0.01053   -0.01733   -0.00657
AFIX  43
H018  2    0.625663    1.002353    0.894577    11.00000   -1.20000
AFIX   0

C019  1   -0.007357    0.979017    0.833349    11.00000    0.04011    0.03763 =
         0.03988   -0.01666    0.00497   -0.01065
AFIX  43
H019  2    0.007172    1.034870    0.796118    11.00000   -1.20000
AFIX   0
C01A  1   -0.053052    0.813920    0.944422    11.00000    0.04563    0.04486 =
         0.02711   -0.00617    0.00168   -0.00785
AFIX  43
H01A  2   -0.069498    0.758367    0.981613    11.00000   -1.20000
AFIX   0

C01B  1    0.289133    0.393129    0.806757    11.00000    0.03143    0.03307 =
         0.03384   -0.01062   -0.00880   -0.00608
C01C  1   -0.176730    0.855832    0.732028    11.00000    0.03407    0.04520 =
         0.03392   -0.01152   -0.00158   -0.00300
AFIX  43
H01C  2   -0.189130    0.915289    0.727504    11.00000   -1.20000
AFIX   0
C01D  1    0.852326    1.255850    0.631247    11.00000    0.05593    0.03692 =
         0.03586   -0.01433   -0.00724   -0.01068
AFIX  43
H01D  2    0.817258    1.304023    0.644543    11.00000   -1.20000
AFIX   0
C01E  1    0.954498    1.111629    0.592466    11.00000    0.03811    0.03524 =
         0.03274   -0.01016   -0.01068   -0.00102
AFIX  43
H01E  2    0.989189    1.063280    0.579329    11.00000   -1.20000
AFIX   0

C01F  1    0.425393    1.007864    0.918766    11.00000    0.06434    0.02766 =
         0.04052   -0.01636   -0.01722    0.00538
AFIX  43
H01F  2    0.413363    1.067993    0.912193    11.00000   -1.20000
AFIX   0
C01G  1    0.194136    0.248116    0.837593    11.00000    0.05420    0.02987 =
         0.03376   -0.00716   -0.01647   -0.00398
AFIX  43
H01G  2    0.155728    0.251927    0.882922    11.00000   -1.20000
AFIX   0

C01H  1    0.011175    0.818348    0.875543    11.00000    0.04013    0.03035 =
         0.03279   -0.01013    0.00013   -0.00166
AFIX  43
H01H  2    0.038285    0.766040    0.866853    11.00000   -1.20000
AFIX   0
C01I  1    1.037338    1.155510    0.614888    11.00000    0.03918    0.05002 =
         0.04212   -0.01285   -0.01329   -0.00535
AFIX  43
H01I  2    1.127640    1.135786    0.617657    11.00000   -1.20000
AFIX   0
C01J  1   -0.093612    0.890679    0.959334    11.00000    0.04871    0.05475 =
         0.03528   -0.01916    0.00948   -0.01220
AFIX  43
H01J  2   -0.135025    0.886931    1.006356    11.00000   -1.20000
AFIX   0

C01K  1    0.235835    0.166713    0.756934    11.00000    0.04911    0.03644 =
         0.06167   -0.02266   -0.02827    0.00528
AFIX  43
H01K  2    0.225089    0.116832    0.746531    11.00000   -1.20000
AFIX   0
C01L  1    0.316863    0.957571    0.938271    11.00000    0.05222    0.03592 =
         0.04652   -0.01885   -0.01303    0.01058
AFIX  43
H01L  2    0.231283    0.984490    0.943544    11.00000   -1.20000
AFIX   0
C01M  1    0.074910    0.463834    0.692713    11.00000    0.04717    0.03403 =
         0.04376   -0.00782   -0.01800   -0.00300
AFIX  43
H01M  2    0.052525    0.413045    0.734288    11.00000   -1.20000
AFIX   0
C01N  1    0.206728    0.587571    0.632654    11.00000    0.05212    0.04119 =
         0.03881   -0.00784   -0.01200   -0.01639
AFIX  43
H01N  2    0.273944    0.621022    0.633553    11.00000   -1.20000
AFIX   0

C01O  1   -0.071252    0.972867    0.902910    11.00000    0.04833    0.04493 =
         0.04260   -0.02355    0.01152   -0.01359
AFIX  43
H01O  2   -0.099654    1.024855    0.911894    11.00000   -1.20000
AFIX   0

C01P  1    0.176143    0.174893    0.821962    11.00000    0.05706    0.02820 =
         0.04960   -0.00908   -0.02353   -0.00450
AFIX  43
H01P  2    0.123347    0.130984    0.855670    11.00000   -1.20000
AFIX   0

N01Q  4    0.403878    1.152072    0.441010    11.00000    0.06114    0.05119 =
         0.05109   -0.01475   -0.00794   -0.00685
C01S  1    0.326602    0.306973    0.721709    11.00000    0.04715    0.04684 =
         0.04866   -0.02181   -0.00589   -0.01155
AFIX  43
H01S  2    0.376847    0.351587    0.686769    11.00000   -1.20000
AFIX   0

C01T  1   -0.284705    0.805560    0.752885    11.00000    0.03209    0.06915 =
         0.05579   -0.02532    0.00164   -0.01368
AFIX  43
H01T  2   -0.369364    0.830867    0.762700    11.00000   -1.20000
AFIX   0
C01U  1   -0.032673    0.731370    0.723168    11.00000    0.04325    0.05101 =
         0.08159   -0.03576    0.01666   -0.01490
AFIX  43
H01U  2    0.051486    0.705958    0.712649    11.00000   -1.20000
AFIX   0

C01V  1    0.004462    0.491163    0.629573    11.00000    0.05243    0.04270 =
         0.05917   -0.01817   -0.02957   -0.00501
AFIX  43
H01V  2   -0.065453    0.459342    0.629397    11.00000   -1.20000
AFIX   0
C01W  1    0.137987    0.615264    0.569606    11.00000    0.07493    0.04471 =
         0.03494   -0.00004   -0.01354   -0.01079
AFIX  43
H01W  2    0.158429    0.667237    0.528781    11.00000   -1.20000
AFIX   0
C01X  1    0.311022    0.231889    0.707521    11.00000    0.04501    0.06284 =
         0.06736   -0.04163   -0.01088   -0.00044
AFIX  43
H01X  2    0.352608    0.225924    0.663526    11.00000   -1.20000
AFIX   0
N01Y  4    0.272138    0.496462    1.057482    11.00000    0.05065    0.05684 =
         0.06888   -0.02468    0.00088   -0.00311
C01Z  1    0.038238    0.565952    0.566670    11.00000    0.07447    0.05334 =
         0.04322   -0.01605   -0.03194    0.00429
AFIX  43
H01Z  2   -0.005353    0.582778    0.523175    11.00000   -1.20000
AFIX   0

C020  1    0.477882    1.221336    0.404004    11.00000    0.04923    0.03968 =
         0.07436   -0.00908   -0.01558   -0.00081
AFIX  43
H020  2    0.569410    1.208578    0.395249    11.00000   -1.20000
AFIX   0
C022  1    0.274952    1.171106    0.453221    11.00000    0.04275    0.05315 =
         0.06363   -0.00875    0.00120   -0.00648
AFIX  43
H022  2    0.221150    1.123983    0.477443    11.00000   -1.20000
AFIX   0
C023  1   -0.267746    0.717954    0.759258    11.00000    0.05130    0.07514 =
         0.08932   -0.03766    0.01991   -0.03721
AFIX  43
H023  2   -0.341144    0.684062    0.773469    11.00000   -1.20000
AFIX   0
C024  1   -0.143526    0.680006    0.744851    11.00000    0.06488    0.05910 =
         0.13267   -0.05520    0.02921   -0.03099
AFIX  43
H024  2   -0.132570    0.620538    0.749392    11.00000   -1.20000
AFIX   0

C025  1    0.213848    0.561812    1.076797    11.00000    0.05888    0.07692 =
         0.10184   -0.04654    0.00101   -0.00831
AFIX  43
H025  2    0.267479    0.604225    1.076635    11.00000   -1.20000
AFIX   0

C026  1    0.429970    1.308638    0.378265    11.00000    0.08108    0.06219 =
         0.10714   -0.01399   -0.02542   -0.01571
AFIX  43
H026  2    0.484943    1.354393    0.351150    11.00000   -1.20000
AFIX   0

C027  1    0.081252    0.572705    1.097076    11.00000    0.06863    0.08023 =
         0.10797   -0.04613    0.00638   -0.01044
AFIX  43
H027  2    0.045835    0.623000    1.107201    11.00000   -1.20000
AFIX   0
C028  1    0.191005    0.434552    1.061615    11.00000    0.06578    0.07577 =
         0.10167   -0.04277    0.02965   -0.02283
AFIX  43
H028  2    0.229894    0.385838    1.050061    11.00000   -1.20000
AFIX   0

C029  1    0.214958    1.257274    0.432050    11.00000    0.05903    0.06694 =
         0.12689   -0.02318    0.01110    0.00296
AFIX  43
H029  2    0.123508    1.267691    0.443077    11.00000   -1.20000
AFIX   0
C02A  1    0.291107    1.325849    0.395210    11.00000    0.08962    0.05427 =
         0.13916   -0.01084    0.02051    0.01441
AFIX  43
H02A  2    0.252744    1.384438    0.380882    11.00000   -1.20000
AFIX   0

C02B  1    0.001772    0.510516    1.102404    11.00000    0.06217    0.13290 =
         0.11926   -0.07372    0.02277   -0.02258
AFIX  43
H02B  2   -0.088311    0.514453    1.119549    11.00000   -1.20000
AFIX   0
C02D  1    0.059063    0.438041    1.081059    11.00000    0.07806    0.09051 =
         0.15994   -0.04220    0.01512   -0.02689
AFIX  43
H02D  2    0.007059    0.395097    1.080663    11.00000   -1.20000
AFIX   0

CL1   3    0.616697    1.203016    0.804593    11.00000    0.07684    0.09549 =
         0.10810   -0.05111   -0.00009   -0.01915
C4    1    0.987894    1.229283    0.633575    11.00000    0.05010    0.04790 =
         0.03763   -0.01211   -0.01634   -0.01385
AFIX  43
H4    2    1.044729    1.259887    0.647277    11.00000   -1.20000
AFIX   0

CL0A  3    0.863025    1.247319    0.835181    11.00000    0.07320    0.11771 =
         0.13015   -0.05618   -0.01034   -0.01447
CL2   3    0.669579    1.387386    0.761207    11.00000    0.09536    0.08444 =
         0.13442   -0.03521    0.01431   -0.00452
C2    1    0.693308    1.278133    0.827345    11.00000    0.07867    0.09033 =
         0.09257   -0.03880    0.00598   -0.01724
AFIX  13
H2    2    0.651691    1.277377    0.876429    11.00000   -1.20000
AFIX   0
HKLF 4

REM  lcm-13387-2-150k_a.res in P-1
REM R1 =  0.0980 for    7727 Fo > 4sig(Fo)  and  0.1104 for all    9511 data
REM    751 parameters refined using      0 restraints

END

WGHT      0.2000      0.0000

REM Highest difference peak  1.900,  deepest hole -1.158,  1-sigma level  0.139
Q1    1   0.4216  1.4050  0.3515  11.00000  0.05    1.90
Q2    1   0.0974  0.4192  1.0318  11.00000  0.05    1.78
Q3    1   0.6941  1.4489  0.7701  11.00000  0.05    1.48
Q4    1   0.7830  1.2883  0.8123  11.00000  0.05    1.07
Q5    1   0.1774  0.6126  1.1066  11.00000  0.05    1.04
Q6    1   0.4195  1.2286  0.4724  11.00000  0.05    0.97
Q7    1   0.5578  0.9761  0.4829  11.00000  0.05    0.93
Q8    1   0.8089  1.2855  0.8678  11.00000  0.05    0.67
Q9    1   0.2876  0.9571  0.6847  11.00000  0.05    0.66
Q10   1   0.7636  1.3706  0.7572  11.00000  0.05    0.62
Q11   1   0.4466  0.4412  0.9187  11.00000  0.05    0.60
Q12   1   0.5182  1.2662  0.3678  11.00000  0.05    0.56
Q13   1   0.5197  1.0417  0.7108  11.00000  0.05    0.55
Q14   1   0.3563  0.9791  0.9427  11.00000  0.05    0.55
Q15   1   0.5475  1.0322  0.6018  11.00000  0.05    0.54
Q16   1   0.8105  1.2365  0.8903  11.00000  0.05    0.54
Q17   1   0.4161  0.3041  0.9581  11.00000  0.05    0.53
Q18   1   0.2575  0.5578  1.1570  11.00000  0.05    0.53
Q19   1   0.7275  1.3615  0.8381  11.00000  0.05    0.52
Q20   1   0.4895  0.9984  0.6204  11.00000  0.05    0.51
;
_shelx_res_checksum              91521
_shelx_fab_file                  
;
-11 -6 1 0.0656 0.0501
-11 -5 1 -0.0669 -0.0130
-11 -5 2 0.0127 0.0091
-11 -4 1 0.2888 -0.0172
-11 -4 2 -0.2744 0.0202
-11 -4 3 0.1662 -0.0215
-11 -3 1 -0.3831 0.0310
-11 -3 2 0.4227 -0.0419
-11 -3 3 -0.3696 0.0388
-11 -3 4 0.2862 -0.0208
-11 -2 1 0.2687 -0.0116
-11 -2 2 -0.3042 0.0357
-11 -2 3 0.2709 -0.0417
-11 -2 4 -0.2569 0.0249
-11 -1 1 -0.1881 -0.0414
-11 -1 2 0.2160 0.0090
-11 -1 3 -0.1569 0.0115
-11 -1 4 0.1406 -0.0088
-11 0 1 0.0862 0.0800
-11 0 2 -0.2037 -0.0526
-11 0 3 0.2024 0.0263
-11 0 4 -0.2057 -0.0182
-11 0 5 0.2639 0.0227
-11 1 1 0.2108 -0.0720
-11 1 2 -0.0033 0.0546
-11 1 3 -0.1217 -0.0302
-11 1 4 0.2302 0.0192
-11 1 5 -0.3557 -0.0207
-11 2 1 -0.4047 0.0507
-11 2 2 0.2611 -0.0382
-11 2 3 -0.1207 0.0143
-11 2 4 -0.0402 -0.0004
-11 3 1 0.1483 -0.0374
-11 3 2 -0.1476 0.0306
-11 3 3 0.1293 -0.0105
-11 4 1 0.2585 0.0055
-11 4 2 -0.2293 -0.0080
-10 -9 1 -0.4234 0.0146
-10 -9 2 0.3628 0.0125
-10 -8 1 0.2153 -0.0464
-10 -8 2 -0.2800 0.0033
-10 -8 3 0.1320 0.0226
-10 -7 1 -0.1970 0.0860
-10 -7 2 0.2750 -0.0417
-10 -7 3 -0.2047 0.0011
-10 -7 4 0.0070 0.0136
-10 -6 1 0.3915 -0.0974
-10 -6 2 -0.4354 0.0680
-10 -6 3 0.4318 -0.0264
-10 -6 4 -0.3072 0.0017
-10 -6 5 0.0819 0.0042
-10 -5 1 -0.3696 0.0710
-10 -5 2 0.3718 -0.0596
-10 -5 3 -0.4453 0.0284
-10 -5 4 0.4774 -0.0043
-10 -5 5 -0.3805 -0.0049
-10 -5 6 0.1947 0.0081
-10 -4 1 0.0468 -0.0221
-10 -4 2 0.0476 0.0230
-10 -4 3 0.0098 -0.0082
-10 -4 4 -0.1413 -0.0045
-10 -4 5 0.2243 0.0090
-10 -4 6 -0.2126 -0.0100
-10 -4 7 0.1584 0.0119
-10 -3 1 0.0950 -0.0327
-10 -3 2 -0.2768 0.0285
-10 -3 3 0.3297 -0.0264
-10 -3 4 -0.2785 0.0197
-10 -3 5 0.1938 -0.0101
-10 -3 6 -0.1214 0.0040
-10 -3 7 0.0639 -0.0027
-10 -2 1 0.1034 0.0628
-10 -2 2 0.0236 -0.0696
-10 -2 3 -0.0921 0.0615
-10 -2 4 0.1369 -0.0386
-10 -2 5 -0.1787 0.0130
-10 -2 6 0.2006 0.0024
-10 -2 7 -0.1880 -0.0060
-10 -2 8 0.1658 0.0058
-10 -1 1 -0.1911 -0.0337
-10 -1 2 0.1874 0.0636
-10 -1 3 -0.2404 -0.0670
-10 -1 4 0.2559 0.0425
-10 -1 5 -0.1977 -0.0096
-10 -1 6 0.1167 -0.0100
-10 -1 7 -0.0662 0.0111
-10 -1 8 0.0185 -0.0036
-10 0 1 -0.0574 -0.0388
-10 0 2 0.0588 -0.0113
-10 0 3 0.0537 0.0357
-10 0 4 -0.1633 -0.0227
-10 0 5 0.1967 -0.0080
-10 0 6 -0.1891 0.0278
-10 0 7 0.2027 -0.0246
-10 0 8 -0.2115 0.0075
-10 1 1 0.3207 0.1013
-10 1 2 -0.4229 -0.0444
-10 1 3 0.3925 0.0005
-10 1 4 -0.3076 0.0044
-10 1 5 0.2417 0.0183
-10 1 6 -0.1832 -0.0383
-10 1 7 0.0843 0.0369
-10 1 8 0.0295 -0.0182
-10 1 9 -0.0476 -0.0028
-10 2 1 -0.3827 -0.1342
-10 2 2 0.5259 0.0829
-10 2 3 -0.5670 -0.0256
-10 2 4 0.5400 -0.0002
-10 2 5 -0.4921 -0.0074
-10 2 6 0.4221 0.0236
-10 2 7 -0.3050 -0.0265
-10 2 8 0.1705 0.0143
-10 2 9 -0.1151 0.0015
-10 3 1 0.4217 0.1411
-10 3 2 -0.5296 -0.1071
-10 3 3 0.5408 0.0495
-10 3 4 -0.4835 -0.0088
-10 3 5 0.3932 -0.0014
-10 3 6 -0.2762 -0.0044
-10 3 7 0.1314 0.0068
-10 3 8 -0.0027 0.0002
-10 3 9 -0.0248 -0.0093
-10 4 1 -0.5629 -0.1020
-10 4 2 0.6769 0.0938
-10 4 3 -0.6376 -0.0545
-10 4 4 0.4946 0.0172
-10 4 5 -0.3069 -0.0001
-10 4 6 0.1030 -0.0015
-10 4 7 0.1006 0.0009
-10 4 8 -0.2537 -0.0048
-10 5 1 0.6780 0.0247
-10 5 2 -0.8830 -0.0336
-10 5 3 0.8512 0.0181
-10 5 4 -0.6354 0.0019
-10 5 5 0.3413 -0.0120
-10 5 6 -0.0521 0.0119
-10 5 7 -0.1872 -0.0087
-10 5 8 0.3343 0.0075
-10 6 1 -0.6818 0.0216
-10 6 2 1.0099 -0.0171
-10 6 3 -1.0523 0.0218
-10 6 4 0.8083 -0.0283
-10 6 5 -0.4057 0.0303
-10 6 6 -0.0006 -0.0275
-10 6 7 0.3029 0.0224
-10 7 1 0.6059 -0.0085
-10 7 2 -1.0420 0.0163
-10 7 3 1.2271 -0.0212
-10 7 4 -1.0630 0.0217
-10 7 5 0.6305 -0.0201
-9 -11 1 0.1881 -0.0131
-9 -11 2 0.2509 0.0043
-9 -10 1 -0.3673 -0.0170
-9 -10 2 -0.0311 0.0243
-9 -10 3 0.3960 -0.0257
-9 -9 1 0.2823 0.0315
-9 -9 2 -0.0283 -0.0482
-9 -9 3 -0.2856 0.0474
-9 -9 4 0.4737 -0.0287
-9 -9 5 -0.4671 0.0062
-9 -8 1 -0.2892 -0.0044
-9 -8 2 0.1002 0.0427
-9 -8 3 0.1850 -0.0540
-9 -8 4 -0.3939 0.0350
-9 -8 5 0.4227 -0.0055
-9 -8 6 -0.2985 -0.0149
-9 -7 1 0.6431 -0.0701
-9 -7 2 -0.4511 0.0096
-9 -7 3 0.1454 0.0271
-9 -7 4 0.1547 -0.0239
-9 -7 5 -0.3227 -0.0011
-9 -7 6 0.3005 0.0219
-9 -7 7 -0.1510 -0.0300
-9 -6 1 -0.9947 0.1463
-9 -6 2 0.8884 -0.0801
-9 -6 3 -0.6756 0.0201
-9 -6 4 0.3720 0.0014
-9 -6 5 -0.0576 0.0082
-9 -6 6 -0.1385 -0.0229
-9 -6 7 0.1435 0.0286
-9 -6 8 -0.0182 -0.0286
-9 -5 1 0.8319 -0.1738
-9 -5 2 -0.8521 0.1218
-9 -5 3 0.8562 -0.0532
-9 -5 4 -0.7574 0.0111
-9 -5 5 0.5121 -0.0021
-9 -5 6 -0.2159 0.0073
-9 -5 7 0.0329 -0.0109
-9 -5 8 -0.0377 0.0119
-9 -5 9 0.1515 -0.0144
-9 -4 1 -0.3183 0.1473
-9 -4 2 0.3227 -0.1204
-9 -4 3 -0.4239 0.0613
-9 -4 4 0.5220 -0.0122
-9 -4 5 -0.4786 -0.0103
-9 -4 6 0.2868 0.0149
-9 -4 7 -0.0880 -0.0138
-9 -4 8 0.0283 0.0104
-9 -4 9 -0.1243 -0.0037
-9 -3 1 0.0836 -0.0791
-9 -3 2 -0.0113 0.0791
-9 -3 3 0.0350 -0.0461
-9 -3 4 -0.1148 0.0100
-9 -3 5 0.1254 0.0124
-9 -3 6 -0.0086 -0.0217
-9 -3 7 -0.1604 0.0232
-9 -3 8 0.2499 -0.0186
-9 -3 9 -0.1901 0.0091
-9 -3 10 0.0165 0.0022
-9 -2 1 -0.2041 -0.0127
-9 -2 2 0.2331 -0.0027
-9 -2 3 -0.2656 0.0013
-9 -2 4 0.2865 0.0051
-9 -2 5 -0.2289 -0.0105
-9 -2 6 0.0627 0.0152
-9 -2 7 0.1645 -0.0172
-9 -2 8 -0.3661 0.0131
-9 -2 9 0.4712 -0.0032
-9 -2 10 -0.4450 -0.0074
-9 -1 1 0.0958 0.0731
-9 -1 2 -0.3499 -0.0691
-9 -1 3 0.5741 0.0543
-9 -1 4 -0.7044 -0.0316
-9 -1 5 0.6885 0.0124
-9 -1 6 -0.5363 -0.0056
-9 -1 7 0.3034 0.0074
-9 -1 8 -0.0361 -0.0071
-9 -1 9 -0.2380 0.0007
-9 -1 10 0.4652 0.0064
-9 -1 11 -0.5557 -0.0098
-9 0 1 0.4789 -0.0538
-9 0 2 -0.1541 0.0832
-9 0 3 -0.2094 -0.0788
-9 0 4 0.4893 0.0444
-9 0 5 -0.6038 -0.0061
-9 0 6 0.5716 -0.0128
-9 0 7 -0.4640 0.0113
-9 0 8 0.3094 -0.0044
-9 0 9 -0.0815 0.0028
-9 0 10 -0.2107 -0.0037
-9 0 11 0.4595 0.0009
-9 1 1 -0.9499 -0.0217
-9 1 2 0.7747 -0.0414
-9 1 3 -0.4788 0.0649
-9 1 4 0.1966 -0.0393
-9 1 5 -0.0398 -0.0058
-9 1 6 0.0116 0.0343
-9 1 7 -0.0379 -0.0352
-9 1 8 0.0779 0.0230
-9 1 9 -0.1670 -0.0141
-9 1 10 0.3346 0.0105
-9 1 11 -0.5114 -0.0054
-9 2 1 0.7666 0.1050
-9 2 2 -0.7653 -0.0224
-9 2 3 0.6147 -0.0337
-9 2 4 -0.4168 0.0333
-9 2 5 0.2889 0.0034
-9 2 6 -0.2731 -0.0351
-9 2 7 0.3290 0.0399
-9 2 8 -0.4114 -0.0269
-9 2 9 0.5229 0.0150
-9 2 10 -0.6691 -0.0116
-9 2 11 0.7870 0.0114
-9 3 1 -0.2216 -0.1768
-9 3 2 0.2670 0.0941
-9 3 3 -0.1757 -0.0126
-9 3 4 0.0069 -0.0195
-9 3 5 0.1433 0.0051
-9 3 6 -0.2045 0.0190
-9 3 7 0.1597 -0.0245
-9 3 8 -0.0166 0.0120
-9 3 9 -0.2150 0.0017
-9 3 10 0.4949 -0.0051
-9 3 11 -0.7220 -0.0004
-9 3 12 0.7755 0.0077
-9 4 1 0.0062 0.2041
-9 4 2 -0.0085 -0.1448
-9 4 3 -0.1171 0.0608
-9 4 4 0.3315 -0.0074
-9 4 5 -0.5607 -0.0015
-9 4 6 0.7305 -0.0100
-9 4 7 -0.7866 0.0138
-9 4 8 0.6916 -0.0031
-9 4 9 -0.4351 -0.0117
-9 4 10 0.0704 0.0184
-9 4 11 0.2719 -0.0136
-9 5 1 -0.2719 -0.1513
-9 5 2 0.2438 0.1273
-9 5 3 -0.0646 -0.0657
-9 5 4 -0.2256 0.0142
-9 5 5 0.5464 0.0044
-9 5 6 -0.8155 0.0000
-9 5 7 0.9674 -0.0064
-9 5 8 -0.9507 0.0037
-9 5 9 0.7424 0.0055
-9 5 10 -0.3899 -0.0130
-9 5 11 0.0265 0.0124
-9 6 1 0.6604 0.0659
-9 6 2 -0.6494 -0.0634
-9 6 3 0.4553 0.0283
-9 6 4 -0.1010 0.0085
-9 6 5 -0.3155 -0.0264
-9 6 6 0.6824 0.0250
-9 6 7 -0.9172 -0.0149
-9 6 8 0.9693 0.0059
-9 6 9 -0.8182 -0.0025
-9 6 10 0.5016 0.0038
-9 6 11 -0.1375 -0.0046
-9 7 1 -0.9209 -0.0240
-9 7 2 0.9676 0.0232
-9 7 3 -0.8326 -0.0054
-9 7 4 0.4941 -0.0162
-9 7 5 -0.0384 0.0313
-9 7 6 -0.4043 -0.0362
-9 7 7 0.7344 0.0308
-9 7 8 -0.9010 -0.0181
-9 7 9 0.8834 0.0051
-9 7 10 -0.6917 0.0015
-9 8 1 0.9507 0.0118
-9 8 2 -1.0909 -0.0065
-9 8 3 1.0845 0.0021
-9 8 4 -0.8808 0.0003
-9 8 5 0.5354 -0.0049
-9 8 6 -0.1610 0.0126
-9 8 7 -0.1576 -0.0168
-9 8 8 0.3955 0.0109
-9 8 9 -0.5502 0.0019
-9 9 1 -0.6627 0.0055
-9 9 2 0.8776 -0.0217
-9 9 3 -0.9718 0.0207
-9 9 4 0.9159 -0.0045
-9 9 5 -0.7634 -0.0104
-9 9 6 0.6077 0.0120
-9 9 7 -0.4970 -0.0057
-9 9 8 0.3979 0.0043
-9 10 1 0.2477 0.0075
-9 10 2 -0.4504 0.0282
-9 10 3 0.5144 -0.0399
-9 10 4 -0.4561 0.0229
-9 10 5 0.3676 0.0028
-8 -13 1 0.3180 0.0638
-8 -12 1 -0.1725 -0.0863
-8 -12 2 0.3536 0.0553
-8 -12 3 -0.4798 -0.0287
-8 -11 1 0.0988 0.0798
-8 -11 2 -0.3372 -0.0576
-8 -11 3 0.4693 0.0281
-8 -11 4 -0.5332 -0.0134
-8 -10 1 -0.3928 -0.0428
-8 -10 2 0.6176 0.0361
-8 -10 3 -0.6741 -0.0174
-8 -10 4 0.6155 0.0054
-8 -10 5 -0.5348 -0.0006
-8 -10 6 0.4722 -0.0046
-8 -9 1 0.4380 -0.0168
-8 -9 2 -0.7691 0.0147
-8 -9 3 0.8766 -0.0142
-8 -9 4 -0.7455 0.0081
-8 -9 5 0.5181 -0.0018
-8 -9 6 -0.3587 0.0019
-8 -9 7 0.3411 -0.0048
-8 -8 1 0.4020 0.0494
-8 -8 2 0.1736 -0.0633
-8 -8 3 -0.5876 0.0574
-8 -8 4 0.6762 -0.0333
-8 -8 5 -0.4876 0.0088
-8 -8 6 0.2133 0.0024
-8 -8 7 -0.0510 -0.0048
-8 -8 8 0.0838 0.0097
-8 -7 1 -1.5518 -0.0040
-8 -7 2 0.9438 0.0540
-8 -7 3 -0.2660 -0.0683
-8 -7 4 -0.2229 0.0451
-8 -7 5 0.3893 -0.0117
-8 -7 6 -0.2651 -0.0070
-8 -7 7 0.0143 0.0105
-8 -7 8 0.1697 -0.0134
-8 -7 9 -0.1870 0.0208
-8 -6 1 1.8317 -0.0893
-8 -6 2 -1.6112 0.0091
-8 -6 3 1.1192 0.0370
-8 -6 4 -0.5201 -0.0316
-8 -6 5 0.0094 0.0017
-8 -6 6 0.2437 0.0177
-8 -6 7 -0.1922 -0.0180
-8 -6 8 -0.0466 0.0132
-8 -6 9 0.2773 -0.0137
-8 -6 10 -0.3722 0.0140
-8 -5 1 -1.0543 0.1684
-8 -5 2 1.2665 -0.0767
-8 -5 3 -1.2609 0.0013
-8 -5 4 1.0037 0.0192
-8 -5 5 -0.5493 -0.0006
-8 -5 6 0.0963 -0.0185
-8 -5 7 0.1271 0.0193
-8 -5 8 -0.0446 -0.0104
-8 -5 9 -0.2142 0.0046
-8 -5 10 0.4413 -0.0020
-8 -5 11 -0.5138 -0.0032
-8 -4 1 0.1674 -0.2227
-8 -4 2 -0.4197 0.1365
-8 -4 3 0.6555 -0.0392
-8 -4 4 -0.7555 -0.0123
-8 -4 5 0.6034 0.0148
-8 -4 6 -0.2685 -0.0007
-8 -4 7 -0.0120 -0.0049
-8 -4 8 0.0380 0.0008
-8 -4 9 0.1844 0.0038
-8 -4 10 -0.4742 -0.0058
-8 -4 11 0.6439 0.0070
-8 -3 1 0.0549 0.2364
-8 -3 2 -0.0062 -0.1800
-8 -3 3 -0.0907 0.0837
-8 -3 4 0.1917 -0.0102
-8 -3 5 -0.1565 -0.0184
-8 -3 6 -0.0472 0.0184
-8 -3 7 0.2683 -0.0119
-8 -3 8 -0.3066 0.0075
-8 -3 9 0.0967 -0.0047
-8 -3 10 0.2476 0.0032
-8 -3 11 -0.5439 -0.0018
-8 -3 12 0.6702 -0.0037
-8 -2 1 0.2506 -0.1594
-8 -2 2 -0.2654 0.1524
-8 -2 3 0.2100 -0.0922
-8 -2 4 -0.1278 0.0281
-8 -2 5 -0.0324 0.0111
-8 -2 6 0.2854 -0.0247
-8 -2 7 -0.5309 0.0223
-8 -2 8 0.6225 -0.0115
-8 -2 9 -0.4933 -0.0007
-8 -2 10 0.2019 0.0073
-8 -2 11 0.1249 -0.0085
-8 -2 12 -0.3725 0.0122
-8 -1 1 -0.4884 0.0178
-8 -1 2 0.6932 -0.0452
-8 -1 3 -0.7009 0.0351
-8 -1 4 0.5441 -0.0092
-8 -1 5 -0.2448 -0.0155
-8 -1 6 -0.1297 0.0320
-8 -1 7 0.4542 -0.0348
-8 -1 8 -0.6158 0.0218
-8 -1 9 0.5863 -0.0013
-8 -1 10 -0.4186 -0.0120
-8 -1 11 0.1896 0.0124
-8 -1 12 0.0339 -0.0093
-8 -1 13 -0.1939 0.0140
-8 0 1 0.3279 0.0794
-8 0 2 -0.7185 -0.0584
-8 0 3 0.8879 0.0381
-8 0 4 -0.7810 -0.0220
-8 0 5 0.4134 0.0181
-8 0 6 0.0868 -0.0279
-8 0 7 -0.5236 0.0375
-8 0 8 0.7522 -0.0309
-8 0 9 -0.7564 0.0092
-8 0 10 0.6101 0.0094
-8 0 11 -0.3920 -0.0110
-8 0 12 0.1557 0.0014
-8 0 13 0.0404 0.0047
-8 1 1 -0.0588 -0.0875
-8 1 2 0.5128 0.1019
-8 1 3 -0.8067 -0.0807
-8 1 4 0.7968 0.0361
-8 1 5 -0.4254 -0.0007
-8 1 6 -0.1992 -0.0040
-8 1 7 0.8393 -0.0112
-8 1 8 -1.2749 0.0187
-8 1 9 1.4208 -0.0065
-8 1 10 -1.3131 -0.0113
-8 1 11 1.0244 0.0153
-8 1 12 -0.6279 -0.0039
-8 1 13 0.2272 -0.0097
-8 2 1 0.1892 0.0354
-8 2 2 -0.6437 -0.0961
-8 2 3 1.0224 0.1012
-8 2 4 -1.1545 -0.0512
-8 2 5 0.9065 -0.0089
-8 2 6 -0.2931 0.0350
-8 2 7 -0.5043 -0.0233
-8 2 8 1.2442 0.0040
-8 2 9 -1.7507 -0.0017
-8 2 10 1.9466 0.0128
-8 2 11 -1.8175 -0.0187
-8 2 12 1.4026 0.0111
-8 2 13 -0.8277 0.0022
-8 2 14 0.2975 -0.0118
-8 3 1 -0.5730 0.0710
-8 3 2 1.0563 0.0334
-8 3 3 -1.5155 -0.0876
-8 3 4 1.8173 0.0649
-8 3 5 -1.8157 -0.0038
-8 3 6 1.4400 -0.0374
-8 3 7 -0.7518 0.0359
-8 3 8 -0.0881 -0.0131
-8 3 9 0.8956 -0.0008
-8 3 10 -1.5062 -0.0015
-8 3 11 1.7888 0.0074
-8 3 12 -1.6842 -0.0061
-8 3 13 1.2631 -0.0009
-8 3 14 -0.7245 0.0074
-8 4 1 0.5163 -0.2002
-8 4 2 -1.0612 0.0810
-8 4 3 1.6030 0.0181
-8 4 4 -2.0486 -0.0418
-8 4 5 2.2887 0.0065
-8 4 6 -2.2351 0.0320
-8 4 7 1.8654 -0.0373
-8 4 8 -1.2323 0.0163
-8 4 9 0.4486 0.0042
-8 4 10 0.3252 -0.0104
-8 4 11 -0.9072 0.0073
-8 4 12 1.1629 -0.0039
-8 4 13 -1.0869 0.0038
-8 4 14 0.8134 -0.0058
-8 5 1 0.1213 0.2495
-8 5 2 0.4466 -0.1591
-8 5 3 -1.0484 0.0513
-8 5 4 1.5923 0.0043
-8 5 5 -1.9895 0.0013
-8 5 6 2.1675 -0.0279
-8 5 7 -2.0864 0.0373
-8 5 8 1.7458 -0.0240
-8 5 9 -1.1933 0.0046
-8 5 10 0.5394 0.0065
-8 5 11 0.0534 -0.0075
-8 5 12 -0.4399 0.0025
-8 5 13 0.5791 0.0035
-8 5 14 -0.5541 -0.0057
-8 6 1 -0.8241 -0.1913
-8 6 2 0.3062 0.1455
-8 6 3 0.3095 -0.0598
-8 6 4 -0.9185 -0.0020
-8 6 5 1.4173 0.0155
-8 6 6 -1.7307 -0.0004
-8 6 7 1.8241 -0.0140
-8 6 8 -1.6951 0.0155
-8 6 9 1.3693 -0.0085
-8 6 10 -0.9155 0.0008
-8 6 11 0.4516 0.0022
-8 6 12 -0.0990 0.0023
-8 6 13 -0.0933 -0.0123
-8 7 1 1.3071 0.1170
-8 7 2 -0.9181 -0.1010
-8 7 3 0.3613 0.0442
-8 7 4 0.2603 0.0096
-8 7 5 -0.8209 -0.0354
-8 7 6 1.2221 0.0362
-8 7 7 -1.4273 -0.0254
-8 7 8 1.4510 0.0126
-8 7 9 -1.3254 -0.0035
-8 7 10 1.0902 0.0013
-8 7 11 -0.8048 -0.0038
-8 7 12 0.5430 0.0025
-8 7 13 -0.3507 0.0072
-8 8 1 -1.4982 -0.0640
-8 8 2 1.3661 0.0638
-8 8 3 -0.9958 -0.0384
-8 8 4 0.4788 0.0073
-8 8 5 0.0435 0.0177
-8 8 6 -0.4452 -0.0335
-8 8 7 0.6805 0.0368
-8 8 8 -0.7866 -0.0261
-8 8 9 0.8254 0.0088
-8 8 10 -0.8274 0.0014
-8 8 11 0.7899 0.0010
-8 8 12 -0.7087 -0.0066
-8 8 13 0.5944 0.0039
-8 9 1 1.1296 0.0006
-8 9 2 -1.3366 -0.0001
-8 9 3 1.2583 0.0013
-8 9 4 -0.9627 -0.0054
-8 9 5 0.5956 0.0033
-8 9 6 -0.3091 0.0097
-8 9 7 0.1685 -0.0223
-8 9 8 -0.1220 0.0192
-8 9 9 0.0649 -0.0012
-8 9 10 0.0610 -0.0138
-8 9 11 -0.2264 0.0123
-8 9 12 0.3571 -0.0001
-8 10 1 -0.2862 0.0298
-8 10 2 0.7095 -0.0554
-8 10 3 -0.8595 0.0550
-8 10 4 0.7651 -0.0302
-8 10 5 -0.5555 0.0065
-8 10 6 0.3947 -0.0039
-8 10 7 -0.3759 0.0153
-8 10 8 0.4611 -0.0176
-8 10 9 -0.5253 0.0023
-8 10 10 0.4700 0.0160
-8 10 11 -0.3011 -0.0188
-8 11 1 -0.3688 0.0219
-8 11 2 -0.0495 0.0314
-8 11 3 0.2553 -0.0538
-8 11 4 -0.2385 0.0359
-8 11 5 0.0926 -0.0053
-8 11 6 0.0359 -0.0066
-8 11 7 -0.0404 -0.0033
-8 11 8 -0.0750 0.0129
-8 11 9 0.2114 -0.0065
-8 12 3 0.0109 0.0112
-8 12 4 -0.0088 -0.0070
-8 12 5 0.1205 -0.0191
-7 -14 1 0.1594 0.0052
-7 -13 1 -0.2185 -0.0561
-7 -13 2 0.2629 0.0096
-7 -13 3 -0.3240 0.0159
-7 -12 1 0.0461 0.1127
-7 -12 2 -0.0974 -0.0545
-7 -12 3 0.1723 0.0095
-7 -12 4 -0.2670 0.0015
-7 -12 5 0.2738 0.0049
-7 -11 1 -0.2303 -0.1524
-7 -11 2 0.2373 0.0959
-7 -11 3 -0.1874 -0.0357
-7 -11 4 0.2000 0.0063
-7 -11 5 -0.2423 -0.0013
-7 -11 6 0.1957 -0.0020
-7 -10 1 0.7663 0.1565
-7 -10 2 -0.8086 -0.1193
-7 -10 3 0.6047 0.0601
-7 -10 4 -0.3748 -0.0186
-7 -10 5 0.2606 -0.0004
-7 -10 6 -0.2326 0.0121
-7 -10 7 0.1915 -0.0231
-7 -10 8 -0.1083 0.0272
-7 -9 1 -0.5414 -0.0957
-7 -9 2 0.9120 0.0896
-7 -9 3 -0.8478 -0.0553
-7 -9 4 0.5123 0.0239
-7 -9 5 -0.1741 -0.0032
-7 -9 6 -0.0076 -0.0131
-7 -9 7 0.0371 0.0252
-7 -9 8 0.0087 -0.0265
-7 -9 9 -0.0743 0.0182
-7 -8 1 -0.8248 -0.0017
-7 -8 2 0.0076 -0.0096
-7 -8 3 0.4110 0.0071
-7 -8 4 -0.3707 -0.0037
-7 -8 5 0.0601 -0.0022
-7 -8 6 0.2728 0.0145
-7 -8 7 -0.4741 -0.0250
-7 -8 8 0.5123 0.0218
-7 -8 9 -0.4294 -0.0072
-7 -8 10 0.2889 -0.0026
-7 -7 1 1.9145 0.0580
-7 -7 2 -1.0498 -0.0584
-7 -7 3 0.2885 0.0443
-7 -7 4 0.1231 -0.0194
-7 -7 5 -0.1546 0.0037
-7 -7 6 -0.0730 -0.0091
-7 -7 7 0.3916 0.0224
-7 -7 8 -0.6587 -0.0219
-7 -7 9 0.7945 0.0051
-7 -7 10 -0.7928 0.0086
-7 -7 11 0.6954 -0.0043
-7 -6 1 -1.5456 -0.0497
-7 -6 2 1.1036 0.0829
-7 -6 3 -0.5249 -0.0729
-7 -6 4 0.0169 0.0280
-7 -6 5 0.2853 0.0123
-7 -6 6 -0.3174 -0.0185
-7 -6 7 0.0994 -0.0001
-7 -6 8 0.2555 0.0124
-7 -6 9 -0.5886 -0.0052
-7 -6 10 0.7877 -0.0058
-7 -6 11 -0.8349 0.0013
-7 -5 1 0.5587 -0.0084
-7 -5 2 -0.4229 -0.0708
-7 -5 3 0.2152 0.0908
-7 -5 4 0.0202 -0.0457
-7 -5 5 -0.2435 -0.0156
-7 -5 6 0.3532 0.0422
-7 -5 7 -0.2414 -0.0288
-7 -5 8 -0.0830 0.0068
-7 -5 9 0.4671 -0.0006
-7 -5 10 -0.7294 0.0041
-7 -5 11 0.7949 0.0012
-7 -5 12 -0.7089 -0.0177
-7 -4 1 -0.3351 0.1313
-7 -4 2 0.0254 -0.0052
-7 -4 3 0.1734 -0.0718
-7 -4 4 -0.2675 0.0628
-7 -4 5 0.3333 -0.0063
-7 -4 6 -0.3472 -0.0346
-7 -4 7 0.1863 0.0345
-7 -4 8 0.2042 -0.0142
-7 -4 9 -0.6924 0.0014
-7 -4 10 1.0439 0.0002
-7 -4 11 -1.1116 -0.0032
-7 -4 12 0.9271 0.0128
-7 -4 13 -0.6268 -0.0218
-7 -3 1 0.9246 -0.2818
-7 -3 2 -0.2944 0.1439
-7 -3 3 -0.2245 -0.0148
-7 -3 4 0.5444 -0.0346
-7 -3 5 -0.7289 0.0147
-7 -3 6 0.7912 0.0180
-7 -3 7 -0.6259 -0.0252
-7 -3 8 0.1547 0.0114
-7 -3 9 0.5100 0.0021
-7 -3 10 -1.0946 -0.0071
-7 -3 11 1.3615 0.0087
-7 -3 12 -1.2663 -0.0096
-7 -3 13 0.9394 0.0080
-7 -3 14 -0.5547 -0.0060
-7 -2 1 -1.6670 0.3332
-7 -2 2 0.9819 -0.2391
-7 -2 3 -0.2240 0.1048
-7 -2 4 -0.4285 -0.0169
-7 -2 5 0.9444 -0.0042
-7 -2 6 -1.2871 -0.0072
-7 -2 7 1.3313 0.0148
-7 -2 8 -0.9711 -0.0105
-7 -2 9 0.2827 0.0025
-7 -2 10 0.4668 0.0045
-7 -2 11 -0.9866 -0.0100
-7 -2 12 1.1395 0.0101
-7 -2 13 -0.9818 -0.0017
-7 -2 14 0.6734 -0.0077
-7 -1 1 2.1686 -0.2371
-7 -1 2 -1.7265 0.2106
-7 -1 3 1.0105 -0.1170
-7 -1 4 -0.1947 0.0310
-7 -1 5 -0.6166 0.0114
-7 -1 6 1.3012 -0.0192
-7 -1 7 -1.6733 0.0130
-7 -1 8 1.5839 -0.0033
-7 -1 9 -1.0628 -0.0050
-7 -1 10 0.3373 0.0053
-7 -1 11 0.3007 0.0034
-7 -1 12 -0.6543 -0.0101
-7 -1 13 0.6890 0.0044
-7 -1 14 -0.5004 0.0076
-7 0 1 -2.0843 0.0908
-7 0 2 2.0443 -0.1115
-7 0 3 -1.6158 0.0737
-7 0 4 0.8818 -0.0197
-7 0 5 0.0557 -0.0223
-7 0 6 -1.0142 0.0456
-7 0 7 1.7302 -0.0493
-7 0 8 -1.9811 0.0327
-7 0 9 1.7263 -0.0063
-7 0 10 -1.1283 -0.0099
-7 0 11 0.4479 0.0056
-7 0 12 0.0845 0.0073
-7 0 13 -0.3374 -0.0096
-7 0 14 0.2984 0.0001
-7 0 15 -0.0720 0.0032
-7 1 1 1.4305 0.0266
-7 1 2 -1.7809 0.0073
-7 1 3 1.7567 -0.0195
-7 1 4 -1.3167 0.0169
-7 1 5 0.4811 -0.0000
-7 1 6 0.5897 -0.0281
-7 1 7 -1.5990 0.0494
-7 1 8 2.2484 -0.0437
-7 1 9 -2.3903 0.0134
-7 1 10 2.0700 0.0142
-7 1 11 -1.4583 -0.0166
-7 1 12 0.7693 0.0004
-7 1 13 -0.2125 0.0107
-7 1 14 -0.0585 -0.0064
-7 1 15 0.0193 -0.0001
-7 2 1 -0.9838 -0.1034
-7 2 2 1.5589 0.0942
-7 2 3 -1.8650 -0.0578
-7 2 4 1.7822 0.0077
-7 2 5 -1.2365 0.0226
-7 2 6 0.2960 -0.0133
-7 2 7 0.8047 -0.0163
-7 2 8 -1.7679 0.0281
-7 2 9 2.3714 -0.0077
-7 2 10 -2.5273 -0.0213
-7 2 11 2.2588 0.0282
-7 2 12 -1.6766 -0.0102
-7 2 13 0.9772 -0.0094
-7 2 14 -0.4007 0.0126
-7 2 15 0.1143 -0.0051
-7 3 1 1.0556 0.0855
-7 3 2 -1.7407 -0.1393
-7 3 3 2.2424 0.1285
-7 3 4 -2.4320 -0.0603
-7 3 5 2.2057 -0.0093
-7 3 6 -1.5610 0.0302
-7 3 7 0.6332 -0.0061
-7 3 8 0.3618 -0.0184
-7 3 9 -1.2207 0.0118
-7 3 10 1.7973 0.0139
-7 3 11 -2.0024 -0.0259
-7 3 12 1.8197 0.0120
-7 3 13 -1.3489 0.0109
-7 3 14 0.7971 -0.0215
-7 3 15 -0.3739 0.0175
-7 3 16 0.1630 -0.0090
-7 4 1 -0.8319 0.0551
-7 4 2 1.6492 0.0630
-7 4 3 -2.3296 -0.1129
-7 4 4 2.7379 0.0727
-7 4 5 -2.7785 0.0023
-7 4 6 2.4374 -0.0404
-7 4 7 -1.7985 0.0223
-7 4 8 1.0051 0.0138
-7 4 9 -0.2027 -0.0253
-7 4 10 -0.4817 0.0094
-7 4 11 0.9385 0.0065
-7 4 12 -1.0999 -0.0032
-7 4 13 0.9917 -0.0124
-7 4 14 -0.7410 0.0238
-7 4 15 0.4974 -0.0242
-7 4 16 -0.3310 0.0172
-7 5 1 -0.0840 -0.2004
-7 5 2 -0.8325 0.0629
-7 5 3 1.6967 0.0351
-7 5 4 -2.3346 -0.0375
-7 5 5 2.6296 -0.0213
-7 5 6 -2.5558 0.0649
-7 5 7 2.1797 -0.0541
-7 5 8 -1.6194 0.0117
-7 5 9 0.9982 0.0186
-7 5 10 -0.4259 -0.0208
-7 5 11 -0.0037 0.0102
-7 5 12 0.2380 -0.0052
-7 5 13 -0.3025 0.0079
-7 5 14 0.2941 -0.0113
-7 5 15 -0.3052 0.0116
-7 5 16 0.3436 -0.0085
-7 6 1 1.0411 0.2430
-7 6 2 -0.1615 -0.1268
-7 6 3 -0.7864 0.0110
-7 6 4 1.6035 0.0255
-7 6 5 -2.1345 0.0111
-7 6 6 2.3122 -0.0570
-7 6 7 -2.1680 0.0633
-7 6 8 1.8008 -0.0339
-7 6 9 -1.3332 0.0013
-7 6 10 0.8844 0.0137
-7 6 11 -0.5521 -0.0139
-7 6 12 0.3796 0.0087
-7 6 13 -0.3241 -0.0020
-7 6 14 0.2768 -0.0047
-7 6 15 -0.1496 0.0082
-7 7 1 -1.6926 -0.2317
-7 7 2 0.9546 0.1487
-7 7 3 -0.0509 -0.0345
-7 7 4 -0.8273 -0.0296
-7 7 5 1.5092 0.0257
-7 7 6 -1.8913 0.0063
-7 7 7 1.9613 -0.0239
-7 7 8 -1.7849 0.0179
-7 7 9 1.4698 -0.0029
-7 7 10 -1.1333 -0.0087
-7 7 11 0.8773 0.0145
-7 7 12 -0.7541 -0.0134
-7 7 13 0.7335 0.0040
-7 7 14 -0.7143 0.0090
-7 7 15 0.5994 -0.0157
-7 8 1 2.1842 0.2048
-7 8 2 -1.6873 -0.1630
-7 8 3 0.9424 0.0755
-7 8 4 -0.1318 -0.0058
-7 8 5 -0.5733 -0.0204
-7 8 6 1.0524 0.0186
-7 8 7 -1.2666 -0.0114
-7 8 8 1.2573 0.0066
-7 8 9 -1.1125 -0.0030
-7 8 10 0.9264 0.0033
-7 8 11 -0.7761 -0.0096
-7 8 12 0.7056 0.0149
-7 8 13 -0.7087 -0.0093
-7 8 14 0.7263 -0.0045
-7 8 15 -0.6815 0.0122
-7 9 1 -2.2035 -0.1115
-7 9 2 2.0594 0.1069
-7 9 3 -1.5905 -0.0690
-7 9 4 0.9696 0.0320
-7 9 5 -0.3695 -0.0089
-7 9 6 -0.0764 -0.0059
-7 9 7 0.3130 0.0145
-7 9 8 -0.3730 -0.0109
-7 9 9 0.3389 -0.0039
-7 9 10 -0.2869 0.0148
-7 9 11 0.2555 -0.0099
-7 9 12 -0.2540 -0.0034
-7 9 13 0.2802 0.0076
-7 9 14 -0.3234 0.0014
-7 10 1 1.4659 0.0008
-7 10 2 -1.6462 0.0048
-7 10 3 1.4721 -0.0114
-7 10 4 -1.0856 0.0069
-7 10 5 0.6509 -0.0018
-7 10 6 -0.3102 0.0096
-7 10 7 0.1357 -0.0233
-7 10 8 -0.1046 0.0218
-7 10 9 0.1321 0.0006
-7 10 10 -0.1435 -0.0238
-7 10 11 0.1225 0.0259
-7 10 12 -0.0957 -0.0092
-7 10 13 0.0804 -0.0047
-7 10 14 -0.0582 0.0035
-7 11 1 -0.4756 0.0042
-7 11 2 0.8170 -0.0432
-7 11 3 -0.8331 0.0577
-7 11 4 0.6217 -0.0394
-7 11 5 -0.3217 0.0149
-7 11 6 0.0697 -0.0134
-7 11 7 0.0499 0.0311
-7 11 8 -0.0417 -0.0384
-7 11 9 -0.0191 0.0190
-7 11 10 0.0571 0.0105
-7 11 11 -0.0582 -0.0217
-7 11 12 0.0625 0.0089
-7 11 13 -0.1010 0.0085
-7 12 1 -0.2089 0.0622
-7 12 2 -0.1600 -0.0016
-7 12 3 0.2639 -0.0308
-7 12 4 -0.1629 0.0168
-7 12 5 -0.0365 0.0144
-7 12 6 0.2209 -0.0223
-7 12 7 -0.3117 0.0006
-7 12 8 0.2988 0.0215
-7 12 9 -0.2338 -0.0185
-7 12 10 0.1763 -0.0022
-7 12 11 -0.1396 0.0143
-7 13 1 0.5183 -0.0850
-7 13 2 -0.2163 0.0254
-7 13 3 0.1056 0.0153
-7 13 4 -0.1482 -0.0078
-7 13 5 0.2629 -0.0268
-7 13 6 -0.3673 0.0457
-7 13 7 0.4095 -0.0323
-7 13 8 -0.3864 0.0073
-7 13 9 0.3322 0.0024
-6 -15 1 0.8674 -0.0018
-6 -14 1 -0.9046 0.0173
-6 -14 2 0.8985 -0.0382
-6 -14 3 -0.6510 0.0436
-6 -13 1 0.6917 0.0042
-6 -13 2 -0.7477 0.0374
-6 -13 3 0.6293 -0.0512
-6 -13 4 -0.3587 0.0306
-6 -13 5 0.0069 -0.0023
-6 -12 1 -0.3519 -0.0485
-6 -12 2 0.3684 -0.0190
-6 -12 3 -0.3160 0.0515
-6 -12 4 0.1954 -0.0323
-6 -12 5 0.0385 -0.0070
-6 -12 6 -0.3611 0.0264
-6 -11 1 0.4973 0.1277
-6 -11 2 -0.3701 -0.0315
-6 -11 3 0.1878 -0.0370
-6 -11 4 -0.0727 0.0409
-6 -11 5 -0.0328 -0.0052
-6 -11 6 0.2421 -0.0227
-6 -11 7 -0.5310 0.0234
-6 -11 8 0.7142 -0.0120
-6 -10 1 -1.0572 -0.2222
-6 -10 2 0.8795 0.1199
-6 -10 3 -0.4609 -0.0184
-6 -10 4 0.1139 -0.0240
-6 -10 5 0.0512 0.0141
-6 -10 6 -0.1505 0.0056
-6 -10 7 0.3135 -0.0095
-6 -10 8 -0.4984 0.0034
-6 -10 9 0.5454 -0.0004
-6 -9 1 1.0335 0.2437
-6 -9 2 -1.1640 -0.1759
-6 -9 3 0.7466 0.0767
-6 -9 4 -0.1583 -0.0124
-6 -9 5 -0.2638 -0.0049
-6 -9 6 0.4488 0.0023
-6 -9 7 -0.5225 -0.0011
-6 -9 8 0.5802 0.0013
-6 -9 9 -0.5795 0.0016
-6 -9 10 0.4424 -0.0014
-6 -8 1 -0.2603 -0.1588
-6 -8 2 0.9127 0.1424
-6 -8 3 -0.8689 -0.0798
-6 -8 4 0.3407 0.0251
-6 -8 5 0.2717 0.0024
-6 -8 6 -0.6959 -0.0131
-6 -8 7 0.9013 0.0153
-6 -8 8 -0.9725 -0.0065
-6 -8 9 0.9485 -0.0100
-6 -8 10 -0.8052 0.0182
-6 -8 11 0.5501 -0.0080
-6 -7 1 -0.1430 0.0366
-6 -7 2 -0.7945 -0.0548
-6 -7 3 1.1599 0.0396
-6 -7 4 -0.9281 -0.0178
-6 -7 5 0.3707 -0.0022
-6 -7 6 0.2002 0.0227
-6 -7 7 -0.6227 -0.0348
-6 -7 8 0.8794 0.0240
-6 -7 9 -0.9911 0.0056
-6 -7 10 0.9611 -0.0281
-6 -7 11 -0.8029 0.0240
-6 -7 12 0.5750 -0.0033
-6 -6 1 -0.0449 0.0669
-6 -6 2 1.0100 -0.0439
-6 -6 3 -1.5537 0.0175
-6 -6 4 1.5520 0.0095
-6 -6 5 -1.1480 -0.0181
-6 -6 6 0.5834 -0.0021
-6 -6 7 -0.0441 0.0303
-6 -6 8 -0.3709 -0.0333
-6 -6 9 0.6135 0.0049
-6 -6 10 -0.6724 0.0256
-6 -6 11 0.5863 -0.0280
-6 -6 12 -0.4336 0.0060
-6 -6 13 0.2884 0.0116
-6 -5 1 -0.4353 -0.1256
-6 -5 2 -0.6992 0.1365
-6 -5 3 1.3950 -0.0959
-6 -5 4 -1.5403 0.0218
-6 -5 5 1.2535 0.0339
-6 -5 6 -0.7269 -0.0353
-6 -5 7 0.1238 0.0003
-6 -5 8 0.4144 0.0222
-6 -5 9 -0.7487 -0.0078
-6 -5 10 0.7967 -0.0210
-6 -5 11 -0.5995 0.0279
-6 -5 12 0.3023 -0.0068
-6 -5 13 -0.0504 -0.0172
-6 -5 14 -0.0931 0.0220
-6 -4 1 1.8400 0.0748
-6 -4 2 -0.3658 -0.1587
-6 -4 3 -0.6300 0.1558
-6 -4 4 1.0123 -0.0717
-6 -4 5 -0.8995 -0.0215
-6 -4 6 0.4618 0.0553
-6 -4 7 0.1780 -0.0275
-6 -4 8 -0.8791 -0.0094
-6 -4 9 1.4233 0.0132
-6 -4 10 -1.6000 0.0082
-6 -4 11 1.3627 -0.0202
-6 -4 12 -0.8694 0.0076
-6 -4 13 0.3563 0.0139
-6 -4 14 0.0194 -0.0248
-6 -3 1 -2.8079 0.1081
-6 -3 2 1.1665 0.0516
-6 -3 3 0.0872 -0.1273
-6 -3 4 -0.7437 0.0851
-6 -3 5 0.8882 0.0093
-6 -3 6 -0.6603 -0.0643
-6 -3 7 0.1215 0.0492
-6 -3 8 0.6521 -0.0045
-6 -3 9 -1.4413 -0.0192
-6 -3 10 1.9398 0.0127
-6 -3 11 -1.9617 -0.0005
-6 -3 12 1.5734 0.0011
-6 -3 13 -1.0146 -0.0096
-6 -3 14 0.5091 0.0157
-6 -3 15 -0.1551 -0.0197
-6 -2 1 2.8234 -0.3071
-6 -2 2 -1.2493 0.1193
-6 -2 3 -0.1021 0.0288
-6 -2 4 0.9507 -0.0551
-6 -2 5 -1.3298 -0.0072
-6 -2 6 1.3496 0.0662
-6 -2 7 -1.0273 -0.0676
-6 -2 8 0.3632 0.0282
-6 -2 9 0.4921 0.0072
-6 -2 10 -1.2325 -0.0187
-6 -2 11 1.5894 0.0167
-6 -2 12 -1.5153 -0.0134
-6 -2 13 1.1775 0.0092
-6 -2 14 -0.7960 -0.0043
-6 -2 15 0.5024 0.0065
-6 -1 1 -2.6363 0.3935
-6 -1 2 1.2388 -0.2381
-6 -1 3 0.1296 0.0594
-6 -1 4 -1.1327 0.0282
-6 -1 5 1.7269 -0.0146
-6 -1 6 -1.9732 -0.0320
-6 -1 7 1.8658 0.0505
-6 -1 8 -1.3716 -0.0348
-6 -1 9 0.5867 0.0104
-6 -1 10 0.2248 0.0058
-6 -1 11 -0.7787 -0.0145
-6 -1 12 0.9529 0.0161
-6 -1 13 -0.8309 -0.0070
-6 -1 14 0.5960 -0.0073
-6 -1 15 -0.4014 0.0104
-6 -1 16 0.3111 0.0058
-6 0 1 2.3816 -0.3609
-6 0 2 -1.3198 0.2745
-6 0 3 0.0601 -0.1149
-6 0 4 1.0447 -0.0040
-6 0 5 -1.8613 0.0396
-6 0 6 2.3587 -0.0243
-6 0 7 -2.4779 0.0039
-6 0 8 2.1602 0.0055
-6 0 9 -1.4705 -0.0083
-6 0 10 0.6361 0.0054
-6 0 11 0.0646 0.0045
-6 0 12 -0.4539 -0.0124
-6 0 13 0.5189 0.0047
-6 0 14 -0.3693 0.0160
-6 0 15 0.1598 -0.0275
-6 0 16 -0.0236 0.0143
-6 1 1 -1.9935 0.2446
-6 1 2 1.3852 -0.2344
-6 1 3 -0.3901 0.1381
-6 1 4 -0.6910 -0.0373
-6 1 5 1.6738 -0.0216
-6 1 6 -2.4337 0.0418
-6 1 7 2.8358 -0.0402
-6 1 8 -2.7754 0.0236
-6 1 9 2.2745 0.0010
-6 1 10 -1.5054 -0.0161
-6 1 11 0.7069 0.0093
-6 1 12 -0.0796 0.0072
-6 1 13 -0.2649 -0.0084
-6 1 14 0.3108 -0.0123
-6 1 15 -0.1401 0.0331
-6 1 16 -0.0886 -0.0311
-6 1 17 0.2167 0.0103
-6 2 1 2.3154 -0.0597
-6 2 2 -2.1236 0.0985
-6 2 3 1.4160 -0.0824
-6 2 4 -0.4038 0.0469
-6 2 5 -0.7110 -0.0120
-6 2 6 1.7287 -0.0196
-6 2 7 -2.4472 0.0387
-6 2 8 2.7237 -0.0295
-6 2 9 -2.5463 -0.0054
-6 2 10 2.0290 0.0358
-6 2 11 -1.3366 -0.0339
-6 2 12 0.6286 0.0068
-6 2 13 -0.0535 0.0123
-6 2 14 -0.2640 -0.0037
-6 2 15 0.2836 -0.0183
-6 2 16 -0.1012 0.0277
-6 2 17 -0.0995 -0.0199
-6 3 1 -3.2925 -0.1012
-6 3 2 3.6133 0.0761
-6 3 3 -3.3005 -0.0459
-6 3 4 2.4389 0.0105
-6 3 5 -1.2286 0.0084
-6 3 6 -0.0495 0.0061
-6 3 7 1.1043 -0.0353
-6 3 8 -1.7419 0.0393
-6 3 9 1.9304 -0.0035
-6 3 10 -1.7597 -0.0407
-6 3 11 1.3471 0.0514
-6 3 12 -0.7959 -0.0233
-6 3 13 0.2260 -0.0105
-6 3 14 0.2098 0.0196
-6 3 15 -0.3951 -0.0066
-6 3 16 0.3419 -0.0059
-6 3 17 -0.1873 0.0079
-6 4 1 3.1857 0.1093
-6 4 2 -4.2208 -0.1529
-6 4 3 4.6199 0.1369
-6 4 4 -4.2594 -0.0675
-6 4 5 3.2464 0.0014
-6 4 6 -1.8926 0.0102
-6 4 7 0.5873 0.0248
-6 4 8 0.3751 -0.0513
-6 4 9 -0.8960 0.0318
-6 4 10 1.0354 0.0143
-6 4 11 -0.8998 -0.0393
-6 4 12 0.5805 0.0233
-6 4 13 -0.1768 0.0099
-6 4 14 -0.1772 -0.0273
-6 4 15 0.3631 0.0227
-6 4 16 -0.3640 -0.0119
-6 4 17 0.2739 0.0058
-6 5 1 -1.4491 0.0117
-6 5 2 3.0121 0.1045
-6 5 3 -4.1817 -0.1396
-6 5 4 4.6160 0.0763
-6 5 5 -4.2236 0.0171
-6 5 6 3.2086 -0.0565
-6 5 7 -1.9606 0.0244
-6 5 8 0.8547 0.0257
-6 5 9 -0.0999 -0.0374
-6 5 10 -0.2762 0.0098
-6 5 11 0.3436 0.0158
-6 5 12 -0.1995 -0.0113
-6 5 13 -0.0407 -0.0121
-6 5 14 0.2450 0.0270
-6 5 15 -0.3156 -0.0241
-6 5 16 0.2546 0.0134
-6 5 17 -0.1558 -0.0039
-6 6 1 -0.3898 -0.1404
-6 6 2 -1.1970 -0.0189
-6 6 3 2.7196 0.1128
-6 6 4 -3.7626 -0.0845
-6 6 5 4.0734 -0.0126
-6 6 6 -3.6729 0.0790
-6 6 7 2.8192 -0.0684
-6 6 8 -1.8555 0.0166
-6 6 9 1.0533 0.0159
-6 6 10 -0.5449 -0.0106
-6 6 11 0.3424 -0.0058
-6 6 12 -0.3759 0.0059
-6 6 13 0.5166 0.0082
-6 6 14 -0.6130 -0.0182
-6 6 15 0.5656 0.0161
-6 6 16 -0.3924 -0.0072
-6 6 17 0.2072 -0.0035
-6 7 1 1.5542 0.2508
-6 7 2 -0.1933 -0.0823
-6 7 3 -1.2735 -0.0627
-6 7 4 2.5039 0.0928
-6 7 5 -3.2292 -0.0279
-6 7 6 3.3576 -0.0416
-6 7 7 -2.9916 0.0532
-6 7 8 2.3561 -0.0191
-6 7 9 -1.6927 -0.0115
-6 7 10 1.1834 0.0144
-6 7 11 -0.9195 -0.0031
-6 7 12 0.8919 -0.0018
-6 7 13 -0.9946 -0.0015
-6 7 14 1.0693 0.0041
-6 7 15 -0.9957 -0.0032
-6 7 16 0.7718 0.0018
-6 7 17 -0.5065 0.0023
-6 8 1 -2.6269 -0.3327
-6 8 2 1.4602 0.1989
-6 8 3 -0.1581 -0.0403
-6 8 4 -1.0158 -0.0395
-6 8 5 1.8585 0.0276
-6 8 6 -2.2709 0.0130
-6 8 7 2.2714 -0.0243
-6 8 8 -1.9731 0.0034
-6 8 9 1.5391 0.0183
-6 8 10 -1.1328 -0.0221
-6 8 11 0.8766 0.0149
-6 8 12 -0.8170 -0.0079
-6 8 13 0.9040 0.0014
-6 8 14 -1.0133 0.0067
-6 8 15 1.0197 -0.0105
-6 8 16 -0.8772 0.0048
-6 8 17 0.6419 0.0029
-6 9 1 3.4420 0.2900
-6 9 2 -2.5140 -0.2230
-6 9 3 1.4130 0.1056
-6 9 4 -0.3877 -0.0260
-6 9 5 -0.4036 0.0102
-6 9 6 0.8910 -0.0227
-6 9 7 -1.0753 0.0243
-6 9 8 1.0132 -0.0112
-6 9 9 -0.8004 0.0004
-6 9 10 0.5479 0.0019
-6 9 11 -0.3544 -0.0029
-6 9 12 0.2801 0.0053
-6 9 13 -0.3281 -0.0011
-6 9 14 0.4438 -0.0118
-6 9 15 -0.5424 0.0204
-6 9 16 0.5544 -0.0128
-6 10 1 -3.2023 -0.1367
-6 10 2 2.6315 0.1142
-6 10 3 -1.8130 -0.0517
-6 10 4 1.0015 0.0083
-6 10 5 -0.3530 -0.0008
-6 10 6 -0.0706 0.0065
-6 10 7 0.2709 -0.0061
-6 10 8 -0.2923 0.0051
-6 10 9 0.2049 -0.0143
-6 10 10 -0.0812 0.0263
-6 10 11 -0.0265 -0.0254
-6 10 12 0.0894 0.0121
-6 10 13 -0.0918 -0.0042
-6 10 14 0.0277 0.0113
-6 10 15 0.0889 -0.0206
-6 10 16 -0.2126 0.0143
-6 11 1 2.0571 0.0436
-6 11 2 -1.8657 -0.0167
-6 11 3 1.3677 -0.0218
-6 11 4 -0.7924 0.0363
-6 11 5 0.3031 -0.0291
-6 11 6 0.0182 0.0256
-6 11 7 -0.1549 -0.0332
-6 11 8 0.1428 0.0327
-6 11 9 -0.0536 -0.0095
-6 11 10 -0.0427 -0.0214
-6 11 11 0.1145 0.0327
-6 11 12 -0.1677 -0.0193
-6 11 13 0.2085 0.0029
-6 11 14 -0.2127 -0.0019
-6 11 15 0.1425 0.0091
-6 12 1 -0.7655 -0.0554
-6 12 2 0.8574 0.0086
-6 12 3 -0.6480 0.0278
-6 12 4 0.2999 -0.0261
-6 12 5 0.0442 0.0051
-6 12 6 -0.2876 -0.0017
-6 12 7 0.3809 0.0230
-6 12 8 -0.3292 -0.0397
-6 12 9 0.1904 0.0262
-6 12 10 -0.0394 0.0061
-6 12 11 -0.0817 -0.0244
-6 12 12 0.1790 0.0150
-6 12 13 -0.2699 0.0036
-6 12 14 0.3376 -0.0094
-6 13 1 -0.1678 0.0656
-6 13 2 -0.0043 -0.0055
-6 13 3 -0.0470 -0.0347
-6 13 4 0.2290 0.0233
-6 13 5 -0.4460 0.0161
-6 13 6 0.6213 -0.0351
-6 13 7 -0.6994 0.0168
-6 13 8 0.6578 0.0104
-6 13 9 -0.5191 -0.0132
-6 13 10 0.3355 -0.0072
-6 13 11 -0.1498 0.0218
-6 13 12 -0.0252 -0.0137
-6 13 13 0.1888 -0.0046
-6 14 1 0.4065 -0.0634
-6 14 2 -0.3399 -0.0072
-6 14 3 0.4185 0.0622
-6 14 4 -0.5771 -0.0610
-6 14 5 0.7463 0.0194
-6 14 6 -0.8792 0.0136
-6 14 7 0.9476 -0.0112
-6 14 8 -0.9389 -0.0085
-6 14 9 0.8576 0.0142
-6 14 10 -0.7207 -0.0009
-6 14 11 0.5442 -0.0107
-5 -15 1 -1.3435 -0.0634
-5 -15 2 0.9490 0.0395
-5 -15 3 -0.3735 -0.0129
-5 -14 1 1.2956 0.0330
-5 -14 2 -0.9751 -0.0096
-5 -14 3 0.3906 -0.0120
-5 -14 4 0.1580 0.0084
-5 -13 1 -1.2338 -0.0087
-5 -13 2 0.9358 -0.0217
-5 -13 3 -0.3961 0.0358
-5 -13 4 -0.1845 -0.0160
-5 -13 5 0.5882 -0.0146
-5 -13 6 -0.6839 0.0223
-5 -12 1 1.1513 -0.0004
-5 -12 2 -0.8060 0.0571
-5 -12 3 0.3309 -0.0763
-5 -12 4 0.1521 0.0401
-5 -12 5 -0.5568 0.0159
-5 -12 6 0.8023 -0.0430
-5 -12 7 -0.8065 0.0295
-5 -12 8 0.5510 -0.0043
-5 -11 1 -1.3491 -0.0569
-5 -11 2 0.8518 -0.0472
-5 -11 3 -0.3056 0.1022
-5 -11 4 -0.0958 -0.0762
-5 -11 5 0.3536 0.0088
-5 -11 6 -0.5497 0.0366
-5 -11 7 0.6802 -0.0357
-5 -11 8 -0.6403 0.0139
-5 -11 9 0.3788 -0.0040
-5 -10 1 1.8460 0.1832
-5 -10 2 -1.2579 -0.0413
-5 -10 3 0.4716 -0.0637
-5 -10 4 0.0972 0.0751
-5 -10 5 -0.3253 -0.0230
-5 -10 6 0.3656 -0.0230
-5 -10 7 -0.3888 0.0268
-5 -10 8 0.3867 -0.0062
-5 -10 9 -0.2434 -0.0062
-5 -10 10 -0.0482 0.0026
-5 -9 1 -2.0618 -0.2916
-5 -9 2 1.7507 0.1483
-5 -9 3 -0.8566 -0.0100
-5 -9 4 -0.0430 -0.0415
-5 -9 5 0.5452 0.0162
-5 -9 6 -0.6399 0.0210
-5 -9 7 0.5506 -0.0267
-5 -9 8 -0.4272 0.0087
-5 -9 9 0.2352 0.0056
-5 -9 10 0.0831 -0.0081
-5 -9 11 -0.4282 0.0086
-5 -8 1 1.7593 0.3207
-5 -8 2 -2.0401 -0.2084
-5 -8 3 1.4171 0.0633
-5 -8 4 -0.3822 0.0183
-5 -8 5 -0.4738 -0.0225
-5 -8 6 0.8688 -0.0018
-5 -8 7 -0.8915 0.0127
-5 -8 8 0.7460 -0.0091
-5 -8 9 -0.5129 0.0068
-5 -8 10 0.1670 -0.0073
-5 -8 11 0.2484 0.0017
-5 -8 12 -0.5558 0.0075
-5 -7 1 -1.2298 -0.2757
-5 -7 2 2.0524 0.2162
-5 -7 3 -1.9062 -0.0948
-5 -7 4 1.0457 0.0020
-5 -7 5 -0.0519 0.0320
-5 -7 6 -0.6094 -0.0326
-5 -7 7 0.8321 0.0270
-5 -7 8 -0.7613 -0.0166
-5 -7 9 0.5448 -0.0025
-5 -7 10 -0.2302 0.0186
-5 -7 11 -0.1465 -0.0168
-5 -7 12 0.4654 0.0032
-5 -7 13 -0.5710 -0.0004
-5 -6 1 0.1561 0.1539
-5 -6 2 -1.4198 -0.1572
-5 -6 3 1.7367 0.0965
-5 -6 4 -1.1766 -0.0325
-5 -6 5 0.2358 -0.0090
-5 -6 6 0.5471 0.0357
-5 -6 7 -0.9062 -0.0511
-5 -6 8 0.8689 0.0433
-5 -6 9 -0.5786 -0.0110
-5 -6 10 0.1565 -0.0206
-5 -6 11 0.2972 0.0250
-5 -6 12 -0.6569 -0.0069
-5 -6 13 0.7939 -0.0040
-5 -6 14 -0.6607 -0.0094
-5 -5 1 1.8097 0.0332
-5 -5 2 -0.0524 0.0083
-5 -5 3 -0.7204 -0.0235
-5 -5 4 0.4713 0.0303
-5 -5 5 0.3696 -0.0243
-5 -5 6 -1.2439 -0.0046
-5 -5 7 1.7780 0.0400
-5 -5 8 -1.8574 -0.0469
-5 -5 9 1.5279 0.0138
-5 -5 10 -0.9043 0.0279
-5 -5 11 0.1537 -0.0385
-5 -5 12 0.5150 0.0152
-5 -5 13 -0.9191 0.0088
-5 -5 14 0.9863 -0.0073
-5 -5 15 -0.7785 -0.0106
-5 -4 1 -3.2280 -0.1764
-5 -4 2 1.1343 0.1620
-5 -4 3 -0.0249 -0.1079
-5 -4 4 0.0356 0.0280
-5 -4 5 -0.7970 0.0290
-5 -4 6 1.7766 -0.0260
-5 -4 7 -2.5741 -0.0177
-5 -4 8 2.9832 0.0439
-5 -4 9 -2.9161 -0.0203
-5 -4 10 2.3740 -0.0270
-5 -4 11 -1.4892 0.0484
-5 -4 12 0.5194 -0.0289
-5 -4 13 0.2665 -0.0025
-5 -4 14 -0.7216 0.0140
-5 -4 15 0.8541 -0.0064
-5 -3 1 2.3923 0.1425
-5 -3 2 -0.3005 -0.2198
-5 -3 3 -0.8754 0.1987
-5 -3 4 0.9143 -0.0909
-5 -3 5 -0.1385 -0.0196
-5 -3 6 -0.9565 0.0537
-5 -3 7 2.0070 -0.0117
-5 -3 8 -2.8106 -0.0378
-5 -3 9 3.2158 0.0376
-5 -3 10 -3.1059 0.0029
-5 -3 11 2.5043 -0.0337
-5 -3 12 -1.6270 0.0275
-5 -3 13 0.7699 -0.0023
-5 -3 14 -0.1310 -0.0123
-5 -3 15 -0.2584 0.0118
-5 -3 16 0.4557 -0.0119
-5 -2 1 -0.4102 0.0578
-5 -2 2 -1.6958 0.1227
-5 -2 3 2.9441 -0.1895
-5 -2 4 -3.0272 0.1138
-5 -2 5 2.2256 0.0158
-5 -2 6 -1.0232 -0.0836
-5 -2 7 -0.2318 0.0548
-5 -2 8 1.3594 0.0113
-5 -2 9 -2.2031 -0.0415
-5 -2 10 2.5875 0.0227
-5 -2 11 -2.4449 0.0055
-5 -2 12 1.9229 -0.0108
-5 -2 13 -1.3039 -0.0013
-5 -2 14 0.8076 0.0099
-5 -2 15 -0.4777 -0.0110
-5 -2 16 0.2436 0.0151
-5 -1 1 -0.3530 -0.2883
-5 -1 2 2.7122 0.0494
-5 -1 3 -4.3479 0.1145
-5 -1 4 4.8118 -0.1134
-5 -1 5 -4.2677 0.0051
-5 -1 6 3.1471 0.0825
-5 -1 7 -1.7976 -0.0795
-5 -1 8 0.4186 0.0187
-5 -1 9 0.8032 0.0280
-5 -1 10 -1.6370 -0.0310
-5 -1 11 1.9334 0.0131
-5 -1 12 -1.7644 -0.0028
-5 -1 13 1.3881 0.0021
-5 -1 14 -1.0574 -0.0010
-5 -1 15 0.8646 0.0008
-5 -1 16 -0.7506 -0.0099
-5 -1 17 0.6240 0.0242
-5 0 1 -0.3093 0.4550
-5 0 2 -2.2047 -0.2216
-5 0 3 4.3179 -0.0093
-5 0 4 -5.4301 0.0965
-5 0 5 5.5022 -0.0453
-5 0 6 -4.8089 -0.0352
-5 0 7 3.6314 0.0566
-5 0 8 -2.1748 -0.0207
-5 0 9 0.6677 -0.0194
-5 0 10 0.5920 0.0311
-5 0 11 -1.3560 -0.0228
-5 0 12 1.5807 0.0120
-5 0 13 -1.4402 -0.0007
-5 0 14 1.1852 -0.0132
-5 0 15 -0.9843 0.0199
-5 0 16 0.8710 -0.0084
-5 0 17 -0.7924 -0.0135
-5 1 1 1.6804 -0.5238
-5 1 2 0.6720 0.3548
-5 1 3 -3.0577 -0.1151
-5 1 4 4.7968 -0.0364
-5 1 5 -5.6374 0.0557
-5 1 6 5.6349 -0.0113
-5 1 7 -4.9380 -0.0159
-5 1 8 3.7127 0.0067
-5 1 9 -2.1957 0.0123
-5 1 10 0.7097 -0.0206
-5 1 11 0.4405 0.0212
-5 1 12 -1.1011 -0.0187
-5 1 13 1.3068 0.0065
-5 1 14 -1.2107 0.0168
-5 1 15 0.9869 -0.0341
-5 1 16 -0.7672 0.0276
-5 1 17 0.6126 -0.0040
-5 1 18 -0.5081 -0.0106
-5 2 1 -4.1050 0.4327
-5 2 2 2.2018 -0.3668
-5 2 3 0.2097 0.1896
-5 2 4 -2.4645 -0.0365
-5 2 5 4.1179 -0.0261
-5 2 6 -4.9713 0.0242
-5 2 7 4.9979 -0.0091
-5 2 8 -4.3049 0.0006
-5 2 9 3.1304 0.0071
-5 2 10 -1.7927 -0.0130
-5 2 11 0.5837 0.0069
-5 2 12 0.3149 0.0075
-5 2 13 -0.8373 -0.0103
-5 2 14 0.9991 -0.0082
-5 2 15 -0.8827 0.0297
-5 2 16 0.6295 -0.0299
-5 2 17 -0.3889 0.0100
-5 2 18 0.2361 0.0042
-5 3 1 6.7462 -0.1911
-5 3 2 -5.7906 0.2109
-5 3 3 3.8595 -0.1342
-5 3 4 -1.4542 0.0441
-5 3 5 -0.8589 0.0091
-5 3 6 2.6019 -0.0293
-5 3 7 -3.4981 0.0327
-5 3 8 3.5377 -0.0187
-5 3 9 -2.9499 -0.0137
-5 3 10 2.0648 0.0439
-5 3 11 -1.1516 -0.0455
-5 3 12 0.3578 0.0199
-5 3 13 0.2399 0.0024
-5 3 14 -0.5772 0.0009
-5 3 15 0.6279 -0.0173
-5 3 16 -0.4645 0.0193
-5 3 17 0.2411 -0.0018
-5 3 18 -0.0840 -0.0121
-5 4 1 -7.0404 -0.0256
-5 4 2 7.4790 -0.0065
-5 4 3 -6.7466 0.0033
-5 4 4 4.9806 0.0041
-5 4 5 -2.6616 -0.0099
-5 4 6 0.4372 0.0275
-5 4 7 1.1495 -0.0512
-5 4 8 -1.8849 0.0509
-5 4 9 1.9154 -0.0116
-5 4 10 -1.5665 -0.0388
-5 4 11 1.1082 0.0569
-5 4 12 -0.6580 -0.0334
-5 4 13 0.2549 0.0011
-5 4 14 0.0415 0.0071
-5 4 15 -0.1600 0.0050
-5 4 16 0.1048 -0.0096
-5 4 17 0.0196 -0.0043
-5 4 18 -0.0985 0.0189
-5 5 1 4.6751 0.0818
-5 5 2 -6.1773 -0.1036
-5 5 3 6.7703 0.0919
-5 5 4 -6.1942 -0.0394
-5 5 5 4.6400 -0.0127
-5 5 6 -2.6825 0.0172
-5 5 7 0.9787 0.0220
-5 5 8 0.0733 -0.0517
-5 5 9 -0.4749 0.0318
-5 5 10 0.4911 0.0180
-5 5 11 -0.3904 -0.0453
-5 5 12 0.2934 0.0272
-5 5 13 -0.2123 0.0083
-5 5 14 0.1597 -0.0226
-5 5 15 -0.1743 0.0112
-5 5 16 0.2580 0.0007
-5 5 17 -0.3431 0.0033
-5 5 18 0.3538 -0.0130
-5 6 1 -2.0881 -0.0250
-5 6 2 3.8353 0.1226
-5 6 3 -5.0988 -0.1446
-5 6 4 5.4498 0.0717
-5 6 5 -4.8192 0.0291
-5 6 6 3.5618 -0.0711
-5 6 7 -2.2476 0.0356
-5 6 8 1.3261 0.0181
-5 6 9 -0.9138 -0.0270
-5 6 10 0.8402 -0.0081
-5 6 11 -0.8597 0.0361
-5 6 12 0.8235 -0.0233
-5 6 13 -0.6983 -0.0123
-5 6 14 0.4958 0.0323
-5 6 15 -0.2357 -0.0248
-5 6 16 -0.0330 0.0090
-5 6 17 0.2278 -0.0031
-5 6 18 -0.2902 0.0038
-5 7 1 0.2832 -0.0939
-5 7 2 -1.9105 -0.0729
-5 7 3 3.2558 0.1628
-5 7 4 -3.9607 -0.1193
-5 7 5 3.8913 0.0046
-5 7 6 -3.2364 0.0692
-5 7 7 2.4032 -0.0529
-5 7 8 -1.7762 -0.0064
-5 7 9 1.5210 0.0347
-5 7 10 -1.5618 -0.0133
-5 7 11 1.7069 -0.0170
-5 7 12 -1.7882 0.0169
-5 7 13 1.7174 0.0081
-5 7 14 -1.4746 -0.0267
-5 7 15 1.0974 0.0242
-5 7 16 -0.6811 -0.0121
-5 7 17 0.3477 0.0041
-5 7 18 -0.1721 0.0009
-5 8 1 1.6099 0.2664
-5 8 2 -0.0139 -0.0671
-5 8 3 -1.3051 -0.0921
-5 8 4 2.0899 0.1138
-5 8 5 -2.2655 -0.0307
-5 8 6 1.9721 -0.0454
-5 8 7 -1.4930 0.0426
-5 8 8 1.1113 0.0138
-5 8 9 -0.9835 -0.0540
-5 8 10 1.1043 0.0464
-5 8 11 -1.3594 -0.0176
-5 8 12 1.6044 0.0043
-5 8 13 -1.7180 -0.0108
-5 8 14 1.6318 0.0175
-5 8 15 -1.3542 -0.0139
-5 8 16 0.9774 0.0069
-5 8 17 -0.6352 -0.0028
-5 8 18 0.4217 -0.0028
-5 9 1 -3.2375 -0.3748
-5 9 2 1.7269 0.2045
-5 9 3 -0.4582 -0.0231
-5 9 4 -0.3194 -0.0500
-5 9 5 0.5749 0.0119
-5 9 6 -0.4547 0.0472
-5 9 7 0.1837 -0.0509
-5 9 8 0.0347 0.0043
-5 9 9 -0.0813 0.0380
-5 9 10 -0.0646 -0.0435
-5 9 11 0.3452 0.0263
-5 9 12 -0.6586 -0.0135
-5 9 13 0.8932 0.0104
-5 9 14 -0.9656 -0.0068
-5 9 15 0.8575 0.0005
-5 9 16 -0.6286 0.0012
-5 9 17 0.3838 0.0021
-5 9 18 -0.2079 0.0007
-5 10 1 3.4138 0.3247
-5 10 2 -2.2211 -0.2140
-5 10 3 1.1348 0.0591
-5 10 4 -0.4541 0.0255
-5 10 5 0.2352 -0.0152
-5 10 6 -0.3458 -0.0279
-5 10 7 0.5843 0.0396
-5 10 8 -0.7765 -0.0153
-5 10 9 0.8182 -0.0089
-5 10 10 -0.6814 0.0109
-5 10 11 0.4049 -0.0014
-5 10 12 -0.0756 -0.0031
-5 10 13 -0.2053 0.0040
-5 10 14 0.3637 -0.0096
-5 10 15 -0.3821 0.0157
-5 10 16 0.2979 -0.0107
-5 10 17 -0.1722 -0.0029
-5 11 1 -2.3737 -0.2269
-5 11 2 1.6431 0.1570
-5 11 3 -0.8436 -0.0387
-5 11 4 0.2945 -0.0359
-5 11 5 -0.1184 0.0404
-5 11 6 0.2550 -0.0161
-5 11 7 -0.5519 0.0077
-5 11 8 0.8470 -0.0160
-5 11 9 -1.0135 0.0163
-5 11 10 0.9857 -0.0011
-5 11 11 -0.7774 -0.0128
-5 11 12 0.4734 0.0133
-5 11 13 -0.1836 -0.0099
-5 11 14 -0.0172 0.0154
-5 11 15 0.1192 -0.0233
-5 11 16 -0.1560 0.0169
-5 11 17 0.1581 0.0034
-5 12 1 1.0995 0.1816
-5 12 2 -0.8108 -0.1310
-5 12 3 0.3361 0.0457
-5 12 4 0.0684 0.0067
-5 12 5 -0.2486 -0.0117
-5 12 6 0.1739 0.0046
-5 12 7 0.0986 -0.0138
-5 12 8 -0.4610 0.0285
-5 12 9 0.7806 -0.0237
-5 12 10 -0.9422 0.0002
-5 12 11 0.9038 0.0164
-5 12 12 -0.7196 -0.0122
-5 12 13 0.4972 0.0014
-5 12 14 -0.3198 -0.0036
-5 12 15 0.2008 0.0145
-5 12 16 -0.1075 -0.0142
-5 13 1 -0.0784 -0.1314
-5 13 2 0.0279 0.0884
-5 13 3 0.2049 -0.0305
-5 13 4 -0.4679 0.0098
-5 13 5 0.6435 -0.0259
-5 13 6 -0.6669 0.0381
-5 13 7 0.5168 -0.0224
-5 13 8 -0.2211 -0.0013
-5 13 9 -0.1326 0.0016
-5 13 10 0.4225 0.0208
-5 13 11 -0.5612 -0.0362
-5 13 12 0.5492 0.0259
-5 13 13 -0.4601 -0.0045
-5 13 14 0.3714 -0.0035
-5 13 15 -0.3089 -0.0038
-5 14 1 -0.2830 0.0734
-5 14 2 0.3410 -0.0199
-5 14 3 -0.5365 -0.0340
-5 14 4 0.7692 0.0401
-5 14 5 -0.9605 -0.0056
-5 14 6 1.0621 -0.0223
-5 14 7 -1.0397 0.0158
-5 14 8 0.8797 0.0051
-5 14 9 -0.6164 -0.0048
-5 14 10 0.3335 -0.0206
-5 14 11 -0.1191 0.0420
-5 14 12 0.0108 -0.0369
-5 14 13 0.0148 0.0150
-5 14 14 -0.0059 -0.0009
-5 15 1 -0.1255 -0.0761
-5 15 2 0.0531 0.0135
-5 15 3 0.1825 0.0495
-5 15 4 -0.4777 -0.0642
-5 15 5 0.7412 0.0348
-5 15 6 -0.9233 -0.0070
-5 15 7 1.0021 0.0114
-5 15 8 -0.9698 -0.0325
-5 15 9 0.8407 0.0356
-5 15 10 -0.6573 -0.0117
-5 15 11 0.4751 -0.0153
-4 -16 1 -0.1510 -0.1300
-4 -16 2 -0.1793 0.0669
-4 -15 1 0.1989 0.1539
-4 -15 2 0.3477 -0.0861
-4 -15 3 -0.7507 0.0155
-4 -15 4 0.7859 0.0101
-4 -14 1 -0.5002 -0.1686
-4 -14 2 -0.1996 0.1050
-4 -14 3 0.8545 -0.0260
-4 -14 4 -1.1219 -0.0124
-4 -14 5 0.8833 0.0107
-4 -14 6 -0.3330 -0.0052
-4 -13 1 1.0027 0.1452
-4 -13 2 -0.2381 -0.0989
-4 -13 3 -0.5636 0.0338
-4 -13 4 1.0717 -0.0020
-4 -13 5 -1.0814 0.0029
-4 -13 6 0.6501 -0.0013
-4 -13 7 -0.0567 -0.0197
-4 -12 1 -1.4049 -0.0763
-4 -12 2 0.6026 0.0398
-4 -12 3 0.1993 0.0005
-4 -12 4 -0.7594 -0.0038
-4 -12 5 0.9346 -0.0179
-4 -12 6 -0.7290 0.0239
-4 -12 7 0.2816 0.0007
-4 -12 8 0.1930 -0.0298
-4 -12 9 -0.4892 0.0327
-4 -11 1 1.6442 0.0257
-4 -11 2 -0.7363 0.0306
-4 -11 3 -0.0912 -0.0626
-4 -11 4 0.5867 0.0383
-4 -11 5 -0.7099 0.0127
-4 -11 6 0.5591 -0.0354
-4 -11 7 -0.2483 0.0122
-4 -11 8 -0.1372 0.0231
-4 -11 9 0.4939 -0.0302
-4 -11 10 -0.6776 0.0065
-4 -10 1 -1.8376 -0.0561
-4 -10 2 0.8848 -0.0483
-4 -10 3 0.1098 0.1019
-4 -10 4 -0.7044 -0.0686
-4 -10 5 0.7933 -0.0066
-4 -10 6 -0.5563 0.0480
-4 -10 7 0.2118 -0.0269
-4 -10 8 0.1578 -0.0194
-4 -10 9 -0.5517 0.0398
-4 -10 10 0.8922 -0.0230
-4 -10 11 -1.0042 -0.0037
-4 -9 1 1.8449 0.1712
-4 -9 2 -1.1734 -0.0077
-4 -9 3 0.0730 -0.0978
-4 -9 4 0.8116 0.0848
-4 -9 5 -1.1181 0.0001
-4 -9 6 0.9214 -0.0619
-4 -9 7 -0.5144 0.0525
-4 -9 8 0.0861 -0.0024
-4 -9 9 0.3636 -0.0323
-4 -9 10 -0.8419 0.0312
-4 -9 11 1.1992 -0.0148
-4 -9 12 -1.2158 0.0057
-4 -8 1 -1.4805 -0.3265
-4 -8 2 1.3366 0.1242
-4 -8 3 -0.3752 0.0471
-4 -8 4 -0.7436 -0.0877
-4 -8 5 1.3983 0.0231
-4 -8 6 -1.4081 0.0470
-4 -8 7 1.0095 -0.0563
-4 -8 8 -0.5064 0.0192
-4 -8 9 0.0051 0.0137
-4 -8 10 0.5236 -0.0198
-4 -8 11 -1.0170 0.0134
-4 -8 12 1.2604 -0.0115
-4 -8 13 -1.0834 0.0110
-4 -7 1 0.7559 0.4464
-4 -7 2 -1.0761 -0.2571
-4 -7 3 0.3579 0.0437
-4 -7 4 0.8716 0.0605
-4 -7 5 -1.8447 -0.0444
-4 -7 6 2.1009 -0.0086
-4 -7 7 -1.7075 0.0263
-4 -7 8 1.0216 -0.0072
-4 -7 9 -0.3186 -0.0116
-4 -7 10 -0.3291 0.0126
-4 -7 11 0.8939 -0.0083
-4 -7 12 -1.2398 0.0099
-4 -7 13 1.1928 -0.0093
-4 -7 14 -0.7465 -0.0021
-4 -6 1 0.3261 -0.4543
-4 -6 2 0.4226 0.3327
-4 -6 3 0.0598 -0.1325
-4 -6 4 -1.3845 -0.0058
-4 -6 5 2.7134 0.0384
-4 -6 6 -3.3358 -0.0181
-4 -6 7 3.0706 0.0059
-4 -6 8 -2.2012 -0.0116
-4 -6 9 1.1218 0.0138
-4 -6 10 -0.0824 -0.0063
-4 -6 11 -0.7927 0.0040
-4 -6 12 1.3750 -0.0119
-4 -6 13 -1.5176 0.0144
-4 -6 14 1.1850 0.0004
-4 -6 15 -0.5531 -0.0196
-4 -5 1 -1.1177 0.3139
-4 -5 2 -0.1352 -0.2863
-4 -5 3 -0.0780 0.1567
-4 -5 4 1.4859 -0.0384
-4 -5 5 -3.2345 -0.0145
-4 -5 6 4.4408 0.0238
-4 -5 7 -4.6723 -0.0249
-4 -5 8 4.0177 0.0214
-4 -5 9 -2.8260 -0.0038
-4 -5 10 1.4353 -0.0175
-4 -5 11 -0.0978 0.0192
-4 -5 12 -0.9697 0.0008
-4 -5 13 1.5757 -0.0165
-4 -5 14 -1.6361 0.0076
-4 -5 15 1.2483 0.0134
-4 -4 1 -0.0693 -0.0696
-4 -4 2 1.6427 0.1146
-4 -4 3 -1.5721 -0.0845
-4 -4 4 0.0356 0.0388
-4 -4 5 2.1352 -0.0081
-4 -4 6 -3.9985 -0.0160
-4 -4 7 4.9857 0.0376
-4 -4 8 -5.0129 -0.0373
-4 -4 9 4.2845 0.0036
-4 -4 10 -3.0748 0.0385
-4 -4 11 1.6536 -0.0497
-4 -4 12 -0.2962 0.0235
-4 -4 13 -0.7458 0.0068
-4 -4 14 1.3255 -0.0102
-4 -4 15 -1.4502 -0.0064
-4 -4 16 1.2476 0.0124
-4 -3 1 3.4914 -0.1355
-4 -3 2 -5.2049 0.0894
-4 -3 3 5.0993 -0.0462
-4 -3 4 -3.3186 -0.0008
-4 -3 5 0.7130 0.0299
-4 -3 6 1.7448 -0.0146
-4 -3 7 -3.4480 -0.0311
-4 -3 8 4.2475 0.0554
-4 -3 9 -4.2523 -0.0263
-4 -3 10 3.6408 -0.0291
-4 -3 11 -2.6264 0.0559
-4 -3 12 1.4753 -0.0346
-4 -3 13 -0.4504 -0.0023
-4 -3 14 -0.2942 0.0149
-4 -3 15 0.7469 -0.0025
-4 -3 16 -0.9690 -0.0058
-4 -3 17 1.0100 -0.0061
-4 -2 1 -6.2162 0.1687
-4 -2 2 8.4889 -0.2022
-4 -2 3 -8.6963 0.1570
-4 -2 4 6.9260 -0.0461
-4 -2 5 -4.0646 -0.0549
-4 -2 6 1.1574 0.0731
-4 -2 7 1.1244 -0.0135
-4 -2 8 -2.5760 -0.0479
-4 -2 9 3.2413 0.0475
-4 -2 10 -3.2288 0.0022
-4 -2 11 2.7065 -0.0392
-4 -2 12 -1.9412 0.0279
-4 -2 13 1.2203 0.0079
-4 -2 14 -0.6993 -0.0262
-4 -2 15 0.3473 0.0178
-4 -2 16 -0.0532 -0.0069
-4 -2 17 -0.2283 0.0112
-4 -1 1 5.7068 -0.0389
-4 -1 2 -9.0896 0.1883
-4 -1 3 10.3182 -0.2136
-4 -1 4 -9.2765 0.0984
-4 -1 5 6.7544 0.0554
-4 -1 6 -3.8039 -0.1228
-4 -1 7 1.1702 0.0732
-4 -1 8 0.8329 0.0155
-4 -1 9 -2.1230 -0.0517
-4 -1 10 2.6845 0.0215
-4 -1 11 -2.6009 0.0187
-4 -1 12 2.1301 -0.0208
-4 -1 13 -1.6229 -0.0064
-4 -1 14 1.3144 0.0260
-4 -1 15 -1.1974 -0.0239
-4 -1 16 1.1035 0.0166
-4 -1 17 -0.8948 -0.0183
-4 -1 18 0.5768 0.0212
-4 0 1 -3.0329 -0.1868
-4 0 2 7.4066 -0.0664
-4 0 3 -9.9084 0.2083
-4 0 4 10.1206 -0.1571
-4 0 5 -8.5672 -0.0027
-4 0 6 6.1467 0.1134
-4 0 7 -3.5804 -0.0969
-4 0 8 1.2596 0.0070
-4 0 9 0.5916 0.0539
-4 0 10 -1.7854 -0.0455
-4 0 11 2.2408 0.0071
-4 0 12 -2.1123 0.0107
-4 0 13 1.7513 -0.0016
-4 0 14 -1.4896 -0.0092
-4 0 15 1.4428 0.0093
-4 0 16 -1.5027 -0.0089
-4 0 17 1.4889 0.0152
-4 0 18 -1.3045 -0.0179
-4 1 1 -0.2932 0.4652
-4 1 2 -4.5527 -0.1631
-4 1 3 8.0966 -0.0973
-4 1 4 -9.6321 0.1613
-4 1 5 9.3369 -0.0579
-4 1 6 -7.8497 -0.0601
-4 1 7 5.7838 0.0779
-4 1 8 -3.5501 -0.0096
-4 1 9 1.4584 -0.0560
-4 1 10 0.1855 0.0648
-4 1 11 -1.1561 -0.0352
-4 1 12 1.4525 0.0094
-4 1 13 -1.3153 -0.0006
-4 1 14 1.0713 -0.0038
-4 1 15 -0.9437 0.0092
-4 1 16 0.9711 -0.0066
-4 1 17 -1.0556 -0.0047
-4 1 18 1.0688 0.0094
-4 1 19 -0.9399 0.0031
-4 2 1 4.8236 -0.6528
-4 2 2 -0.0482 0.3995
-4 2 3 -4.2174 -0.0899
-4 2 4 7.0212 -0.0773
-4 2 5 -8.1311 0.0630
-4 2 6 7.8353 0.0211
-4 2 7 -6.5915 -0.0543
-4 2 8 4.8289 0.0155
-4 2 9 -2.9372 0.0366
-4 2 10 1.2807 -0.0528
-4 2 11 -0.1292 0.0377
-4 2 12 -0.4330 -0.0186
-4 2 13 0.5152 0.0053
-4 2 14 -0.3323 0.0077
-4 2 15 0.1001 -0.0176
-4 2 16 0.0341 0.0131
-4 2 17 -0.0234 0.0031
-4 2 18 -0.0761 -0.0096
-4 2 19 0.1543 -0.0066
-4 3 1 -9.7140 0.5808
-4 3 2 5.9229 -0.4513
-4 3 3 -1.6536 0.1949
-4 3 4 -2.0451 -0.0015
-4 3 5 4.5135 -0.0462
-4 3 6 -5.5611 0.0055
-4 3 7 5.3663 0.0274
-4 3 8 -4.3348 -0.0178
-4 3 9 2.9623 -0.0059
-4 3 10 -1.6878 0.0138
-4 3 11 0.7714 -0.0086
-4 3 12 -0.2708 0.0036
-4 3 13 0.1213 0.0022
-4 3 14 -0.2271 -0.0150
-4 3 15 0.4810 0.0253
-4 3 16 -0.7445 -0.0164
-4 3 17 0.8786 -0.0080
-4 3 18 -0.8286 0.0215
-4 3 19 0.6650 -0.0053
-4 4 1 11.7041 -0.3368
-4 4 2 -9.9013 0.3144
-4 4 3 6.7900 -0.1594
-4 4 4 -3.2005 0.0106
-4 4 5 0.0271 0.0495
-4 4 6 2.0619 -0.0399
-4 4 7 -2.8344 0.0180
-4 4 8 2.5390 -0.0082
-4 4 9 -1.7322 -0.0001
-4 4 10 0.9613 0.0130
-4 4 11 -0.5060 -0.0184
-4 4 12 0.3519 0.0109
-4 4 13 -0.3686 -0.0058
-4 4 14 0.4835 0.0168
-4 4 15 -0.6916 -0.0313
-4 4 16 0.9516 0.0243
-4 4 17 -1.1436 0.0055
-4 4 18 1.1588 -0.0288
-4 4 19 -1.0046 0.0200
-4 5 1 -9.8348 0.1363
-4 5 2 10.1048 -0.1559
-4 5 3 -8.7964 0.0899
-4 5 4 6.2806 -0.0154
-4 5 5 -3.3593 -0.0210
-4 5 6 0.9556 0.0297
-4 5 7 0.3163 -0.0339
-4 5 8 -0.4395 0.0304
-4 5 9 -0.0772 -0.0073
-4 5 10 0.5882 -0.0233
-4 5 11 -0.7204 0.0321
-4 5 12 0.4971 -0.0123
-4 5 13 -0.1432 -0.0082
-4 5 14 -0.1792 0.0024
-4 5 15 0.4544 0.0198
-4 5 16 -0.7070 -0.0253
-4 5 17 0.8968 0.0021
-4 5 18 -0.9488 0.0246
-4 5 19 0.8525 -0.0244
-4 6 1 6.3955 -0.0066
-4 6 2 -7.9358 0.0174
-4 6 3 8.1051 -0.0109
-4 6 4 -6.8575 0.0204
-4 6 5 4.7079 -0.0407
-4 6 6 -2.5556 0.0393
-4 6 7 1.2205 -0.0091
-4 6 8 -0.9927 -0.0148
-4 6 9 1.5288 -0.0001
-4 6 10 -2.1689 0.0373
-4 6 11 2.4071 -0.0505
-4 6 12 -2.1461 0.0213
-4 6 13 1.5983 0.0180
-4 6 14 -1.0162 -0.0261
-4 6 15 0.5252 0.0029
-4 6 16 -0.1483 0.0160
-4 6 17 -0.1053 -0.0072
-4 6 18 0.2236 -0.0143
-4 6 19 -0.2352 0.0192
-4 7 1 -2.8211 -0.0634
-4 7 2 4.8626 0.1125
-4 7 3 -5.8783 -0.1147
-4 7 4 5.6062 0.0468
-4 7 5 -4.2798 0.0422
-4 7 6 2.5971 -0.0783
-4 7 7 -1.3720 0.0437
-4 7 8 1.0792 0.0059
-4 7 9 -1.6206 -0.0094
-4 7 10 2.4768 -0.0295
-4 7 11 -3.0966 0.0552
-4 7 12 3.2105 -0.0324
-4 7 13 -2.8730 -0.0139
-4 7 14 2.2991 0.0351
-4 7 15 -1.6943 -0.0179
-4 7 16 1.1921 -0.0078
-4 7 17 -0.8580 0.0126
-4 7 18 0.6876 -0.0006
-4 7 19 -0.6038 -0.0056
-4 8 1 -0.6661 -0.0290
-4 8 2 -1.3873 -0.1133
-4 8 3 2.7459 0.1809
-4 8 4 -3.0941 -0.1237
-4 8 5 2.4858 0.0037
-4 8 6 -1.3678 0.0674
-4 8 7 0.3753 -0.0420
-4 8 8 -0.0008 -0.0255
-4 8 9 0.3537 0.0523
-4 8 10 -1.1660 -0.0195
-4 8 11 2.0106 -0.0210
-4 8 12 -2.5490 0.0200
-4 8 13 2.6545 0.0138
-4 8 14 -2.3904 -0.0359
-4 8 15 1.9269 0.0242
-4 8 16 -1.4601 0.0021
-4 8 17 1.1386 -0.0160
-4 8 18 -1.0009 0.0150
-4 8 19 0.9636 -0.0134
-4 9 1 2.7395 0.2313
-4 9 2 -1.0681 -0.0339
-4 9 3 -0.1798 -0.1123
-4 9 4 0.7158 0.1130
-4 9 5 -0.5326 -0.0095
-4 9 6 -0.1065 -0.0736
-4 9 7 0.7948 0.0589
-4 9 8 -1.1681 0.0183
-4 9 9 1.0526 -0.0699
-4 9 10 -0.5064 0.0563
-4 9 11 -0.2494 -0.0146
-4 9 12 0.9487 -0.0026
-4 9 13 -1.3852 -0.0121
-4 9 14 1.4771 0.0271
-4 9 15 -1.2852 -0.0203
-4 9 16 0.9761 0.0014
-4 9 17 -0.7306 0.0117
-4 9 18 0.6394 -0.0174
-4 9 19 -0.6603 0.0239
-4 10 1 -2.5349 -0.3344
-4 10 2 1.3896 0.1498
-4 10 3 -0.4917 0.0314
-4 10 4 0.0987 -0.0832
-4 10 5 -0.2198 0.0112
-4 10 6 0.6704 0.0730
-4 10 7 -1.1924 -0.0771
-4 10 8 1.5600 0.0114
-4 10 9 -1.6345 0.0473
-4 10 10 1.3814 -0.0508
-4 10 11 -0.8682 0.0187
-4 10 12 0.2462 0.0043
-4 10 13 0.2981 -0.0038
-4 10 14 -0.6207 -0.0023
-4 10 15 0.6894 -0.0004
-4 10 16 -0.5923 0.0060
-4 10 17 0.4690 -0.0065
-4 10 18 -0.4119 0.0078
-4 10 19 0.4173 -0.0182
-4 11 1 1.4285 0.3235
-4 11 2 -0.7029 -0.1776
-4 11 3 0.0844 -0.0034
-4 11 4 0.1724 0.0874
-4 11 5 -0.0286 -0.0504
-4 11 6 -0.3861 -0.0228
-4 11 7 0.8884 0.0436
-4 11 8 -1.3209 -0.0045
-4 11 9 1.5718 -0.0386
-4 11 10 -1.5727 0.0431
-4 11 11 1.3165 -0.0189
-4 11 12 -0.8783 -0.0023
-4 11 13 0.3976 0.0095
-4 11 14 -0.0094 -0.0133
-4 11 15 -0.2270 0.0188
-4 11 16 0.3447 -0.0170
-4 11 17 -0.4159 0.0047
-4 11 18 0.4808 0.0041
-4 12 1 -0.7209 -0.3070
-4 12 2 0.3175 0.2019
-4 12 3 0.1142 -0.0430
-4 12 4 -0.3467 -0.0524
-4 12 5 0.2931 0.0478
-4 12 6 0.0017 -0.0015
-4 12 7 -0.4337 -0.0151
-4 12 8 0.8910 -0.0093
-4 12 9 -1.2628 0.0357
-4 12 10 1.4505 -0.0352
-4 12 11 -1.4065 0.0180
-4 12 12 1.1711 -0.0064
-4 12 13 -0.8554 0.0029
-4 12 14 0.5678 0.0047
-4 12 15 -0.3461 -0.0161
-4 12 16 0.1556 0.0164
-4 12 17 0.0491 -0.0010
-4 13 1 0.2403 0.2540
-4 13 2 -0.0356 -0.1900
-4 13 3 -0.2555 0.0744
-4 13 4 0.4754 -0.0005
-4 13 5 -0.5356 -0.0000
-4 13 6 0.4191 -0.0290
-4 13 7 -0.1480 0.0345
-4 13 8 -0.2255 -0.0121
-4 13 9 0.6077 -0.0057
-4 13 10 -0.8805 0.0011
-4 13 11 0.9644 0.0103
-4 13 12 -0.8764 -0.0087
-4 13 13 0.7170 -0.0008
-4 13 14 -0.5875 0.0007
-4 13 15 0.5129 0.0097
-4 13 16 -0.4411 -0.0125
-4 13 17 0.3113 -0.0010
-4 14 1 -0.0441 -0.1503
-4 14 2 -0.1563 0.1030
-4 14 3 0.4434 -0.0217
-4 14 4 -0.6970 -0.0204
-4 14 5 0.8511 0.0042
-4 14 6 -0.8830 0.0284
-4 14 7 0.7813 -0.0340
-4 14 8 -0.5513 0.0153
-4 14 9 0.2487 -0.0053
-4 14 10 0.0202 0.0174
-4 14 11 -0.1586 -0.0319
-4 14 12 0.1514 0.0276
-4 14 13 -0.0736 -0.0114
-4 14 14 0.0218 0.0046
-4 14 15 -0.0365 -0.0111
-4 14 16 0.0860 0.0137
-4 15 1 0.5449 0.1002
-4 15 2 -0.3322 -0.0458
-4 15 3 -0.0176 -0.0276
-4 15 4 0.3589 0.0582
-4 15 5 -0.6102 -0.0344
-4 15 6 0.7552 -0.0012
-4 15 7 -0.7955 0.0079
-4 15 8 0.7300 0.0094
-4 15 9 -0.5787 -0.0174
-4 15 10 0.4028 0.0023
-4 15 11 -0.2779 0.0165
-4 15 12 0.2417 -0.0170
-4 15 13 -0.2698 0.0046
-4 15 14 0.3074 0.0001
-4 16 1 -1.1134 -0.1010
-4 16 2 1.0395 0.0513
-4 16 3 -0.7499 0.0134
-4 16 4 0.4103 -0.0390
-4 16 5 -0.1430 0.0156
-4 16 6 -0.0218 0.0177
-4 16 7 0.1105 -0.0231
-4 16 8 -0.1532 0.0042
-4 16 9 0.1640 0.0083
-4 16 10 -0.1524 0.0001
-4 16 11 0.1319 -0.0131
-4 16 12 -0.1139 0.0118
-3 -16 1 -0.7193 0.1126
-3 -16 2 0.7474 -0.0440
-3 -15 1 0.5239 -0.1752
-3 -15 2 -0.8418 0.0757
-3 -15 3 0.8666 0.0148
-3 -15 4 -0.5486 -0.0383
-3 -14 1 -0.2604 0.2536
-3 -14 2 0.7797 -0.1430
-3 -14 3 -1.0358 0.0178
-3 -14 4 0.8270 0.0402
-3 -14 5 -0.2252 -0.0271
-3 -14 6 -0.4264 -0.0036
-3 -13 1 -0.1914 -0.2741
-3 -13 2 -0.4869 0.1883
-3 -13 3 0.9508 -0.0620
-3 -13 4 -0.9573 -0.0129
-3 -13 5 0.4604 0.0182
-3 -13 6 0.2903 -0.0002
-3 -13 7 -0.8836 0.0008
-3 -13 8 1.0204 -0.0162
-3 -12 1 0.5959 0.2024
-3 -12 2 0.2336 -0.1567
-3 -12 3 -0.8157 0.0621
-3 -12 4 0.9764 -0.0023
-3 -12 5 -0.6671 -0.0014
-3 -12 6 0.0310 -0.0114
-3 -12 7 0.6340 0.0048
-3 -12 8 -1.0222 0.0133
-3 -12 9 0.9845 -0.0151
-3 -11 1 -0.6533 -0.0800
-3 -11 2 -0.3411 0.0608
-3 -11 3 0.9976 -0.0094
-3 -11 4 -1.1765 -0.0119
-3 -11 5 0.9225 -0.0056
-3 -11 6 -0.3959 0.0217
-3 -11 7 -0.2054 -0.0089
-3 -11 8 0.6978 -0.0149
-3 -11 9 -0.9379 0.0156
-3 -11 10 0.8559 0.0106
-3 -10 1 0.5513 -0.0164
-3 -10 2 0.5650 0.0467
-3 -10 3 -1.3726 -0.0689
-3 -10 4 1.6040 0.0439
-3 -10 5 -1.3181 0.0105
-3 -10 6 0.7685 -0.0402
-3 -10 7 -0.1891 0.0206
-3 -10 8 -0.3158 0.0170
-3 -10 9 0.7115 -0.0269
-3 -10 10 -0.9242 0.0017
-3 -10 11 0.8526 0.0270
-3 -10 12 -0.4999 -0.0315
-3 -9 1 -0.6099 0.0105
-3 -9 2 -0.4882 -0.0983
-3 -9 3 1.5231 0.1326
-3 -9 4 -1.9992 -0.0803
-3 -9 5 1.8021 -0.0128
-3 -9 6 -1.1920 0.0660
-3 -9 7 0.5266 -0.0466
-3 -9 8 0.0167 -0.0049
-3 -9 9 -0.4613 0.0291
-3 -9 10 0.8331 -0.0121
-3 -9 11 -1.0197 -0.0131
-3 -9 12 0.8716 0.0155
-3 -9 13 -0.4175 0.0002
-3 -8 1 0.8782 0.1080
-3 -8 2 0.1558 0.0571
-3 -8 3 -1.4759 -0.1470
-3 -8 4 2.4035 0.1058
-3 -8 5 -2.5208 0.0077
-3 -8 6 1.9235 -0.0838
-3 -8 7 -1.0534 0.0703
-3 -8 8 0.2939 -0.0091
-3 -8 9 0.2648 -0.0278
-3 -8 10 -0.7039 0.0172
-3 -8 11 1.0153 0.0075
-3 -8 12 -1.0426 -0.0105
-3 -8 13 0.6849 -0.0060
-3 -8 14 -0.0956 0.0179
-3 -7 1 -1.3979 -0.2821
-3 -7 2 0.3580 0.0540
-3 -7 3 1.3605 0.1148
-3 -7 4 -2.9700 -0.1219
-3 -7 5 3.7109 0.0132
-3 -7 6 -3.3534 0.0809
-3 -7 7 2.2730 -0.0805
-3 -7 8 -1.0632 0.0157
-3 -7 9 0.0904 0.0337
-3 -7 10 0.6022 -0.0317
-3 -7 11 -1.0627 0.0060
-3 -7 12 1.2233 0.0048
-3 -7 13 -0.9686 0.0031
-3 -7 14 0.3581 -0.0092
-3 -7 15 0.3048 0.0049
-3 -6 1 2.3901 0.4712
-3 -6 2 -1.4828 -0.2152
-3 -6 3 -0.6125 -0.0358
-3 -6 4 3.0458 0.1237
-3 -6 5 -4.7466 -0.0534
-3 -6 6 5.0744 -0.0469
-3 -6 7 -4.1492 0.0704
-3 -6 8 2.6091 -0.0203
-3 -6 9 -1.0809 -0.0320
-3 -6 10 -0.1380 0.0415
-3 -6 11 0.9991 -0.0232
-3 -6 12 -1.4649 0.0102
-3 -6 13 1.4433 -0.0081
-3 -6 14 -0.9391 0.0026
-3 -6 15 0.1869 0.0096
-3 -5 1 -4.2787 -0.5963
-3 -5 2 3.7823 0.3845
-3 -5 3 -1.5388 -0.0950
-3 -5 4 -1.5899 -0.0771
-3 -5 5 4.3261 0.0783
-3 -5 6 -5.6842 -0.0023
-3 -5 7 5.4618 -0.0392
-3 -5 8 -4.1567 0.0199
-3 -5 9 2.4736 0.0145
-3 -5 10 -0.8946 -0.0256
-3 -5 11 -0.3865 0.0190
-3 -5 12 1.2829 -0.0150
-3 -5 13 -1.6878 0.0132
-3 -5 14 1.5427 -0.0011
-3 -5 15 -0.9702 -0.0178
-3 -5 16 0.2759 0.0253
-3 -4 1 7.3291 0.5049
-3 -4 2 -7.2638 -0.4205
-3 -4 3 4.9698 0.1912
-3 -4 4 -1.3255 0.0005
-3 -4 5 -2.2609 -0.0618
-3 -4 6 4.5979 0.0325
-3 -4 7 -5.2636 0.0029
-3 -4 8 4.6001 -0.0092
-3 -4 9 -3.2698 0.0046
-3 -4 10 1.8070 -0.0063
-3 -4 11 -0.4785 0.0062
-3 -4 12 -0.5955 0.0039
-3 -4 13 1.3070 -0.0111
-3 -4 14 -1.5646 -0.0010
-3 -4 15 1.3835 0.0237
-3 -4 16 -0.9247 -0.0316
-3 -4 17 0.4268 0.0163
-3 -3 1 -10.3802 -0.2086
-3 -3 2 10.8174 0.2529
-3 -3 3 -8.5229 -0.1552
-3 -3 4 4.4405 0.0331
-3 -3 5 -0.1429 0.0298
-3 -3 6 -3.0005 -0.0361
-3 -3 7 4.4211 0.0249
-3 -3 8 -4.3632 -0.0116
-3 -3 9 3.4520 -0.0097
-3 -3 10 -2.2464 0.0319
-3 -3 11 1.0696 -0.0325
-3 -3 12 -0.0775 0.0077
-3 -3 13 -0.6386 0.0143
-3 -3 14 1.0296 -0.0067
-3 -3 15 -1.1110 -0.0210
-3 -3 16 0.9608 0.0344
-3 -3 17 -0.6865 -0.0184
-3 -2 1 11.1951 -0.0682
-3 -2 2 -12.7157 -0.0182
-3 -2 3 10.9505 0.0356
-3 -2 4 -6.8271 -0.0241
-3 -2 5 2.0588 0.0122
-3 -2 6 1.7849 0.0046
-3 -2 7 -3.9426 -0.0273
-3 -2 8 4.5026 0.0324
-3 -2 9 -3.9924 -0.0019
-3 -2 10 2.9573 -0.0409
-3 -2 11 -1.7947 0.0512
-3 -2 12 0.7758 -0.0173
-3 -2 13 -0.0683 -0.0231
-3 -2 14 -0.2918 0.0272
-3 -2 15 0.3950 0.0025
-3 -2 16 -0.3734 -0.0262
-3 -2 17 0.3070 0.0187
-3 -2 18 -0.2126 0.0039
-3 -1 1 -9.6878 0.2023
-3 -1 2 12.7495 -0.1634
-3 -1 3 -12.2283 0.0940
-3 -1 4 8.8328 -0.0023
-3 -1 5 -4.2171 -0.0680
-3 -1 6 0.0193 0.0710
-3 -1 7 2.8404 -0.0157
-3 -1 8 -4.2308 -0.0323
-3 -1 9 4.4467 0.0205
-3 -1 10 -3.8621 0.0320
-3 -1 11 2.8350 -0.0601
-3 -1 12 -1.7387 0.0311
-3 -1 13 0.9096 0.0206
-3 -1 14 -0.5050 -0.0402
-3 -1 15 0.4399 0.0168
-3 -1 16 -0.4982 0.0129
-3 -1 17 0.5157 -0.0164
-3 -1 18 -0.4640 0.0010
-3 0 1 8.1817 -0.1931
-3 0 2 -12.5271 0.2704
-3 0 3 13.4112 -0.2344
-3 0 4 -11.2198 0.0876
-3 0 5 7.3715 0.0720
-3 0 6 -3.3842 -0.1323
-3 0 7 0.1832 0.0742
-3 0 8 1.9706 0.0159
-3 0 9 -3.1403 -0.0425
-3 0 10 3.4329 -0.0019
-3 0 11 -3.0025 0.0474
-3 0 12 2.1639 -0.0382
-3 0 13 -1.3491 -0.0083
-3 0 14 0.8870 0.0362
-3 0 15 -0.8260 -0.0221
-3 0 16 0.9729 -0.0068
-3 0 17 -1.0927 0.0173
-3 0 18 1.0731 -0.0095
-3 0 19 -0.9378 0.0047
-3 1 1 -6.6339 -0.0337
-3 1 2 11.9370 -0.1996
-3 1 3 -14.1467 0.2957
-3 1 4 13.2916 -0.1939
-3 1 5 -10.4967 -0.0030
-3 1 6 7.1132 0.1261
-3 1 7 -4.0247 -0.0992
-3 1 8 1.5429 -0.0065
-3 1 9 0.2765 0.0690
-3 1 10 -1.3672 -0.0448
-3 1 11 1.6827 -0.0097
-3 1 12 -1.3694 0.0253
-3 1 13 0.7941 0.0027
-3 1 14 -0.3526 -0.0282
-3 1 15 0.2426 0.0214
-3 1 16 -0.4040 0.0028
-3 1 17 0.6399 -0.0167
-3 1 18 -0.7832 0.0167
-3 1 19 0.7806 -0.0172
-3 2 1 2.0401 0.4146
-3 2 2 -8.1587 -0.0821
-3 2 3 11.8608 -0.1735
-3 2 4 -12.6770 0.2007
-3 2 5 11.2834 -0.0498
-3 2 6 -8.8099 -0.0959
-3 2 7 6.1581 0.1063
-3 2 8 -3.7771 -0.0095
-3 2 9 1.8437 -0.0751
-3 2 10 -0.4862 0.0764
-3 2 11 -0.1965 -0.0260
-3 2 12 0.2512 -0.0072
-3 2 13 0.0858 0.0003
-3 2 14 -0.4972 0.0176
-3 2 15 0.7446 -0.0179
-3 2 16 -0.7520 0.0049
-3 2 17 0.5843 0.0049
-3 2 18 -0.3695 -0.0103
-3 2 19 0.2136 0.0202
-3 2 20 -0.1445 -0.0310
-3 3 1 5.3801 -0.6465
-3 3 2 0.6540 0.3410
-3 3 3 -5.5111 -0.0046
-3 3 4 8.1628 -0.1433
-3 3 5 -8.5828 0.0748
-3 3 6 7.4245 0.0596
-3 3 7 -5.5104 -0.1040
-3 3 8 3.4999 0.0382
-3 3 9 -1.8146 0.0460
-3 3 10 0.6767 -0.0683
-3 3 11 -0.1345 0.0339
-3 3 12 0.0850 0.0031
-3 3 13 -0.3410 -0.0125
-3 3 14 0.7171 0.0055
-3 3 15 -1.0713 -0.0002
-3 3 16 1.3023 -0.0031
-3 3 17 -1.3549 0.0084
-3 3 18 1.2493 -0.0076
-3 3 19 -1.0757 -0.0083
-3 3 20 0.9204 0.0293
-3 4 1 -10.8650 0.6216
-3 4 2 6.5564 -0.4168
-3 4 3 -1.9136 0.0914
-3 4 4 -1.7858 0.1215
-3 4 5 3.8099 -0.1290
-3 4 6 -4.0908 0.0233
-3 4 7 3.0908 0.0498
-3 4 8 -1.5461 -0.0347
-3 4 9 0.1727 -0.0183
-3 4 10 0.5933 0.0427
-3 4 11 -0.7110 -0.0266
-3 4 12 0.4279 -0.0006
-3 4 13 -0.0320 0.0173
-3 4 14 -0.3346 -0.0246
-3 4 15 0.6644 0.0249
-3 4 16 -0.9532 -0.0127
-3 4 17 1.1336 -0.0094
-3 4 18 -1.1446 0.0217
-3 4 19 1.0206 -0.0084
-3 4 20 -0.8647 -0.0192
-3 5 1 11.5086 -0.4982
-3 5 2 -9.8215 0.4048
-3 5 3 6.7492 -0.1496
-3 5 4 -3.3120 -0.0719
-3 5 5 0.5711 0.1402
-3 5 6 0.7512 -0.0874
-3 5 7 -0.5542 0.0188
-3 5 8 -0.6165 0.0039
-3 5 9 1.8800 0.0066
-3 5 10 -2.5205 -0.0157
-3 5 11 2.3498 0.0138
-3 5 12 -1.6769 -0.0087
-3 5 13 0.9516 0.0006
-3 5 14 -0.4196 0.0157
-3 5 15 0.0637 -0.0306
-3 5 16 0.2098 0.0246
-3 5 17 -0.4052 0.0038
-3 5 18 0.4610 -0.0280
-3 5 19 -0.3743 0.0222
-3 5 20 0.2367 0.0066
-3 6 1 -8.7252 0.2992
-3 6 2 9.1440 -0.3113
-3 6 3 -7.9459 0.1782
-3 6 4 5.6102 -0.0253
-3 6 5 -3.0540 -0.0505
-3 6 6 1.2857 0.0474
-3 6 7 -0.9040 -0.0178
-3 6 8 1.7623 -0.0045
-3 6 9 -3.0819 0.0195
-3 6 10 3.9766 -0.0294
-3 6 11 -4.0027 0.0233
-3 6 12 3.3220 -0.0000
-3 6 13 -2.4124 -0.0178
-3 6 14 1.6477 0.0082
-3 6 15 -1.1154 0.0178
-3 6 16 0.7374 -0.0264
-3 6 17 -0.4645 0.0033
-3 6 18 0.3194 0.0267
-3 6 19 -0.3051 -0.0303
-3 6 20 0.3491 0.0062
-3 7 1 4.6041 -0.0207
-3 7 2 -5.9539 0.0754
-3 7 3 6.0610 -0.0586
-3 7 4 -4.9548 0.0263
-3 7 5 3.1497 -0.0157
-3 7 6 -1.5091 0.0170
-3 7 7 0.8130 -0.0127
-3 7 8 -1.2945 0.0123
-3 7 9 2.5136 -0.0336
-3 7 10 -3.6889 0.0635
-3 7 11 4.2275 -0.0652
-3 7 12 -4.0328 0.0264
-3 7 13 3.4011 0.0183
-3 7 14 -2.6892 -0.0264
-3 7 15 2.0821 -0.0018
-3 7 16 -1.6023 0.0258
-3 7 17 1.2343 -0.0160
-3 7 18 -0.9823 -0.0127
-3 7 19 0.8326 0.0251
-3 7 20 -0.7244 -0.0113
-3 8 1 -0.8038 -0.1073
-3 8 2 2.0286 0.1153
-3 8 3 -2.5414 -0.1090
-3 8 4 2.2368 0.0613
-3 8 5 -1.2994 0.0053
-3 8 6 0.2240 -0.0369
-3 8 7 0.3969 0.0152
-3 8 8 -0.2156 0.0167
-3 8 9 -0.6607 -0.0077
-3 8 10 1.7703 -0.0368
-3 8 11 -2.6224 0.0619
-3 8 12 2.9778 -0.0333
-3 8 13 -2.8899 -0.0199
-3 8 14 2.5516 0.0423
-3 8 15 -2.1341 -0.0176
-3 8 16 1.7373 -0.0181
-3 8 17 -1.4142 0.0256
-3 8 18 1.1823 -0.0070
-3 8 19 -1.0118 -0.0079
-3 8 20 0.8408 0.0040
-3 9 1 -0.7251 -0.0118
-3 9 2 0.1078 -0.0924
-3 9 3 0.0721 0.1412
-3 9 4 0.1614 -0.0881
-3 9 5 -0.6745 -0.0181
-3 9 6 1.2288 0.0785
-3 9 7 -1.5464 -0.0479
-3 9 8 1.4366 -0.0218
-3 9 9 -0.8983 0.0482
-3 9 10 0.1143 -0.0123
-3 9 11 0.6626 -0.0301
-3 9 12 -1.2383 0.0242
-3 9 13 1.5354 0.0198
-3 9 14 -1.5756 -0.0482
-3 9 15 1.4403 0.0321
-3 9 16 -1.2371 0.0046
-3 9 17 1.0612 -0.0234
-3 9 18 -0.9487 0.0171
-3 9 19 0.8601 -0.0069
-3 9 20 -0.7260 0.0066
-3 10 1 -0.0109 0.1591
-3 10 2 0.2896 -0.0002
-3 10 3 -0.0795 -0.1121
-3 10 4 -0.4751 0.0897
-3 10 5 1.1191 0.0290
-3 10 6 -1.6158 -0.1209
-3 10 7 1.8320 0.1062
-3 10 8 -1.7502 -0.0208
-3 10 9 1.4288 -0.0394
-3 10 10 -0.9539 0.0282
-3 10 11 0.4145 0.0145
-3 10 12 0.0991 -0.0269
-3 10 13 -0.4984 -0.0007
-3 10 14 0.7236 0.0277
-3 10 15 -0.7831 -0.0227
-3 10 16 0.7565 -0.0027
-3 10 17 -0.7390 0.0189
-3 10 18 0.7630 -0.0175
-3 10 19 -0.7741 0.0125
-3 10 20 0.6915 -0.0127
-3 11 1 0.6209 -0.2355
-3 11 2 -1.0313 0.0545
-3 11 3 0.8964 0.1142
-3 11 4 -0.2846 -0.1455
-3 11 5 -0.5242 0.0447
-3 11 6 1.2186 0.0690
-3 11 7 -1.6178 -0.0908
-3 11 8 1.7094 0.0271
-3 11 9 -1.5750 0.0364
-3 11 10 1.2972 -0.0397
-3 11 11 -0.9311 0.0021
-3 11 12 0.5327 0.0220
-3 11 13 -0.1809 -0.0128
-3 11 14 -0.0554 -0.0044
-3 11 15 0.1744 0.0041
-3 11 16 -0.2515 0.0085
-3 11 17 0.3732 -0.0146
-3 11 18 -0.5515 0.0112
-3 11 19 0.7038 -0.0099
-3 12 1 -0.1270 0.3236
-3 12 2 0.6980 -0.1502
-3 12 3 -0.8798 -0.0554
-3 12 4 0.5768 0.1501
-3 12 5 0.0701 -0.1030
-3 12 6 -0.7955 0.0064
-3 12 7 1.3710 0.0330
-3 12 8 -1.6916 0.0031
-3 12 9 1.7549 -0.0523
-3 12 10 -1.6033 0.0584
-3 12 11 1.3006 -0.0279
-3 12 12 -0.9421 0.0019
-3 12 13 0.6440 0.0010
-3 12 14 -0.4848 0.0041
-3 12 15 0.4436 -0.0006
-3 12 16 -0.4102 -0.0059
-3 12 17 0.2742 0.0039
-3 12 18 -0.0212 0.0026
-3 12 19 -0.2532 -0.0006
-3 13 1 -0.2142 -0.3594
-3 13 2 -0.3228 0.2365
-3 13 3 0.6853 -0.0483
-3 13 4 -0.7069 -0.0706
-3 13 5 0.3836 0.0683
-3 13 6 0.1537 -0.0055
-3 13 7 -0.7296 -0.0277
-3 13 8 1.1933 0.0049
-3 13 9 -1.4393 0.0322
-3 13 10 1.4164 -0.0402
-3 13 11 -1.1544 0.0220
-3 13 12 0.7806 -0.0067
-3 13 13 -0.4741 0.0059
-3 13 14 0.3615 -0.0069
-3 13 15 -0.4320 0.0004
-3 13 16 0.5520 0.0043
-3 13 17 -0.5742 0.0024
-3 13 18 0.4473 -0.0121
-3 14 1 0.1091 0.2692
-3 14 2 0.3900 -0.1985
-3 14 3 -0.8222 0.0584
-3 14 4 1.0357 0.0406
-3 14 5 -0.9806 -0.0462
-3 14 6 0.6972 -0.0013
-3 14 7 -0.2730 0.0314
-3 14 8 -0.1799 -0.0205
-3 14 9 0.5284 -0.0018
-3 14 10 -0.6492 0.0053
-3 14 11 0.4996 0.0051
-3 14 12 -0.1696 -0.0078
-3 14 13 -0.1522 -0.0004
-3 14 14 0.2980 0.0039
-3 14 15 -0.2290 0.0037
-3 14 16 0.0426 -0.0089
-3 14 17 0.1229 0.0007
-3 15 1 -0.4721 -0.1739
-3 15 2 -0.0243 0.1227
-3 15 3 0.5014 -0.0149
-3 15 4 -0.8041 -0.0627
-3 15 5 0.8894 0.0667
-3 15 6 -0.7949 -0.0275
-3 15 7 0.5781 -0.0001
-3 15 8 -0.2957 -0.0013
-3 15 9 0.0261 0.0084
-3 15 10 0.1279 -0.0012
-3 15 11 -0.0922 -0.0105
-3 15 12 -0.1120 0.0081
-3 15 13 0.3660 0.0057
-3 15 14 -0.5333 -0.0115
-3 15 15 0.5520 0.0029
-3 15 16 -0.4573 0.0046
-3 16 1 1.0672 0.1363
-3 16 2 -0.6491 -0.0990
-3 16 3 0.1931 0.0173
-3 16 4 0.0993 0.0419
-3 16 5 -0.1690 -0.0453
-3 16 6 0.0850 0.0177
-3 16 7 0.0491 -0.0010
-3 16 8 -0.1675 0.0051
-3 16 9 0.2449 -0.0080
-3 16 10 -0.2638 -0.0041
-3 16 11 0.2074 0.0175
-3 16 12 -0.0842 -0.0133
-3 16 13 -0.0609 -0.0034
-3 16 14 0.1750 0.0115
-3 17 3 -0.2621 -0.0073
-3 17 4 -0.0043 -0.0220
-3 17 5 0.0143 0.0118
-3 17 6 0.1744 0.0150
-3 17 7 -0.4070 -0.0255
-3 17 8 0.5497 0.0172
-3 17 9 -0.5553 -0.0132
-3 17 10 0.4531 0.0257
-3 17 11 -0.3055 -0.0395
-2 -17 1 -0.4828 0.0726
-2 -16 1 0.3164 -0.0641
-2 -16 2 -0.1025 0.0175
-2 -16 3 -0.1259 0.0224
-2 -15 1 -0.4487 0.1225
-2 -15 2 0.3390 -0.0289
-2 -15 3 -0.0429 -0.0508
-2 -15 4 -0.3585 0.0616
-2 -15 5 0.6798 -0.0144
-2 -14 1 0.7597 -0.2228
-2 -14 2 -0.8453 0.0958
-2 -14 3 0.6118 0.0320
-2 -14 4 -0.0458 -0.0767
-2 -14 5 -0.6494 0.0383
-2 -14 6 1.1267 0.0181
-2 -14 7 -1.1388 -0.0387
-2 -13 1 -0.7760 0.2975
-2 -13 2 1.1184 -0.1646
-2 -13 3 -1.1043 0.0039
-2 -13 4 0.6443 0.0740
-2 -13 5 0.1575 -0.0511
-2 -13 6 -0.9627 -0.0062
-2 -13 7 1.3795 0.0317
-2 -13 8 -1.2346 -0.0188
-2 -12 1 0.7625 -0.3255
-2 -12 2 -1.2790 0.2121
-2 -12 3 1.4108 -0.0387
-2 -12 4 -1.1259 -0.0670
-2 -12 5 0.4752 0.0645
-2 -12 6 0.3344 -0.0113
-2 -12 7 -0.9795 -0.0208
-2 -12 8 1.1938 0.0160
-2 -12 9 -0.9375 -0.0043
-2 -12 10 0.4173 0.0077
-2 -11 1 -1.1110 0.2752
-2 -11 2 1.7903 -0.2143
-2 -11 3 -1.9195 0.0669
-2 -11 4 1.6036 0.0435
-2 -11 5 -1.0090 -0.0610
-2 -11 6 0.3085 0.0245
-2 -11 7 0.3205 0.0027
-2 -11 8 -0.7123 -0.0032
-2 -11 9 0.7660 0.0011
-2 -11 10 -0.5023 -0.0131
-2 -11 11 0.0752 0.0263
-2 -10 1 1.2408 -0.1297
-2 -10 2 -2.2798 0.1297
-2 -10 3 2.5374 -0.0482
-2 -10 4 -2.1250 -0.0231
-2 -10 5 1.3690 0.0355
-2 -10 6 -0.5915 -0.0144
-2 -10 7 -0.0253 0.0037
-2 -10 8 0.4343 -0.0095
-2 -10 9 -0.6321 0.0080
-2 -10 10 0.5935 0.0104
-2 -10 11 -0.3106 -0.0267
-2 -10 12 -0.1191 0.0222
-2 -9 1 -0.4930 -0.0191
-2 -9 2 2.0513 0.0016
-2 -9 3 -2.7813 -0.0205
-2 -9 4 2.5599 0.0265
-2 -9 5 -1.6833 -0.0047
-2 -9 6 0.6439 -0.0144
-2 -9 7 0.1724 0.0056
-2 -9 8 -0.6515 0.0148
-2 -9 9 0.8746 -0.0142
-2 -9 10 -0.9156 -0.0104
-2 -9 11 0.7448 0.0291
-2 -9 12 -0.3302 -0.0191
-2 -9 13 -0.2079 -0.0065
-2 -8 1 -0.8475 0.0823
-2 -8 2 -1.1996 -0.1058
-2 -8 3 2.6807 0.1002
-2 -8 4 -3.0949 -0.0442
-2 -8 5 2.4299 -0.0297
-2 -8 6 -1.1546 0.0615
-2 -8 7 -0.0986 -0.0316
-2 -8 8 0.9252 -0.0164
-2 -8 9 -1.2918 0.0267
-2 -8 10 1.3553 0.0051
-2 -8 11 -1.2045 -0.0347
-2 -8 12 0.8114 0.0267
-2 -8 13 -0.2017 0.0061
-2 -8 14 -0.4121 -0.0260
-2 -7 1 2.4494 -0.0387
-2 -7 2 -0.0587 0.1564
-2 -7 3 -2.2910 -0.1873
-2 -7 4 3.7382 0.0995
-2 -7 5 -3.7818 0.0354
-2 -7 6 2.5924 -0.1068
-2 -7 7 -0.8818 0.0726
-2 -7 8 -0.5909 0.0070
-2 -7 9 1.4536 -0.0445
-2 -7 10 -1.7545 0.0171
-2 -7 11 1.6769 0.0252
-2 -7 12 -1.3035 -0.0306
-2 -7 13 0.6595 0.0020
-2 -7 14 0.1048 0.0208
-2 -7 15 -0.6834 -0.0153
-2 -6 1 -4.5020 -0.1786
-2 -6 2 2.0230 -0.0723
-2 -6 3 1.0775 0.2245
-2 -6 4 -3.6979 -0.1848
-2 -6 5 4.8596 0.0237
-2 -6 6 -4.2728 0.1006
-2 -6 7 2.4808 -0.0962
-2 -6 8 -0.4376 0.0080
-2 -6 9 -1.1139 0.0561
-2 -6 10 1.9470 -0.0453
-2 -6 11 -2.1887 -0.0010
-2 -6 12 1.9936 0.0217
-2 -6 13 -1.4252 -0.0053
-2 -6 14 0.5882 -0.0139
-2 -6 15 0.2460 0.0099
-2 -6 16 -0.7376 0.0078
-2 -5 1 6.7615 0.5316
-2 -5 2 -4.4031 -0.1961
-2 -5 3 0.8195 -0.1086
-2 -5 4 2.7558 0.1995
-2 -5 5 -5.0187 -0.0901
-2 -5 6 5.2846 -0.0535
-2 -5 7 -3.8333 0.0899
-2 -5 8 1.6189 -0.0207
-2 -5 9 0.3993 -0.0539
-2 -5 10 -1.7449 0.0623
-2 -5 11 2.4183 -0.0224
-2 -5 12 -2.5747 -0.0083
-2 -5 13 2.2899 0.0070
-2 -5 14 -1.6045 0.0044
-2 -5 15 0.6889 -0.0031
-2 -5 16 0.1325 -0.0072
-2 -5 17 -0.5595 0.0123
-2 -4 1 -8.4129 -0.7321
-2 -4 2 6.1006 0.4481
-2 -4 3 -2.0663 -0.0772
-2 -4 4 -2.2876 -0.1347
-2 -4 5 5.4100 0.1174
-2 -4 6 -6.3650 0.0050
-2 -4 7 5.2617 -0.0725
-2 -4 8 -3.0287 0.0394
-2 -4 9 0.7396 0.0266
-2 -4 10 0.9662 -0.0520
-2 -4 11 -1.9898 0.0315
-2 -4 12 2.4882 -0.0044
-2 -4 13 -2.5720 -0.0060
-2 -4 14 2.2486 0.0079
-2 -4 15 -1.5627 -0.0114
-2 -4 16 0.7097 0.0112
-2 -4 17 0.0192 -0.0016
-2 -3 1 9.3305 0.6283
-2 -3 2 -7.0470 -0.4844
-2 -3 3 2.4149 0.1628
-2 -3 4 2.8928 0.0932
-2 -3 5 -6.9927 -0.1508
-2 -3 6 8.6798 0.0658
-2 -3 7 -7.9179 0.0235
-2 -3 8 5.6283 -0.0418
-2 -3 9 -2.9955 0.0121
-2 -3 10 0.8284 0.0134
-2 -3 11 0.6339 -0.0177
-2 -3 12 -1.5069 0.0130
-2 -3 13 1.9514 -0.0058
-2 -3 14 -2.0315 -0.0084
-2 -3 15 1.7635 0.0241
-2 -3 16 -1.2201 -0.0232
-2 -3 17 0.5665 0.0004
-2 -3 18 -0.0046 0.0236
-2 -2 1 -10.9697 -0.3954
-2 -2 2 9.1447 0.3892
-2 -2 3 -4.1449 -0.1816
-2 -2 4 -2.1689 -0.0476
-2 -2 5 7.5715 0.1529
-2 -2 6 -10.5063 -0.1267
-2 -2 7 10.6662 0.0518
-2 -2 8 -8.8233 0.0031
-2 -2 9 6.1552 -0.0255
-2 -2 10 -3.6005 0.0275
-2 -2 11 1.6072 -0.0135
-2 -2 12 -0.2417 -0.0108
-2 -2 13 -0.5929 0.0243
-2 -2 14 1.0168 -0.0095
-2 -2 15 -1.1304 -0.0207
-2 -2 16 1.0128 0.0319
-2 -2 17 -0.7340 -0.0087
-2 -2 18 0.3779 -0.0252
-2 -2 19 -0.0497 0.0360
-2 -1 1 15.4999 0.1243
-2 -1 2 -14.5703 -0.2265
-2 -1 3 9.7638 0.1746
-2 -1 4 -2.8914 -0.0521
-2 -1 5 -3.6859 -0.0426
-2 -1 6 8.1658 0.0754
-2 -1 7 -9.9421 -0.0637
-2 -1 8 9.4829 0.0281
-2 -1 9 -7.7303 0.0188
-2 -1 10 5.5453 -0.0539
-2 -1 11 -3.4914 0.0491
-2 -1 12 1.8742 -0.0057
-2 -1 13 -0.8110 -0.0351
-2 -1 14 0.2518 0.0330
-2 -1 15 -0.0205 0.0048
-2 -1 16 -0.0732 -0.0320
-2 -1 17 0.1286 0.0185
-2 -1 18 -0.1464 0.0170
-2 -1 19 0.1097 -0.0349
-2 0 1 -22.4476 0.1840
-2 0 2 22.6363 -0.0602
-2 0 3 -18.5259 -0.0226
-2 0 4 11.7385 0.0635
-2 0 5 -4.5823 -0.0701
-2 0 6 -1.0812 0.0425
-2 0 7 4.4778 0.0020
-2 0 8 -5.8023 -0.0215
-2 0 9 5.6711 -0.0103
-2 0 10 -4.6818 0.0636
-2 0 11 3.3141 -0.0779
-2 0 12 -1.9971 0.0311
-2 0 13 1.0817 0.0319
-2 0 14 -0.7021 -0.0495
-2 0 15 0.7130 0.0135
-2 0 16 -0.8207 0.0275
-2 0 17 0.8052 -0.0285
-2 0 18 -0.6351 -0.0033
-2 0 19 0.4090 0.0277
-2 1 2 -28.2607 0.2760
-2 1 3 25.6502 -0.1985
-2 1 4 -19.7914 0.0601
-2 1 5 12.8595 0.0648
-2 1 6 -6.7351 -0.0994
-2 1 7 2.3204 0.0422
-2 1 8 0.3701 0.0258
-2 1 9 -1.6872 -0.0257
-2 1 10 1.9628 -0.0350
-2 1 11 -1.4972 0.0778
-2 1 12 0.6964 -0.0490
-2 1 13 -0.0421 -0.0206
-2 1 14 -0.1372 0.0573
-2 1 15 -0.1486 -0.0317
-2 1 16 0.6093 -0.0165
-2 1 17 -0.9210 0.0340
-2 1 18 0.9382 -0.0129
-2 1 19 -0.7282 -0.0140
-2 1 20 0.4567 0.0211
-2 2 1 -21.3327 -0.0110
-2 2 2 25.7969 -0.1764
-2 2 3 -25.8519 0.2363
-2 2 4 22.1809 -0.1318
-2 2 5 -16.5875 -0.0388
-2 2 6 10.9103 0.1271
-2 2 7 -6.2496 -0.0761
-2 2 8 2.9058 -0.0330
-2 2 9 -0.7878 0.0784
-2 2 10 -0.2408 -0.0282
-2 2 11 0.3416 -0.0422
-2 2 12 0.1585 0.0495
-2 2 13 -0.7725 0.0046
-2 2 14 1.0695 -0.0514
-2 2 15 -0.9010 0.0432
-2 2 16 0.4305 0.0000
-2 2 17 0.0369 -0.0282
-2 2 18 -0.2689 0.0220
-2 2 19 0.2208 -0.0016
-2 2 20 -0.0166 -0.0108
-2 3 1 9.3143 0.3516
-2 3 2 -15.6135 -0.0644
-2 3 3 18.5622 -0.1398
-2 3 4 -17.9323 0.1314
-2 3 5 14.7420 0.0291
-2 3 6 -10.4783 -0.1589
-2 3 7 6.3503 0.1367
-2 3 8 -3.0132 -0.0083
-2 3 9 0.7101 -0.0873
-2 3 10 0.5169 0.0737
-2 3 11 -0.7741 0.0005
-2 3 12 0.3513 -0.0411
-2 3 13 0.3285 0.0167
-2 3 14 -0.8733 0.0261
-2 3 15 1.0774 -0.0350
-2 3 16 -0.9567 0.0095
-2 3 17 0.6756 0.0155
-2 3 18 -0.4369 -0.0195
-2 3 19 0.3793 0.0107
-2 3 20 -0.5046 -0.0019
-2 4 1 1.9145 -0.5212
-2 4 2 4.0998 0.2183
-2 4 3 -8.5069 0.0904
-2 4 4 10.3548 -0.1938
-2 4 5 -9.7021 0.0771
-2 4 6 7.3278 0.0895
-2 4 7 -4.2511 -0.1352
-2 4 8 1.3681 0.0452
-2 4 9 0.7165 0.0627
-2 4 10 -1.7504 -0.0850
-2 4 11 1.8337 0.0297
-2 4 12 -1.3170 0.0249
-2 4 13 0.6053 -0.0300
-2 4 14 0.0192 0.0040
-2 4 15 -0.4379 0.0125
-2 4 16 0.6269 -0.0078
-2 4 17 -0.6029 -0.0027
-2 4 18 0.4415 0.0074
-2 4 19 -0.2857 -0.0091
-2 4 20 0.2660 0.0098
-2 4 21 -0.3871 -0.0022
-2 5 1 -7.5188 0.6315
-2 5 2 3.4189 -0.3705
-2 5 3 0.6174 0.0033
-2 5 4 -3.4677 0.2200
-2 5 5 4.5143 -0.2014
-2 5 6 -3.7651 0.0527
-2 5 7 1.7788 0.0479
-2 5 8 0.5564 -0.0287
-2 5 9 -2.3636 -0.0449
-2 5 10 3.1357 0.0783
-2 5 11 -2.9153 -0.0491
-2 5 12 2.1503 0.0022
-2 5 13 -1.3291 0.0196
-2 5 14 0.6919 -0.0157
-2 5 15 -0.2315 0.0055
-2 5 16 -0.1035 0.0024
-2 5 17 0.2722 -0.0096
-2 5 18 -0.2106 0.0125
-2 5 19 -0.0275 -0.0045
-2 5 20 0.2648 -0.0082
-2 5 21 -0.3503 0.0090
-2 6 1 8.3033 -0.6259
-2 6 2 -6.1600 0.4905
-2 6 3 3.3278 -0.1740
-2 6 4 -0.6594 -0.0976
-2 6 5 -1.0512 0.1776
-2 6 6 1.3186 -0.1009
-2 6 7 -0.1962 0.0039
-2 6 8 -1.6785 0.0231
-2 6 9 3.3660 0.0064
-2 6 10 -4.1364 -0.0342
-2 6 11 3.8605 0.0326
-2 6 12 -2.9705 -0.0153
-2 6 13 2.0373 0.0003
-2 6 14 -1.3537 0.0101
-2 6 15 0.8679 -0.0154
-2 6 16 -0.4371 0.0081
-2 6 17 0.0691 0.0122
-2 6 18 0.0977 -0.0283
-2 6 19 0.0083 0.0224
-2 6 20 -0.2795 -0.0011
-2 6 21 0.5204 -0.0103
-2 7 1 -6.3292 0.3601
-2 7 2 5.2529 -0.3675
-2 7 3 -3.4495 0.1969
-2 7 4 1.4424 0.0020
-2 7 5 0.1576 -0.0966
-2 7 6 -0.7894 0.0739
-2 7 7 0.2147 -0.0085
-2 7 8 1.2603 -0.0337
-2 7 9 -2.8755 0.0422
-2 7 10 3.8565 -0.0347
-2 7 11 -3.8905 0.0198
-2 7 12 3.2447 0.0002
-2 7 13 -2.4451 -0.0130
-2 7 14 1.8355 0.0046
-2 7 15 -1.4103 0.0166
-2 7 16 1.0021 -0.0230
-2 7 17 -0.5506 0.0018
-2 7 18 0.1688 0.0258
-2 7 19 0.0077 -0.0298
-2 7 20 0.0287 0.0086
-2 7 21 -0.1628 0.0095
-2 8 1 3.4594 -0.0706
-2 8 2 -2.5610 0.1209
-2 8 3 1.1560 -0.0657
-2 8 4 0.3293 -0.0222
-2 8 5 -1.4939 0.0691
-2 8 6 1.9717 -0.0633
-2 8 7 -1.5506 0.0347
-2 8 8 0.3556 -0.0033
-2 8 9 1.1187 -0.0298
-2 8 10 -2.2543 0.0558
-2 8 11 2.6857 -0.0523
-2 8 12 -2.4888 0.0140
-2 8 13 2.0276 0.0273
-2 8 14 -1.6229 -0.0326
-2 8 15 1.3524 0.0019
-2 8 16 -1.1154 0.0249
-2 8 17 0.8240 -0.0170
-2 8 18 -0.5014 -0.0122
-2 8 19 0.2301 0.0260
-2 8 20 -0.0596 -0.0120
-2 8 21 -0.0187 -0.0069
-2 9 1 -1.9320 0.0167
-2 9 2 0.9000 -0.0220
-2 9 3 0.6169 -0.0005
-2 9 4 -2.0755 0.0144
-2 9 5 3.0694 -0.0071
-2 9 6 -3.3740 0.0030
-2 9 7 2.9401 -0.0195
-2 9 8 -1.9128 0.0344
-2 9 9 0.6270 -0.0151
-2 9 10 0.5043 -0.0299
-2 9 11 -1.1845 0.0515
-2 9 12 1.3689 -0.0199
-2 9 13 -1.2292 -0.0353
-2 9 14 0.9910 0.0573
-2 9 15 -0.7943 -0.0284
-2 9 16 0.6689 -0.0131
-2 9 17 -0.5877 0.0230
-2 9 18 0.5132 -0.0010
-2 9 19 -0.4119 -0.0183
-2 9 20 0.2681 0.0141
-2 9 21 -0.1052 -0.0004
-2 10 1 2.0496 -0.0755
-2 10 2 -1.2707 0.0202
-2 10 3 -0.2258 0.0171
-2 10 4 1.8514 0.0070
-2 10 5 -3.0706 -0.0698
-2 10 6 3.5911 0.1012
-2 10 7 -3.3951 -0.0643
-2 10 8 2.6626 0.0000
-2 10 9 -1.6687 0.0218
-2 10 10 0.6909 0.0137
-2 10 11 0.0616 -0.0518
-2 10 12 -0.4866 0.0383
-2 10 13 0.5900 0.0153
-2 10 14 -0.4619 -0.0505
-2 10 15 0.2432 0.0337
-2 10 16 -0.0802 0.0084
-2 10 17 0.0619 -0.0292
-2 10 18 -0.1691 0.0166
-2 10 19 0.2885 0.0035
-2 10 20 -0.3043 -0.0083
-2 11 1 -1.8508 0.1338
-2 11 2 1.7391 -0.0147
-2 11 3 -0.7938 -0.0783
-2 11 4 -0.6084 0.0667
-2 11 5 1.9497 0.0280
-2 11 6 -2.8299 -0.1050
-2 11 7 3.1076 0.0920
-2 11 8 -2.8699 -0.0180
-2 11 9 2.3075 -0.0299
-2 11 10 -1.6075 0.0090
-2 11 11 0.9218 0.0386
-2 11 12 -0.3831 -0.0480
-2 11 13 0.1013 0.0097
-2 11 14 -0.1118 0.0280
-2 11 15 0.3234 -0.0248
-2 11 16 -0.5421 -0.0078
-2 11 17 0.5879 0.0304
-2 11 18 -0.4219 -0.0263
-2 11 19 0.1669 0.0119
-2 11 20 0.0043 -0.0054
-2 12 1 0.8241 -0.2568
-2 12 2 -1.1888 0.0956
-2 12 3 0.9306 0.0698
-2 12 4 -0.1218 -0.1227
-2 12 5 -0.9367 0.0542
-2 12 6 1.8915 0.0359
-2 12 7 -2.5064 -0.0501
-2 12 8 2.7169 -0.0099
-2 12 9 -2.5724 0.0634
-2 12 10 2.1637 -0.0528
-2 12 11 -1.6046 0.0017
-2 12 12 1.0506 0.0275
-2 12 13 -0.6792 -0.0112
-2 12 14 0.6031 -0.0183
-2 12 15 -0.7792 0.0228
-2 12 16 1.0167 -0.0029
-2 12 17 -1.1052 -0.0145
-2 12 18 0.9660 0.0158
-2 12 19 -0.6950 -0.0114
-2 12 20 0.4606 0.0119
-2 13 1 -0.3983 0.3590
-2 13 2 0.8162 -0.2190
-2 13 3 -0.9045 0.0303
-2 13 4 0.5906 0.0736
-2 13 5 0.0362 -0.0506
-2 13 6 -0.7795 -0.0228
-2 13 7 1.4358 0.0463
-2 13 8 -1.8611 0.0004
-2 13 9 1.9804 -0.0550
-2 13 10 -1.7837 0.0582
-2 13 11 1.3431 -0.0180
-2 13 12 -0.8259 -0.0146
-2 13 13 0.4460 0.0117
-2 13 14 -0.3496 0.0080
-2 13 15 0.5159 -0.0155
-2 13 16 -0.7695 0.0075
-2 13 17 0.9106 -0.0000
-2 13 18 -0.8590 -0.0005
-2 13 19 0.6889 0.0031
-2 14 1 0.6638 -0.3188
-2 14 2 -1.0391 0.2259
-2 14 3 1.1985 -0.0622
-2 14 4 -1.0931 -0.0478
-2 14 5 0.7563 0.0456
-2 14 6 -0.2803 0.0180
-2 14 7 -0.2202 -0.0533
-2 14 8 0.6279 0.0283
-2 14 9 -0.8319 0.0148
-2 14 10 0.7594 -0.0247
-2 14 11 -0.4328 0.0002
-2 14 12 -0.0013 0.0227
-2 14 13 0.3302 -0.0215
-2 14 14 -0.4042 0.0077
-2 14 15 0.2382 -0.0006
-2 14 16 0.0088 0.0009
-2 14 17 -0.1642 0.0013
-2 14 18 0.1699 -0.0052
-2 15 1 -0.4207 0.2434
-2 15 2 0.8438 -0.1733
-2 15 3 -1.0225 0.0321
-2 15 4 0.9394 0.0753
-2 15 5 -0.6791 -0.0875
-2 15 6 0.3542 0.0354
-2 15 7 -0.0479 0.0075
-2 15 8 -0.1860 -0.0062
-2 15 9 0.2926 -0.0141
-2 15 10 -0.2187 0.0165
-2 15 11 -0.0344 0.0015
-2 15 12 0.3654 -0.0158
-2 15 13 -0.6078 0.0134
-2 15 14 0.6418 -0.0050
-2 15 15 -0.4857 0.0026
-2 15 16 0.2784 -0.0018
-2 15 17 -0.1616 -0.0063
-2 16 1 -0.2359 -0.2210
-2 16 2 -0.2388 0.1701
-2 16 3 0.4546 -0.0524
-2 16 4 -0.3369 -0.0485
-2 16 5 -0.0025 0.0765
-2 16 6 0.3712 -0.0483
-2 16 7 -0.6233 0.0182
-2 16 8 0.7106 -0.0149
-2 16 9 -0.6470 0.0230
-2 16 10 0.4598 -0.0190
-2 16 11 -0.1873 0.0045
-2 16 12 -0.0944 0.0026
-2 16 13 0.2797 0.0021
-2 16 14 -0.2982 -0.0053
-2 16 15 0.1762 -0.0002
-2 16 16 -0.0220 0.0036
-2 17 1 0.3874 0.1709
-2 17 2 0.0803 -0.1490
-2 17 3 -0.3700 0.0719
-2 17 4 0.3048 -0.0005
-2 17 5 0.0692 -0.0220
-2 17 6 -0.5403 0.0060
-2 17 7 0.8858 0.0102
-2 17 8 -0.9950 -0.0082
-2 17 9 0.8848 0.0016
-2 17 10 -0.6380 -0.0055
-2 17 11 0.3455 0.0135
-2 17 12 -0.0857 -0.0107
-2 17 13 -0.0796 -0.0004
-2 17 14 0.1251 0.0024
-2 18 6 0.0133 0.0044
-2 18 7 -0.3713 -0.0172
-2 18 8 0.5406 0.0152
-2 18 9 -0.5013 -0.0124
-1 -17 1 0.2435 -0.1231
-1 -16 1 -0.2682 0.0974
-1 -16 2 -0.0730 -0.0679
-1 -16 3 0.3092 0.0140
-1 -15 1 0.7110 -0.1130
-1 -15 2 -0.4224 0.0590
-1 -15 3 -0.0006 0.0057
-1 -15 4 0.4074 -0.0326
-1 -15 5 -0.6255 0.0159
-1 -14 1 -1.2153 0.1553
-1 -14 2 1.1442 -0.0679
-1 -14 3 -0.7510 -0.0206
-1 -14 4 0.1142 0.0476
-1 -14 5 0.5138 -0.0135
-1 -14 6 -0.8364 -0.0276
-1 -14 7 0.7303 0.0319
-1 -13 1 1.4265 -0.2303
-1 -13 2 -1.5069 0.0953
-1 -13 3 1.2687 0.0412
-1 -13 4 -0.6895 -0.0875
-1 -13 5 -0.0805 0.0400
-1 -13 6 0.7240 0.0274
-1 -13 7 -0.9525 -0.0466
-1 -13 8 0.7258 0.0161
-1 -13 9 -0.2800 0.0180
-1 -12 1 -1.8190 0.3695
-1 -12 2 1.8293 -0.1953
-1 -12 3 -1.5387 -0.0093
-1 -12 4 1.0187 0.1117
-1 -12 5 -0.3448 -0.0829
-1 -12 6 -0.3145 0.0020
-1 -12 7 0.7255 0.0393
-1 -12 8 -0.7419 -0.0205
-1 -12 9 0.4298 -0.0148
-1 -12 10 -0.0284 0.0265
-1 -11 1 2.4719 -0.4638
-1 -11 2 -2.5161 0.3154
-1 -11 3 1.9948 -0.0815
-1 -11 4 -1.2528 -0.0762
-1 -11 5 0.5293 0.0907
-1 -11 6 0.0577 -0.0231
-1 -11 7 -0.4335 -0.0265
-1 -11 8 0.5348 0.0197
-1 -11 9 -0.3537 0.0105
-1 -11 10 -0.0136 -0.0227
-1 -11 11 0.3883 0.0139
-1 -10 1 -2.3078 0.3935
-1 -10 2 2.8627 -0.3255
-1 -10 3 -2.3825 0.1296
-1 -10 4 1.3633 0.0375
-1 -10 5 -0.3303 -0.0816
-1 -10 6 -0.4069 0.0335
-1 -10 7 0.7796 0.0179
-1 -10 8 -0.8438 -0.0247
-1 -10 9 0.6629 0.0044
-1 -10 10 -0.2819 0.0087
-1 -10 11 -0.2218 -0.0080
-1 -10 12 0.6948 0.0070
-1 -9 1 1.0537 -0.2403
-1 -9 2 -2.3506 0.2461
-1 -9 3 2.3473 -0.1207
-1 -9 4 -1.3554 -0.0181
-1 -9 5 0.0012 0.0760
-1 -9 6 1.1344 -0.0539
-1 -9 7 -1.7561 0.0112
-1 -9 8 1.8690 0.0113
-1 -9 9 -1.6212 -0.0164
-1 -9 10 1.1372 0.0178
-1 -9 11 -0.4839 -0.0137
-1 -9 12 -0.2403 -0.0020
-1 -9 13 0.8387 0.0197
-1 -8 1 -0.0056 0.0805
-1 -8 2 1.8167 -0.1376
-1 -8 3 -2.4625 0.1015
-1 -8 4 1.8468 -0.0296
-1 -8 5 -0.3761 -0.0186
-1 -8 6 -1.2653 0.0333
-1 -8 7 2.4657 -0.0332
-1 -8 8 -2.9485 0.0243
-1 -8 9 2.7845 0.0000
-1 -8 10 -2.1958 -0.0311
-1 -8 11 1.3651 0.0415
-1 -8 12 -0.4193 -0.0176
-1 -8 13 -0.4667 -0.0191
-1 -8 14 1.0419 0.0339
-1 -7 1 -0.3473 0.0986
-1 -7 2 -1.7805 -0.0423
-1 -7 3 3.1085 -0.0032
-1 -7 4 -3.1477 0.0415
-1 -7 5 1.8876 -0.0640
-1 -7 6 0.1418 0.0488
-1 -7 7 -2.1240 0.0007
-1 -7 8 3.3924 -0.0408
-1 -7 9 -3.7239 0.0302
-1 -7 10 3.2918 0.0203
-1 -7 11 -2.3992 -0.0557
-1 -7 12 1.2858 0.0391
-1 -7 13 -0.1481 0.0087
-1 -7 14 -0.7646 -0.0380
-1 -7 15 1.1903 0.0284
-1 -6 1 0.8196 -0.1228
-1 -6 2 1.7284 0.1826
-1 -6 3 -3.8323 -0.1600
-1 -6 4 4.7286 0.0522
-1 -6 5 -4.0036 0.0685
-1 -6 6 1.8972 -0.1102
-1 -6 7 0.7537 0.0513
-1 -6 8 -2.9739 0.0353
-1 -6 9 4.1700 -0.0598
-1 -6 10 -4.3115 0.0088
-1 -6 11 3.7105 0.0509
-1 -6 12 -2.6946 -0.0543
-1 -6 13 1.4876 0.0069
-1 -6 14 -0.3040 0.0348
-1 -6 15 -0.5759 -0.0343
-1 -6 16 0.9133 0.0087
-1 -5 1 -1.2559 -0.1739
-1 -5 2 -2.0295 -0.0641
-1 -5 3 5.1152 0.1923
-1 -5 4 -6.9731 -0.1370
-1 -5 5 6.8847 -0.0220
-1 -5 6 -4.8602 0.1267
-1 -5 7 1.7101 -0.0927
-1 -5 8 1.3869 -0.0197
-1 -5 9 -3.5311 0.0865
-1 -5 10 4.4709 -0.0538
-1 -5 11 -4.4709 -0.0218
-1 -5 12 3.9110 0.0548
-1 -5 13 -3.0234 -0.0245
-1 -5 14 1.9342 -0.0209
-1 -5 15 -0.8300 0.0336
-1 -5 16 -0.0119 -0.0156
-1 -5 17 0.3831 -0.0012
-1 -4 1 1.3355 0.5520
-1 -4 2 3.1324 -0.2150
-1 -4 3 -7.7245 -0.0796
-1 -4 4 10.9529 0.1528
-1 -4 5 -11.7267 -0.0261
-1 -4 6 9.8699 -0.1207
-1 -4 7 -6.2327 0.1354
-1 -4 8 2.2259 -0.0275
-1 -4 9 0.9418 -0.0767
-1 -4 10 -2.7859 0.0846
-1 -4 11 3.5094 -0.0192
-1 -4 12 -3.5657 -0.0347
-1 -4 13 3.2594 0.0326
-1 -4 14 -2.6730 0.0002
-1 -4 15 1.8484 -0.0202
-1 -4 16 -0.9475 0.0170
-1 -4 17 0.2192 -0.0087
-1 -4 18 0.1669 0.0071
-1 -3 1 -3.8179 -0.7352
-1 -3 2 -1.9738 0.4155
-1 -3 3 8.6974 -0.0204
-1 -3 4 -14.2308 -0.1887
-1 -3 5 16.8637 0.1373
-1 -3 6 -16.0245 0.0295
-1 -3 7 12.4766 -0.1188
-1 -3 8 -7.8230 0.0703
-1 -3 9 3.6273 0.0288
-1 -3 10 -0.7299 -0.0719
-1 -3 11 -0.8590 0.0408
-1 -3 12 1.5772 0.0078
-1 -3 13 -1.8404 -0.0257
-1 -3 14 1.8267 0.0149
-1 -3 15 -1.5546 -0.0008
-1 -3 16 1.0622 -0.0066
-1 -3 17 -0.4894 0.0124
-1 -3 18 0.0173 -0.0166
-1 -2 1 12.9719 0.7601
-1 -2 2 -6.5239 -0.5485
-1 -2 3 -2.1689 0.1424
-1 -2 4 10.5426 0.1772
-1 -2 5 -16.2257 -0.2447
-1 -2 6 18.0061 0.1215
-1 -2 7 -16.2064 0.0137
-1 -2 8 12.2788 -0.0484
-1 -2 9 -7.9317 0.0046
-1 -2 10 4.3607 0.0371
-1 -2 11 -1.9800 -0.0369
-1 -2 12 0.6285 0.0127
-1 -2 13 0.0539 0.0075
-1 -2 14 -0.3606 -0.0168
-1 -2 15 0.4469 0.0188
-1 -2 16 -0.3827 -0.0110
-1 -2 17 0.2239 -0.0067
-1 -2 18 -0.0445 0.0203
-1 -2 19 -0.0831 -0.0145
-1 -1 1 -28.4314 -0.5932
-1 -1 2 22.4752 0.5785
-1 -1 3 -13.0331 -0.3011
-1 -1 4 2.6593 -0.0206
-1 -1 5 5.9809 0.1851
-1 -1 6 -11.1658 -0.1614
-1 -1 7 12.6174 0.0579
-1 -1 8 -11.2510 0.0142
-1 -1 9 8.4659 -0.0259
-1 -1 10 -5.4859 0.0073
-1 -1 11 3.0561 0.0119
-1 -1 12 -1.4612 -0.0217
-1 -1 13 0.6624 0.0179
-1 -1 14 -0.4295 0.0019
-1 -1 15 0.4653 -0.0251
-1 -1 16 -0.5271 0.0281
-1 -1 17 0.4993 -0.0042
-1 -1 18 -0.3792 -0.0220
-1 -1 19 0.2093 0.0207
-1 0 1 42.5493 0.1504
-1 0 2 -38.1627 -0.3216
-1 0 3 29.5487 0.2705
-1 0 4 -18.9881 -0.0952
-1 0 5 9.0316 -0.0505
-1 0 6 -1.5051 0.0912
-1 0 7 -2.9545 -0.0513
-1 0 8 4.6991 -0.0104
-1 0 9 -4.5366 0.0547
-1 0 10 3.3115 -0.0656
-1 0 11 -1.7618 0.0396
-1 0 12 0.4941 0.0074
-1 0 13 0.1070 -0.0386
-1 0 14 -0.0008 0.0266
-1 0 15 -0.5237 0.0140
-1 0 16 1.0539 -0.0374
-1 0 17 -1.3034 0.0178
-1 0 18 1.2211 0.0206
-1 0 19 -0.9218 -0.0336
-1 0 20 0.5544 0.0087
-1 1 1 -45.6180 0.2430
-1 1 2 43.8612 -0.0477
-1 1 3 -37.5311 -0.0541
-1 1 4 28.6026 0.0538
-1 1 5 -19.3853 -0.0049
-1 1 6 11.5716 -0.0416
-1 1 7 -5.8521 0.0579
-1 1 8 2.1753 -0.0314
-1 1 9 -0.2331 -0.0296
-1 1 10 -0.3031 0.0845
-1 1 11 -0.1346 -0.0847
-1 1 12 0.9152 0.0245
-1 1 13 -1.3706 0.0427
-1 1 14 1.1279 -0.0557
-1 1 15 -0.2938 0.0115
-1 1 16 -0.6907 0.0340
-1 1 17 1.3876 -0.0314
-1 1 18 -1.6113 -0.0096
-1 1 19 1.4447 0.0390
-1 1 20 -1.0957 -0.0289
-1 2 1 34.8647 -0.2607
-1 2 2 -36.4006 0.1778
-1 2 3 33.3963 -0.0630
-1 2 4 -27.3768 -0.0362
-1 2 5 20.3702 0.0783
-1 2 6 -13.9371 -0.0435
-1 2 7 8.7517 -0.0366
-1 2 8 -4.8645 0.0868
-1 2 9 2.2068 -0.0547
-1 2 10 -0.7979 -0.0300
-1 2 11 0.5546 0.0809
-1 2 12 -1.0554 -0.0473
-1 2 13 1.6214 -0.0307
-1 2 14 -1.6883 0.0698
-1 2 15 1.1239 -0.0369
-1 2 16 -0.2223 -0.0215
-1 2 17 -0.5766 0.0408
-1 2 18 0.9823 -0.0101
-1 2 19 -0.9714 -0.0274
-1 2 20 0.7187 0.0335
-1 2 21 -0.4480 -0.0143
-1 3 1 -17.6237 0.0908
-1 3 2 21.7218 -0.1437
-1 3 3 -21.9404 0.0946
-1 3 4 19.0920 0.0430
-1 3 5 -14.7408 -0.1756
-1 3 6 10.3032 0.1963
-1 3 7 -6.5159 -0.0885
-1 3 8 3.5365 -0.0486
-1 3 9 -1.3654 0.0956
-1 3 10 0.0877 -0.0325
-1 3 11 0.2457 -0.0503
-1 3 12 0.1544 0.0591
-1 3 13 -0.8093 0.0042
-1 3 14 1.2274 -0.0591
-1 3 15 -1.1775 0.0473
-1 3 16 0.7560 0.0083
-1 3 17 -0.2452 -0.0432
-1 3 18 -0.0876 0.0292
-1 3 19 0.1226 0.0057
-1 3 20 0.0797 -0.0225
-1 3 21 -0.3358 0.0152
-1 4 1 3.7473 0.1018
-1 4 2 -8.5576 0.0976
-1 4 3 10.6835 -0.1912
-1 4 4 -10.1646 0.1020
-1 4 5 7.9103 0.0910
-1 4 6 -5.0683 -0.2161
-1 4 7 2.4789 0.1722
-1 4 8 -0.5309 -0.0220
-1 4 9 -0.6710 -0.0839
-1 4 10 1.1357 0.0656
-1 4 11 -0.9691 0.0201
-1 4 12 0.4111 -0.0644
-1 4 13 0.2229 0.0293
-1 4 14 -0.6814 0.0286
-1 4 15 0.8646 -0.0409
-1 4 16 -0.8009 0.0041
-1 4 17 0.5826 0.0328
-1 4 18 -0.3349 -0.0341
-1 4 19 0.1929 0.0103
-1 4 20 -0.2351 0.0085
-1 4 21 0.4133 -0.0106
-1 5 1 3.3925 -0.4391
-1 5 2 0.7219 0.1281
-1 5 3 -3.3845 0.1594
-1 5 4 4.0948 -0.2392
-1 5 5 -3.0956 0.1068
-1 5 6 1.1187 0.0682
-1 5 7 0.9856 -0.1158
-1 5 8 -2.5252 0.0224
-1 5 9 3.1152 0.0861
-1 5 10 -2.7478 -0.0976
-1 5 11 1.7641 0.0223
-1 5 12 -0.6711 0.0462
-1 5 13 -0.1404 -0.0466
-1 5 14 0.5737 0.0035
-1 5 15 -0.7572 0.0239
-1 5 16 0.8223 -0.0134
-1 5 17 -0.7744 -0.0103
-1 5 18 0.5692 0.0186
-1 5 19 -0.2577 -0.0101
-1 5 20 -0.0055 -0.0006
-1 5 21 0.1020 0.0057
-1 6 1 -5.8331 0.7269
-1 6 2 2.7284 -0.4648
-1 6 3 -0.1865 0.0912
-1 6 4 -1.0913 0.1519
-1 6 5 0.8761 -0.1580
-1 6 6 0.5693 0.0282
-1 6 7 -2.5878 0.0581
-1 6 8 4.3276 -0.0236
-1 6 9 -5.0604 -0.0632
-1 6 10 4.5278 0.0964
-1 6 11 -3.0842 -0.0506
-1 6 12 1.4608 -0.0151
-1 6 13 -0.2800 0.0407
-1 6 14 -0.2984 -0.0239
-1 6 15 0.5176 -0.0003
-1 6 16 -0.6633 0.0089
-1 6 17 0.7851 -0.0061
-1 6 18 -0.7466 0.0025
-1 6 19 0.4711 0.0005
-1 6 20 -0.0735 -0.0037
-1 6 21 -0.2467 0.0033
-1 7 1 5.1735 -0.6015
-1 7 2 -2.8226 0.5162
-1 7 3 0.6046 -0.2336
-1 7 4 0.8259 -0.0321
-1 7 5 -1.0822 0.1208
-1 7 6 0.1111 -0.0511
-1 7 7 1.7403 -0.0411
-1 7 8 -3.7412 0.0563
-1 7 9 5.0279 -0.0081
-1 7 10 -5.0514 -0.0320
-1 7 11 3.9192 0.0266
-1 7 12 -2.3086 0.0037
-1 7 13 0.9739 -0.0245
-1 7 14 -0.2542 0.0263
-1 7 15 -0.0130 -0.0185
-1 7 16 0.1656 0.0071
-1 7 17 -0.3542 0.0063
-1 7 18 0.4804 -0.0146
-1 7 19 -0.4097 0.0085
-1 7 20 0.1659 0.0078
-1 7 21 0.0937 -0.0176
-1 8 1 -2.5728 0.2402
-1 8 2 0.5490 -0.2890
-1 8 3 1.4118 0.1498
-1 8 4 -2.7316 0.0418
-1 8 5 3.0916 -0.1394
-1 8 6 -2.4036 0.1108
-1 8 7 0.8292 -0.0299
-1 8 8 1.1572 -0.0232
-1 8 9 -2.8449 0.0308
-1 8 10 3.6065 -0.0196
-1 8 11 -3.2738 0.0100
-1 8 12 2.2357 -0.0033
-1 8 13 -1.1360 -0.0007
-1 8 14 0.4226 -0.0040
-1 8 15 -0.1353 0.0146
-1 8 16 0.0580 -0.0152
-1 8 17 -0.0107 -0.0026
-1 8 18 -0.0206 0.0228
-1 8 19 -0.0242 -0.0219
-1 8 20 0.1418 -0.0013
-1 8 21 -0.2505 0.0224
-1 9 1 0.6543 -0.0283
-1 9 2 1.3383 0.1178
-1 9 3 -3.3027 -0.0822
-1 9 4 4.6155 -0.0199
-1 9 5 -5.0025 0.0962
-1 9 6 4.4764 -0.1085
-1 9 7 -3.2156 0.0793
-1 9 8 1.5329 -0.0416
-1 9 9 0.1239 0.0073
-1 9 10 -1.2828 0.0186
-1 9 11 1.6704 -0.0231
-1 9 12 -1.3636 0.0010
-1 9 13 0.7133 0.0264
-1 9 14 -0.0986 -0.0290
-1 9 15 -0.2727 0.0050
-1 9 16 0.3824 0.0145
-1 9 17 -0.2976 -0.0037
-1 9 18 0.0916 -0.0246
-1 9 19 0.1600 0.0358
-1 9 20 -0.3717 -0.0172
-1 9 21 0.4793 -0.0084
-1 10 1 -0.7716 -0.0485
-1 10 2 -0.9822 -0.0320
-1 10 3 2.9314 0.0605
-1 10 4 -4.3901 -0.0517
-1 10 5 5.0015 0.0347
-1 10 6 -4.7833 -0.0152
-1 10 7 3.9670 -0.0111
-1 10 8 -2.8284 0.0296
-1 10 9 1.6249 -0.0177
-1 10 10 -0.5954 -0.0184
-1 10 11 -0.0640 0.0392
-1 10 12 0.2616 -0.0170
-1 10 13 -0.0483 -0.0264
-1 10 14 -0.4042 0.0429
-1 10 15 0.8680 -0.0162
-1 10 16 -1.1356 -0.0194
-1 10 17 1.0925 0.0226
-1 10 18 -0.7686 0.0059
-1 10 19 0.3237 -0.0297
-1 10 20 0.0502 0.0249
-1 10 21 -0.2489 -0.0058
-1 11 1 1.3863 0.0819
-1 11 2 -0.2838 -0.0608
-1 11 3 -1.2512 0.0343
-1 11 4 2.6408 0.0127
-1 11 5 -3.4605 -0.0681
-1 11 6 3.6181 0.0901
-1 11 7 -3.2925 -0.0560
-1 11 8 2.7367 0.0004
-1 11 9 -2.1261 0.0184
-1 11 10 1.5415 0.0140
-1 11 11 -1.0430 -0.0506
-1 11 12 0.7277 0.0411
-1 11 13 -0.7009 0.0066
-1 11 14 0.9818 -0.0384
-1 11 15 -1.4314 0.0214
-1 11 16 1.7913 0.0193
-1 11 17 -1.8325 -0.0363
-1 11 18 1.5111 0.0168
-1 11 19 -0.9971 0.0099
-1 11 20 0.5389 -0.0156
-1 11 21 -0.2816 0.0057
-1 12 1 -1.3319 0.0143
-1 12 2 0.8695 0.0473
-1 12 3 0.0438 -0.0900
-1 12 4 -1.0744 0.0661
-1 12 5 1.8635 0.0105
-1 12 6 -2.2264 -0.0673
-1 12 7 2.2116 0.0498
-1 12 8 -1.9959 0.0162
-1 12 9 1.7268 -0.0549
-1 12 10 -1.4549 0.0278
-1 12 11 1.1881 0.0256
-1 12 12 -0.9830 -0.0412
-1 12 13 0.9556 0.0065
-1 12 14 -1.1825 0.0315
-1 12 15 1.5870 -0.0294
-1 12 16 -1.9388 -0.0035
-1 12 17 2.0007 0.0256
-1 12 18 -1.7078 -0.0173
-1 12 19 1.2168 -0.0026
-1 12 20 -0.7761 0.0092
-1 13 1 1.2511 -0.1740
-1 13 2 -1.0964 0.0773
-1 13 3 0.6086 0.0262
-1 13 4 0.0716 -0.0548
-1 13 5 -0.7159 -0.0014
-1 13 6 1.1288 0.0664
-1 13 7 -1.2441 -0.0624
-1 13 8 1.1220 -0.0061
-1 13 9 -0.8698 0.0638
-1 13 10 0.5740 -0.0545
-1 13 11 -0.3018 0.0005
-1 13 12 0.1396 0.0336
-1 13 13 -0.1873 -0.0187
-1 13 14 0.4814 -0.0146
-1 13 15 -0.9170 0.0237
-1 13 16 1.2701 -0.0051
-1 13 17 -1.3369 -0.0123
-1 13 18 1.0856 0.0098
-1 13 19 -0.6797 0.0014
-1 13 20 0.3467 -0.0039
-1 14 1 -1.3105 0.2313
-1 14 2 1.2779 -0.1439
-1 14 3 -0.9703 0.0201
-1 14 4 0.4702 0.0415
-1 14 5 0.0710 -0.0052
-1 14 6 -0.4870 -0.0668
-1 14 7 0.6629 0.0868
-1 14 8 -0.5669 -0.0357
-1 14 9 0.2415 -0.0263
-1 14 10 0.2154 0.0371
-1 14 11 -0.6602 0.0008
-1 14 12 0.9244 -0.0353
-1 14 13 -0.8775 0.0323
-1 14 14 0.5173 -0.0075
-1 14 15 -0.0102 -0.0058
-1 14 16 -0.3829 -0.0007
-1 14 17 0.4698 0.0095
-1 14 18 -0.2549 -0.0085
-1 14 19 -0.0768 0.0053
-1 15 1 0.9195 -0.2236
-1 15 2 -1.0015 0.1497
-1 15 3 0.7675 -0.0182
-1 15 4 -0.3076 -0.0712
-1 15 5 -0.2153 0.0628
-1 15 6 0.6341 0.0041
-1 15 7 -0.8300 -0.0468
-1 15 8 0.7483 0.0286
-1 15 9 -0.3971 0.0143
-1 15 10 -0.1445 -0.0282
-1 15 11 0.7156 0.0047
-1 15 12 -1.1016 0.0217
-1 15 13 1.1294 -0.0232
-1 15 14 -0.7844 0.0073
-1 15 15 0.2521 0.0034
-1 15 16 0.1798 -0.0031
-1 15 17 -0.3048 0.0020
-1 15 18 0.1260 -0.0045
-1 16 1 -0.3507 0.2191
-1 16 2 0.5655 -0.1741
-1 16 3 -0.4067 0.0561
-1 16 4 -0.0631 0.0483
-1 16 5 0.6440 -0.0747
-1 16 6 -1.1178 0.0372
-1 16 7 1.3434 0.0007
-1 16 8 -1.2775 0.0000
-1 16 9 0.9455 -0.0230
-1 16 10 -0.4236 0.0316
-1 16 11 -0.1520 -0.0171
-1 16 12 0.5903 0.0009
-1 16 13 -0.7175 0.0001
-1 16 14 0.4881 0.0074
-1 16 15 -0.0416 -0.0099
-1 16 16 -0.3703 0.0083
-1 16 17 0.5461 -0.0119
-1 17 1 0.1802 -0.1591
-1 17 2 -0.5152 0.1586
-1 17 3 0.5076 -0.0873
-1 17 4 -0.1298 0.0065
-1 17 5 -0.4450 0.0275
-1 17 6 0.9655 -0.0138
-1 17 7 -1.2477 -0.0074
-1 17 8 1.2388 0.0073
-1 17 9 -0.9864 0.0058
-1 17 10 0.5789 -0.0101
-1 17 11 -0.1211 0.0034
-1 17 12 -0.2634 -0.0003
-1 17 13 0.4542 0.0065
-1 17 14 -0.3968 -0.0111
-1 17 15 0.1536 0.0048
-1 18 4 0.4339 -0.0094
-1 18 5 -0.0452 -0.0082
-1 18 6 -0.3616 -0.0009
-1 18 7 0.6080 0.0123
-1 18 8 -0.6315 -0.0110
-1 18 9 0.4815 0.0060
-1 18 10 -0.2473 -0.0095
-1 18 11 -0.0000 0.0158
-1 18 12 0.2155 -0.0106
0 -17 1 0.0335 0.1405
0 -16 1 0.0781 -0.0814
0 -16 2 0.2593 0.0994
0 -16 3 -0.4071 -0.0660
0 -15 1 -0.5944 0.0346
0 -15 2 0.2374 -0.0546
0 -15 3 0.1155 0.0383
0 -15 4 -0.3128 -0.0193
0 -15 5 0.2716 0.0195
0 -14 1 1.1273 -0.0026
0 -14 2 -0.8377 0.0021
0 -14 3 0.3927 0.0109
0 -14 4 0.0591 -0.0056
0 -14 5 -0.3093 -0.0241
0 -14 6 0.2350 0.0493
0 -14 7 0.0780 -0.0425
0 -13 1 -1.4086 0.0378
0 -13 2 1.0915 0.0242
0 -13 3 -0.6120 -0.0740
0 -13 4 0.0619 0.0665
0 -13 5 0.3776 -0.0071
0 -13 6 -0.5095 -0.0492
0 -13 7 0.2851 0.0550
0 -13 8 0.1127 -0.0169
0 -13 9 -0.3868 -0.0205
0 -12 1 1.8638 -0.2084
0 -12 2 -1.3492 0.0678
0 -12 3 0.6796 0.0638
0 -12 4 -0.0380 -0.1027
0 -12 5 -0.4415 0.0457
0 -12 6 0.6375 0.0314
0 -12 7 -0.4890 -0.0538
0 -12 8 0.0852 0.0166
0 -12 9 0.3358 0.0278
0 -12 10 -0.5294 -0.0372
0 -11 1 -2.3663 0.3880
0 -11 2 1.7920 -0.2209
0 -11 3 -0.8260 0.0203
0 -11 4 -0.0789 0.0825
0 -11 5 0.6628 -0.0524
0 -11 6 -0.8541 -0.0310
0 -11 7 0.6836 0.0668
0 -11 8 -0.2427 -0.0302
0 -11 9 -0.3117 -0.0260
0 -11 10 0.7777 0.0454
0 -11 11 -0.9875 -0.0251
0 -10 1 2.0041 -0.4331
0 -10 2 -1.7598 0.2986
0 -10 3 0.6890 -0.0711
0 -10 4 0.5386 -0.0834
0 -10 5 -1.4040 0.0849
0 -10 6 1.7172 0.0057
0 -10 7 -1.5438 -0.0714
0 -10 8 1.0390 0.0577
0 -10 9 -0.3457 -0.0022
0 -10 10 -0.4041 -0.0326
0 -10 11 1.0532 0.0273
0 -10 12 -1.4315 -0.0068
0 -9 1 -1.2826 0.4014
0 -9 2 1.4403 -0.3366
0 -9 3 -0.4490 0.1193
0 -9 4 -1.0472 0.0819
0 -9 5 2.3465 -0.1420
0 -9 6 -3.0297 0.0764
0 -9 7 3.0415 0.0106
0 -9 8 -2.5485 -0.0418
0 -9 9 1.7451 0.0217
0 -9 10 -0.7669 0.0042
0 -9 11 -0.2626 -0.0111
0 -9 12 1.1542 0.0071
0 -9 13 -1.6716 -0.0048
0 -9 14 1.6666 0.0042
0 -8 1 1.9954 -0.2665
0 -8 2 -2.3081 0.3315
0 -8 3 1.3663 -0.2101
0 -8 4 0.3963 0.0218
0 -8 5 -2.2830 0.0963
0 -8 6 3.6723 -0.1044
0 -8 7 -4.2520 0.0555
0 -8 8 4.0459 -0.0127
0 -8 9 -3.2675 -0.0052
0 -8 10 2.1448 0.0095
0 -8 11 -0.8566 -0.0081
0 -8 12 -0.4079 -0.0001
0 -8 13 1.3905 0.0102
0 -8 14 -1.8334 -0.0118
0 -8 15 1.6517 0.0049
0 -7 1 -4.0431 -0.0876
0 -7 2 4.5935 -0.1089
0 -7 3 -3.8353 0.1650
0 -7 4 1.9504 -0.1087
0 -7 5 0.5145 0.0259
0 -7 6 -2.8447 0.0269
0 -7 7 4.4313 -0.0437
0 -7 8 -4.9923 0.0355
0 -7 9 4.6112 -0.0103
0 -7 10 -3.5832 -0.0183
0 -7 11 2.2199 0.0281
0 -7 12 -0.7728 -0.0101
0 -7 13 -0.5172 -0.0160
0 -7 14 1.3873 0.0222
0 -7 15 -1.6467 -0.0060
0 -7 16 1.3270 -0.0067
0 -6 1 5.6983 0.3954
0 -6 2 -7.0733 -0.2198
0 -6 3 7.0084 0.0606
0 -6 4 -5.4270 0.0374
0 -6 5 2.6779 -0.0688
0 -6 6 0.5189 0.0446
0 -6 7 -3.3020 0.0070
0 -6 8 5.0213 -0.0407
0 -6 9 -5.4929 0.0243
0 -6 10 4.9702 0.0256
0 -6 11 -3.8823 -0.0559
0 -6 12 2.5841 0.0349
0 -6 13 -1.3006 0.0126
0 -6 14 0.2154 -0.0353
0 -6 15 0.4847 0.0153
0 -6 16 -0.6952 0.0157
0 -5 1 -6.5349 -0.2790
0 -5 3 -10.9315 -0.1868
0 -5 4 10.2592 0.0455
0 -5 5 -7.6459 0.0706
0 -5 6 3.8123 -0.0941
0 -5 7 0.1384 0.0258
0 -5 8 -3.1732 0.0564
0 -5 9 4.7752 -0.0685
0 -5 10 -5.0716 0.0051
0 -5 11 4.5711 0.0607
0 -5 12 -3.7634 -0.0613
0 -5 13 2.9015 0.0061
0 -5 14 -2.0621 0.0391
0 -5 15 1.3098 -0.0308
0 -5 16 -0.7524 -0.0096
0 -5 17 0.4553 0.0331
0 -4 1 5.4724 -0.0994
0 -4 2 -10.9355 -0.0736
0 -4 3 14.8631 0.1347
0 -4 4 -16.1535 -0.0485
0 -4 5 14.5163 -0.1011
0 -4 6 -10.5939 0.1752
0 -4 7 5.7287 -0.1100
0 -4 8 -1.3848 -0.0233
0 -4 9 -1.4920 0.0968
0 -4 10 2.7797 -0.0579
0 -4 11 -2.9804 -0.0283
0 -4 12 2.7300 0.0642
0 -4 13 -2.4115 -0.0252
0 -4 14 2.0995 -0.0306
0 -4 15 -1.7449 0.0419
0 -4 16 1.3501 -0.0082
0 -4 17 -0.9859 -0.0264
0 -4 18 0.7025 0.0321
0 -3 1 2.2377 0.4000
0 -3 2 5.8907 -0.1269
0 -3 3 -13.2718 -0.0947
0 -3 4 17.9755 0.1190
0 -3 5 -18.9800 0.0263
0 -3 6 16.5210 -0.1710
0 -3 7 -11.9303 0.1719
0 -3 8 6.9839 -0.0453
0 -3 9 -3.0948 -0.0735
0 -3 10 0.8120 0.0828
0 -3 11 0.1273 -0.0084
0 -3 12 -0.3446 -0.0508
0 -3 13 0.3515 0.0392
0 -3 14 -0.3572 0.0112
0 -3 15 0.3575 -0.0384
0 -3 16 -0.3129 0.0224
0 -3 17 0.2370 0.0094
0 -3 18 -0.1658 -0.0272
0 -3 19 0.0994 0.0278
0 -2 1 -19.4974 -0.6191
0 -2 2 9.9273 0.3352
0 -2 3 0.3630 0.0211
0 -2 4 -8.8871 -0.2086
0 -2 6 -14.8454 0.0219
0 -2 7 12.6826 -0.1122
0 -2 8 -9.0155 0.0574
0 -2 9 5.4272 0.0492
0 -2 10 -2.8491 -0.0881
0 -2 11 1.4483 0.0383
0 -2 12 -0.9108 0.0286
0 -2 13 0.8188 -0.0459
0 -2 14 -0.8768 0.0163
0 -2 15 0.9407 0.0152
0 -2 16 -0.9507 -0.0200
0 -2 17 0.8744 0.0039
0 -2 18 -0.7046 0.0158
0 -2 19 0.4800 -0.0313
0 -1 1 39.6272 0.6774
0 -1 2 -30.6707 -0.5349
0 -1 3 19.6599 0.1775
0 -1 4 -9.0752 0.1295
0 -1 5 0.9731 -0.2057
0 -1 6 3.6786 0.0932
0 -1 7 -5.1376 0.0309
0 -1 8 4.4769 -0.0463
0 -1 9 -2.9366 -0.0212
0 -1 10 1.4335 0.0728
0 -1 11 -0.4202 -0.0575
0 -1 12 -0.0037 0.0055
0 -1 13 -0.0670 0.0303
0 -1 14 0.4435 -0.0316
0 -1 15 -0.9036 0.0143
0 -1 16 1.2514 0.0022
0 -1 17 -1.3679 -0.0093
0 -1 18 1.2303 0.0023
0 -1 19 -0.9003 0.0199
0 -1 20 0.4979 -0.0453
0 0 2 43.1255 0.4493
0 0 3 -33.5661 -0.2652
0 0 4 23.5926 -0.0076
0 0 5 -15.0639 0.1521
0 0 6 8.9300 -0.1141
0 0 7 -5.1787 0.0009
0 0 8 3.2226 0.0618
0 0 9 -2.3823 -0.0430
0 0 10 2.1369 -0.0060
0 0 11 -2.1067 0.0324
0 0 12 1.9737 -0.0257
0 0 13 -1.5180 0.0032
0 0 14 0.7220 0.0182
0 0 15 0.2163 -0.0271
0 0 16 -1.0157 0.0163
0 0 17 1.4791 0.0086
0 0 18 -1.5652 -0.0244
0 0 19 1.3508 0.0108
0 0 20 -0.9645 0.0241
0 1 2 -39.9535 -0.1161
0 1 3 32.7670 0.1425
0 1 4 -24.9565 -0.0043
0 1 5 18.1749 -0.1259
0 1 6 -13.1280 0.1423
0 1 7 9.6568 -0.0658
0 1 8 -7.2558 -0.0219
0 1 9 5.5600 0.0653
0 1 10 -4.4422 -0.0586
0 1 11 3.7868 0.0226
0 1 12 -3.3051 0.0157
0 1 13 2.6371 -0.0307
0 1 14 -1.6164 0.0126
0 1 15 0.3977 0.0192
0 1 16 0.6862 -0.0281
0 1 17 -1.3782 -0.0000
0 1 18 1.6324 0.0371
0 1 19 -1.5630 -0.0423
0 1 20 1.3220 0.0097
0 1 21 -1.0257 0.0252
0 2 0 26.0391 -0.6386
0 2 1 -28.2398 0.4119
0 2 2 26.2216 -0.1259
0 2 3 -21.4073 -0.0411
0 2 4 15.8194 0.0472
0 2 5 -11.1347 0.0311
0 2 6 8.0380 -0.0986
0 2 7 -6.2572 0.1082
0 2 8 5.1564 -0.0632
0 2 9 -4.3360 -0.0052
0 2 10 3.7673 0.0545
0 2 11 -3.4937 -0.0516
0 2 12 3.3372 0.0025
0 2 13 -2.9515 0.0446
0 2 14 2.1303 -0.0430
0 2 15 -1.0098 -0.0022
0 2 16 -0.0436 0.0377
0 2 17 0.7202 -0.0224
0 2 18 -0.9541 -0.0255
0 2 19 0.8888 0.0518
0 2 20 -0.7233 -0.0304
0 2 21 0.5905 -0.0105
0 3 0 -8.9441 0.5378
0 3 1 12.5759 -0.4652
0 3 2 -12.6016 0.2515
0 3 3 9.7961 -0.0258
0 3 4 -5.8272 -0.1158
0 3 5 2.3947 0.1434
0 3 6 -0.4327 -0.0807
0 3 7 -0.1042 -0.0118
0 3 8 -0.1886 0.0636
0 3 9 0.7767 -0.0394
0 3 10 -1.4536 -0.0271
0 3 11 2.1653 0.0617
0 3 12 -2.7453 -0.0259
0 3 13 2.9137 -0.0402
0 3 14 -2.5183 0.0626
0 3 15 1.7126 -0.0181
0 3 16 -0.8667 -0.0411
0 3 17 0.3095 0.0507
0 3 18 -0.1447 -0.0069
0 3 19 0.2583 -0.0359
0 3 20 -0.4462 0.0319
0 3 21 0.5387 0.0075
0 4 0 -0.0411 -0.2761
0 4 1 -3.8068 0.3623
0 4 2 5.0853 -0.3221
0 4 3 -3.7915 0.1745
0 4 4 0.9016 0.0171
0 4 5 2.1480 -0.1612
0 4 6 -4.1947 0.1847
0 4 7 4.7991 -0.0939
0 4 8 -4.1684 -0.0183
0 4 9 2.7670 0.0519
0 4 10 -1.0221 0.0047
0 4 11 -0.7083 -0.0692
0 4 12 2.0739 0.0611
0 4 13 -2.7892 0.0098
0 4 14 2.7897 -0.0617
0 4 15 -2.2888 0.0396
0 4 16 1.6418 0.0253
0 4 17 -1.1373 -0.0594
0 4 18 0.8896 0.0331
0 4 19 -0.8657 0.0142
0 4 20 0.9549 -0.0280
0 4 21 -1.0204 -0.0010
0 5 0 2.8152 -0.1832
0 5 1 0.4842 0.0206
0 5 2 -2.3215 0.1360
0 5 3 2.1614 -0.1942
0 5 4 -0.2332 0.1136
0 5 5 -2.5846 0.0388
0 5 6 5.2009 -0.1315
0 5 7 -6.7722 0.0902
0 5 8 6.9251 0.0283
0 5 9 -5.7373 -0.0973
0 5 10 3.6266 0.0549
0 5 11 -1.2255 0.0377
0 5 12 -0.8071 -0.0756
0 5 13 2.0386 0.0280
0 5 14 -2.4291 0.0393
0 5 15 2.2603 -0.0504
0 5 16 -1.8788 0.0039
0 5 17 1.4877 0.0394
0 5 18 -1.1404 -0.0341
0 5 19 0.8561 -0.0041
0 5 20 -0.6710 0.0277
0 5 21 0.5819 -0.0137
0 5 22 -0.5066 -0.0202
0 6 0 -3.3422 0.4950
0 6 1 0.7546 -0.4353
0 6 2 1.2050 0.2324
0 6 3 -1.8507 -0.0186
0 6 4 0.9402 -0.0636
0 6 5 1.2284 -0.0039
0 6 6 -3.9423 0.1004
0 6 7 6.3255 -0.0965
0 6 8 -7.6088 -0.0120
0 6 9 7.3764 0.1121
0 6 10 -5.7445 -0.1067
0 6 11 3.3499 0.0167
0 6 12 -1.0557 0.0568
0 6 13 -0.5025 -0.0500
0 6 14 1.2079 -0.0060
0 6 15 -1.3631 0.0391
0 6 16 1.3218 -0.0214
0 6 17 -1.2146 -0.0134
0 6 18 0.9895 0.0223
0 6 19 -0.6316 -0.0016
0 6 20 0.2654 -0.0198
0 6 21 -0.0371 0.0186
0 6 22 -0.0398 0.0032
0 7 0 2.4277 -0.3277
0 7 1 -0.3345 0.4452
0 7 2 -1.5088 -0.3543
0 7 3 2.4829 0.1409
0 7 4 -2.2617 0.0147
0 7 5 0.8699 -0.0125
0 7 6 1.3498 -0.0816
0 7 7 -3.7959 0.1266
0 7 8 5.7176 -0.0625
0 7 9 -6.4551 -0.0406
0 7 10 5.7737 0.0789
0 7 11 -4.0517 -0.0304
0 7 12 2.0921 -0.0375
0 7 13 -0.6256 0.0556
0 7 14 -0.1065 -0.0224
0 7 15 0.3451 -0.0141
0 7 16 -0.4407 0.0201
0 7 17 0.5138 -0.0038
0 7 18 -0.4587 -0.0093
0 7 19 0.1976 0.0085
0 7 20 0.1523 -0.0019
0 7 21 -0.3766 0.0004
0 7 22 0.3750 -0.0079
0 8 0 -0.5059 -0.0437
0 8 1 -1.5817 -0.1643
0 8 2 3.4717 0.1973
0 8 3 -4.5284 -0.0587
0 8 4 4.4979 -0.0987
0 8 5 -3.4734 0.1336
0 8 6 1.7349 -0.0470
0 8 7 0.3377 -0.0477
0 8 8 -2.2531 0.0610
0 8 9 3.4660 -0.0089
0 8 10 -3.6139 -0.0317
0 8 11 2.7819 0.0193
0 8 12 -1.5035 0.0202
0 8 13 0.4163 -0.0406
0 8 14 0.1498 0.0282
0 8 15 -0.2873 -0.0031
0 8 16 0.2643 -0.0137
0 8 17 -0.2145 0.0179
0 8 18 0.0773 -0.0128
0 8 19 0.2144 0.0009
0 8 20 -0.5697 0.0136
0 8 21 0.7896 -0.0230
0 8 22 -0.7507 0.0246
0 9 0 -0.1966 0.2635
0 9 1 2.5173 -0.0458
0 9 2 -4.7761 -0.0722
0 9 3 6.1479 0.0231
0 9 4 -6.2934 0.1034
0 9 5 5.3964 -0.1723
0 9 6 -3.8922 0.1364
0 9 7 2.1912 -0.0550
0 9 8 -0.6095 0.0054
0 9 9 -0.5674 -0.0052
0 9 10 1.0987 0.0200
0 9 11 -0.9305 -0.0197
0 9 12 0.2899 0.0062
0 9 13 0.4289 0.0055
0 9 14 -0.9143 -0.0099
0 9 15 1.0859 0.0082
0 9 16 -1.0231 0.0017
0 9 17 0.8014 -0.0194
0 9 18 -0.4347 0.0322
0 9 19 -0.0459 -0.0246
0 9 20 0.5187 -0.0012
0 9 21 -0.8218 0.0246
0 9 22 0.8691 -0.0295
0 10 0 -0.9992 -0.3749
0 10 1 -1.0801 0.1821
0 10 2 3.4694 -0.0068
0 10 3 -5.2356 -0.0489
0 10 4 5.8123 0.0059
0 10 5 -5.2492 0.0473
0 10 6 4.0324 -0.0552
0 10 7 -2.6958 0.0288
0 10 8 1.5635 -0.0036
0 10 9 -0.7516 -0.0060
0 10 10 0.2944 0.0060
0 10 11 -0.2085 -0.0003
0 10 12 0.4589 -0.0114
0 10 13 -0.9258 0.0203
0 10 14 1.4340 -0.0125
0 10 15 -1.8139 -0.0091
0 10 16 1.9386 0.0209
0 10 17 -1.7438 -0.0054
0 10 18 1.2594 -0.0230
0 10 19 -0.6280 0.0326
0 10 20 0.0532 -0.0124
0 10 21 0.3103 -0.0156
0 11 0 2.0972 0.4112
0 11 1 -0.8544 -0.2950
0 11 2 -0.9814 0.1364
0 11 3 2.6755 -0.0253
0 11 4 -3.5716 -0.0198
0 11 5 3.4746 0.0299
0 11 6 -2.6928 -0.0310
0 11 7 1.7484 0.0272
0 11 8 -1.0273 -0.0216
0 11 9 0.6312 0.0249
0 11 10 -0.4752 -0.0370
0 11 11 0.4682 0.0377
0 11 12 -0.6085 -0.0123
0 11 13 0.9413 -0.0214
0 11 14 -1.4515 0.0283
0 11 15 1.9940 0.0005
0 11 16 -2.3326 -0.0325
0 11 17 2.2741 0.0313
0 11 18 -1.8083 -0.0001
0 11 19 1.1327 -0.0242
0 11 20 -0.5262 0.0170
0 11 21 0.1662 0.0073
0 12 0 -1.9790 -0.2733
0 12 1 1.5052 0.2465
0 12 2 -0.4961 -0.1732
0 12 3 -0.6860 0.0988
0 12 4 1.5459 -0.0375
0 12 5 -1.7635 -0.0092
0 12 6 1.3862 0.0292
0 12 7 -0.7515 -0.0143
0 12 8 0.2242 -0.0145
0 12 9 0.0256 0.0196
0 12 10 -0.0457 0.0085
0 12 11 -0.0445 -0.0357
0 12 12 0.2066 0.0248
0 12 13 -0.5034 0.0155
0 12 14 0.9835 -0.0390
0 12 15 -1.5538 0.0187
0 12 16 1.9769 0.0201
0 12 17 -2.0205 -0.0327
0 12 18 1.6395 0.0081
0 12 19 -1.0257 0.0218
0 12 20 0.4694 -0.0255
0 12 21 -0.1540 0.0074
0 13 0 1.5110 0.0697
0 13 1 -1.3325 -0.0708
0 13 2 0.8382 0.0634
0 13 3 -0.1262 -0.0520
0 13 4 -0.5537 0.0218
0 13 5 0.9249 0.0243
0 13 6 -0.8614 -0.0500
0 13 7 0.4626 0.0247
0 13 8 0.0375 0.0314
0 13 9 -0.4342 -0.0620
0 13 10 0.6493 0.0380
0 13 11 -0.6988 0.0082
0 13 12 0.5990 -0.0224
0 13 13 -0.3264 -0.0059
0 13 14 -0.1233 0.0355
0 13 15 0.6487 -0.0275
0 13 16 -1.0431 -0.0073
0 13 17 1.1171 0.0272
0 13 18 -0.8464 -0.0123
0 13 19 0.4025 -0.0153
0 13 20 -0.0247 0.0250
0 14 0 -1.2127 0.0199
0 14 1 1.0912 -0.0386
0 14 2 -0.7629 0.0265
0 14 3 0.2580 0.0005
0 14 4 0.3120 0.0011
0 14 5 -0.7640 -0.0442
0 14 6 0.9288 0.0856
0 14 7 -0.7473 -0.0734
0 14 8 0.2961 0.0113
0 14 9 0.2659 0.0416
0 14 10 -0.7742 -0.0384
0 14 11 1.1012 -0.0038
0 14 12 -1.1657 0.0297
0 14 13 0.9450 -0.0133
0 14 14 -0.5068 -0.0169
0 14 15 0.0204 0.0206
0 14 16 0.3041 0.0043
0 14 17 -0.3368 -0.0256
0 14 18 0.1194 0.0212
0 14 19 0.1636 -0.0031
0 15 0 0.8159 -0.0200
0 15 1 -0.8149 0.0617
0 15 2 0.5656 -0.0484
0 15 3 -0.1072 -0.0038
0 15 4 -0.4520 0.0337
0 15 5 0.9537 -0.0058
0 15 6 -1.2381 -0.0472
0 15 7 1.2040 0.0636
0 15 8 -0.8459 -0.0256
0 15 9 0.2571 -0.0220
0 15 10 0.3940 0.0283
0 15 11 -0.9058 0.0052
0 15 12 1.1065 -0.0333
0 15 13 -0.9312 0.0254
0 15 14 0.4756 0.0024
0 15 15 0.0282 -0.0152
0 15 16 -0.3318 0.0035
0 15 17 0.3222 0.0120
0 15 18 -0.0903 -0.0130
0 15 19 -0.1479 0.0054
0 16 0 -0.4546 -0.0110
0 16 1 0.6692 -0.0569
0 16 2 -0.5786 0.0638
0 16 3 0.1754 -0.0106
0 16 4 0.4080 -0.0430
0 16 5 -0.9671 0.0453
0 16 6 1.3186 -0.0075
0 16 7 -1.3613 -0.0172
0 16 8 1.0888 0.0003
0 16 9 -0.5734 0.0320
0 16 10 -0.0467 -0.0371
0 16 11 0.5830 0.0089
0 16 12 -0.8448 0.0196
0 16 13 0.7288 -0.0209
0 16 14 -0.3000 0.0024
0 16 15 -0.2153 0.0102
0 16 16 0.5545 -0.0070
0 16 17 -0.5856 0.0002
0 17 0 0.3536 0.0809
0 17 1 -0.7260 0.0014
0 17 2 0.8485 -0.0427
0 17 3 -0.6111 0.0235
0 17 4 0.1000 0.0164
0 17 5 0.4630 -0.0283
0 17 6 -0.8556 0.0080
0 17 7 0.9609 0.0090
0 17 8 -0.7846 0.0022
0 17 9 0.4078 -0.0265
0 17 10 0.0582 0.0326
0 17 11 -0.4853 -0.0135
0 17 12 0.7378 -0.0082
0 17 13 -0.7190 0.0128
0 17 14 0.4408 -0.0047
0 17 15 -0.0463 0.0006
0 17 16 -0.2644 -0.0050
0 18 3 0.7380 0.0084
0 18 4 -0.4229 -0.0170
0 18 5 0.0052 0.0142
0 18 6 0.3174 0.0049
0 18 7 -0.4283 -0.0183
0 18 8 0.3352 0.0103
0 18 9 -0.1222 0.0070
0 18 10 -0.1236 -0.0118
0 18 11 0.3441 0.0008
0 18 12 -0.4968 0.0096
0 18 13 0.5431 -0.0082
1 -17 0 0.2739 -0.0847
1 -16 0 -0.1082 0.1651
1 -16 1 0.5526 -0.0661
1 -16 2 -0.7427 -0.0049
1 -16 3 0.5950 0.0240
1 -15 0 -0.5515 -0.1927
1 -15 1 0.0466 0.1005
1 -15 2 0.3806 -0.0248
1 -15 3 -0.5389 0.0002
1 -15 4 0.3548 -0.0022
1 -15 5 0.0732 -0.0052
1 -14 0 1.0673 0.2194
1 -14 1 -0.6133 -0.1355
1 -14 2 0.0716 0.0532
1 -14 3 0.3784 -0.0144
1 -14 4 -0.5431 0.0053
1 -14 5 0.3209 0.0041
1 -14 6 0.1903 -0.0188
1 -14 7 -0.7026 0.0234
1 -13 0 -1.0680 -0.1966
1 -13 1 0.6340 0.1518
1 -13 2 -0.0664 -0.0920
1 -13 3 -0.4966 0.0515
1 -13 4 0.8765 -0.0246
1 -13 5 -0.8946 -0.0024
1 -13 6 0.4974 0.0226
1 -13 7 0.1383 -0.0202
1 -13 8 -0.6632 -0.0013
1 -12 0 1.2230 0.0485
1 -12 1 -0.6688 -0.0544
1 -12 2 -0.0742 0.0547
1 -12 3 0.7586 -0.0532
1 -12 4 -1.2022 0.0334
1 -12 5 1.2798 0.0055
1 -12 6 -0.9423 -0.0343
1 -12 7 0.2850 0.0255
1 -12 8 0.4264 0.0104
1 -12 9 -0.8669 -0.0349
1 -12 10 0.8534 0.0258
1 -11 0 -1.6498 0.0982
1 -11 1 1.0724 -0.0860
1 -11 2 -0.0255 0.0362
1 -11 3 -0.9930 0.0157
1 -11 4 1.6151 -0.0201
1 -11 5 -1.7044 -0.0268
1 -11 6 1.3086 0.0716
1 -11 7 -0.5798 -0.0617
1 -11 8 -0.2680 0.0042
1 -11 9 0.9896 0.0445
1 -11 10 -1.3791 -0.0426
1 -11 11 1.3585 0.0043
1 -10 0 1.6358 -0.1384
1 -10 1 -1.3122 0.1613
1 -10 2 0.0802 -0.0880
1 -10 3 1.3895 -0.0192
1 -10 4 -2.4381 0.0627
1 -10 5 2.7383 -0.0109
1 -10 6 -2.3439 -0.0708
1 -10 7 1.5204 0.0945
1 -10 8 -0.5437 -0.0420
1 -10 9 -0.3927 -0.0268
1 -10 10 1.1609 0.0474
1 -10 11 -1.6554 -0.0160
1 -10 12 1.7948 -0.0221
1 -9 0 -1.8876 0.1309
1 -9 1 1.8171 -0.2240
1 -9 2 -0.4885 0.1644
1 -9 3 -1.4622 -0.0054
1 -9 4 3.1770 -0.1131
1 -9 5 -4.0436 0.1048
1 -9 6 3.9407 -0.0121
1 -9 7 -3.1481 -0.0566
1 -9 8 2.0602 0.0442
1 -9 9 -0.9504 0.0120
1 -9 10 -0.0733 -0.0420
1 -9 11 0.9588 0.0221
1 -9 12 -1.6016 0.0155
1 -9 13 1.8585 -0.0316
1 -9 14 -1.6672 0.0202
1 -8 0 3.9084 0.0216
1 -8 1 -3.9268 0.1960
1 -8 2 2.4777 -0.2464
1 -8 3 -0.0321 0.1200
1 -8 4 -2.5312 0.0453
1 -8 5 4.3692 -0.1121
1 -8 6 -5.0555 0.0663
1 -8 7 4.6771 0.0036
1 -8 8 -3.6400 -0.0200
1 -8 9 2.3682 -0.0134
1 -8 10 -1.1157 0.0424
1 -8 11 -0.0183 -0.0339
1 -8 12 0.9569 0.0018
1 -8 13 -1.5659 0.0231
1 -8 14 1.7184 -0.0267
1 -8 15 -1.4290 0.0145
1 -7 0 -6.8587 -0.4190
1 -7 1 7.1838 0.1103
1 -7 2 -5.8585 0.1059
1 -7 3 3.1653 -0.1277
1 -7 4 0.1296 0.0291
1 -7 5 -3.0932 0.0508
1 -7 6 5.0017 -0.0474
1 -7 7 -5.5862 -0.0005
1 -7 8 5.0414 0.0270
1 -7 9 -3.8256 -0.0130
1 -7 10 2.3980 -0.0151
1 -7 11 -1.0595 0.0289
1 -7 12 -0.0396 -0.0232
1 -7 13 0.8073 0.0060
1 -7 14 -1.1700 0.0136
1 -7 15 1.1292 -0.0252
1 -6 0 8.5160 0.7119
1 -6 1 -9.8488 -0.4675
1 -6 2 9.3075 0.1884
1 -6 3 -6.9571 -0.0335
1 -6 4 3.4057 0.0163
1 -6 5 0.4228 -0.0490
1 -6 6 -3.5976 0.0553
1 -6 7 5.4793 -0.0246
1 -6 8 -5.9058 -0.0143
1 -6 9 5.1803 0.0375
1 -6 10 -3.8619 -0.0382
1 -6 11 2.4840 0.0182
1 -6 12 -1.3744 0.0117
1 -6 13 0.6463 -0.0293
1 -6 14 -0.2853 0.0174
1 -6 15 0.2128 0.0143
1 -6 16 -0.2951 -0.0336
1 -5 0 -7.8062 -0.5751
1 -5 1 11.1628 0.4859
1 -5 2 -12.4488 -0.2788
1 -5 3 11.3379 0.0980
1 -5 4 -8.2214 -0.0137
1 -5 5 4.0064 0.0110
1 -5 6 0.1887 -0.0413
1 -5 7 -3.3745 0.0631
1 -5 8 4.9990 -0.0520
1 -5 9 -5.1010 0.0064
1 -5 10 4.2072 0.0450
1 -5 11 -3.0155 -0.0602
1 -5 12 2.0627 0.0247
1 -5 13 -1.5665 0.0267
1 -5 14 1.4755 -0.0429
1 -5 15 -1.6085 0.0114
1 -5 16 1.7622 0.0294
1 -5 17 -1.7623 -0.0364
1 -4 0 2.6891 0.2591
1 -4 1 -8.9812 -0.2829
1 -4 2 13.3959 0.1851
1 -4 3 -14.8934 -0.0376
1 -4 4 13.3990 -0.0858
1 -4 5 -9.6936 0.1359
1 -4 6 5.0722 -0.0985
1 -4 7 -0.8953 0.0071
1 -4 8 -1.8586 0.0659
1 -4 9 2.8880 -0.0630
1 -4 10 -2.5651 -0.0037
1 -4 11 1.6339 0.0606
1 -4 12 -0.7972 -0.0490
1 -4 13 0.4379 -0.0138
1 -4 14 -0.5837 0.0582
1 -4 15 1.0413 -0.0418
1 -4 16 -1.5528 -0.0085
1 -4 17 1.8909 0.0358
1 -4 18 -1.9055 -0.0195
1 -3 0 10.2113 -0.0140
1 -3 1 -1.3167 0.1083
1 -3 2 -6.7255 -0.1422
1 -3 3 12.0062 0.0877
1 -3 4 -13.6678 0.0394
1 -3 5 12.0435 -0.1656
1 -3 6 -8.3726 0.1999
1 -3 7 4.2555 -0.1156
1 -3 8 -1.0473 -0.0124
1 -3 9 -0.5801 0.0739
1 -3 10 0.7285 -0.0316
1 -3 11 -0.0122 -0.0459
1 -3 12 -0.8579 0.0654
1 -3 13 1.3958 -0.0091
1 -3 14 -1.4351 -0.0569
1 -3 15 1.0492 0.0658
1 -3 16 -0.4246 -0.0204
1 -3 17 -0.2245 -0.0232
1 -3 18 0.7004 0.0252
1 -3 19 -0.8640 0.0018
1 -2 0 -28.6527 -0.2607
1 -2 1 19.2211 0.1519
1 -2 2 -9.0326 0.0201
1 -2 3 0.5632 -0.1427
1 -2 4 4.5799 0.1250
1 -2 5 -6.0846 0.0066
1 -2 6 4.8196 -0.1217
1 -2 7 -2.2972 0.1121
1 -2 8 -0.0232 -0.0008
1 -2 9 1.2712 -0.0903
1 -2 10 -1.3179 0.0741
1 -2 11 0.5561 0.0149
1 -2 12 0.4716 -0.0732
1 -2 13 -1.3492 0.0461
1 -2 14 1.8703 0.0243
1 -2 15 -1.9891 -0.0614
1 -2 16 1.7514 0.0389
1 -2 17 -1.2619 0.0062
1 -2 18 0.6751 -0.0282
1 -2 19 -0.1722 0.0182
1 -1 0 42.1169 0.4226
1 -1 1 -34.3326 -0.4435
1 -1 3 -15.1669 -0.0099
1 -1 4 8.3065 -0.1347
1 -1 5 -4.6595 0.0947
1 -1 6 3.7342 0.0295
1 -1 7 -4.2779 -0.0805
1 -1 8 4.9844 0.0081
1 -1 9 -5.0486 0.0960
1 -1 10 4.3160 -0.1167
1 -1 11 -3.0630 0.0406
1 -1 12 1.6666 0.0470
1 -1 13 -0.4026 -0.0666
1 -1 14 -0.5804 0.0215
1 -1 15 1.2105 0.0270
1 -1 16 -1.4633 -0.0345
1 -1 17 1.3682 0.0082
1 -1 18 -1.0158 0.0200
1 -1 19 0.5484 -0.0307
1 -1 20 -0.1291 0.0243
1 0 0 -41.6765 -0.1622
1 0 2 -28.0509 -0.3793
1 0 3 19.7650 0.1593
1 0 4 -13.3401 0.0568
1 0 5 9.6634 -0.1025
1 0 6 -8.3898 -0.0005
1 0 7 8.3955 0.0978
1 0 8 -8.4954 -0.0802
1 0 9 7.9947 -0.0183
1 0 10 -6.8022 0.0866
1 0 11 5.1810 -0.0659
1 0 12 -3.4415 -0.0049
1 0 13 1.8067 0.0518
1 0 14 -0.4353 -0.0450
1 0 15 -0.5461 0.0095
1 0 16 1.0754 0.0173
1 0 17 -1.1934 -0.0201
1 0 18 1.0221 0.0046
1 0 19 -0.7016 0.0168
1 0 20 0.3503 -0.0298
1 1 0 29.5049 -0.3187
1 1 1 -25.9666 -0.0356
1 1 2 19.5386 0.2092
1 1 3 -12.6141 -0.1239
1 1 5 -4.5614 0.1629
1 1 6 4.2190 -0.0917
1 1 7 -5.1669 -0.0418
1 1 8 6.2120 0.1050
1 1 9 -6.6307 -0.0657
1 1 10 6.2751 -0.0077
1 1 11 -5.3096 0.0409
1 1 12 3.9381 -0.0205
1 1 13 -2.3482 -0.0178
1 1 14 0.7886 0.0383
1 1 15 0.4389 -0.0304
1 1 16 -1.1253 0.0031
1 1 17 1.2849 0.0252
1 1 18 -1.1198 -0.0345
1 1 19 0.8596 0.0166
1 1 20 -0.6333 0.0128
1 1 21 0.4640 -0.0245
1 2 0 -15.4503 0.6286
1 2 1 13.6922 -0.2750
1 2 2 -8.8866 -0.0250
1 2 3 3.1169 0.0900
1 2 4 1.5236 0.0332
1 2 5 -3.7685 -0.1623
1 2 6 3.5607 0.1690
1 2 7 -1.7856 -0.0713
1 2 8 -0.4196 -0.0294
1 2 9 2.2694 0.0625
1 2 10 -3.4698 -0.0328
1 2 11 3.9782 -0.0133
1 2 12 -3.7752 0.0366
1 2 13 2.8960 -0.0251
1 2 14 -1.5926 -0.0085
1 2 15 0.3281 0.0354
1 2 16 0.4711 -0.0294
1 2 17 -0.6787 -0.0087
1 2 18 0.4963 0.0450
1 2 19 -0.2443 -0.0439
1 2 20 0.1304 0.0068
1 2 21 -0.1736 0.0273
1 3 0 6.9713 -0.7543
1 3 1 -6.7735 0.4784
1 3 2 3.6941 -0.1224
1 3 3 0.8362 -0.0899
1 3 4 -5.0192 0.0968
1 3 5 7.4530 0.0034
1 3 6 -7.6765 -0.0797
1 3 7 6.1605 0.0761
1 3 8 -3.7962 -0.0189
1 3 9 1.3275 -0.0361
1 3 10 0.8493 0.0497
1 3 11 -2.5139 -0.0164
1 3 12 3.4393 -0.0358
1 3 13 -3.4690 0.0621
1 3 14 2.7376 -0.0364
1 3 15 -1.7104 -0.0195
1 3 16 0.9230 0.0514
1 3 17 -0.6453 -0.0274
1 3 18 0.7714 -0.0253
1 3 19 -0.9906 0.0491
1 3 20 1.0432 -0.0187
1 3 21 -0.8553 -0.0329
1 4 0 -4.3460 0.7039
1 4 1 5.0928 -0.5846
1 4 2 -3.4966 0.2988
1 4 3 0.2451 -0.0289
1 4 4 3.4236 -0.1077
1 4 5 -6.2269 0.1085
1 4 6 7.3964 -0.0420
1 4 7 -6.9151 -0.0171
1 4 8 5.2905 0.0251
1 4 9 -3.1257 0.0162
1 4 10 0.8749 -0.0630
1 4 11 1.1143 0.0627
1 4 12 -2.5069 -0.0044
1 4 13 3.0650 -0.0620
1 4 14 -2.8378 0.0717
1 4 15 2.1965 -0.0154
1 4 16 -1.6105 -0.0478
1 4 17 1.3535 0.0536
1 4 18 -1.3957 -0.0030
1 4 19 1.5268 -0.0427
1 4 20 -1.5443 0.0319
1 4 21 1.3546 0.0233
1 4 22 -0.9812 -0.0687
1 5 0 3.7975 -0.3665
1 5 1 -4.9255 0.4073
1 5 2 4.3308 -0.3012
1 5 3 -2.1715 0.1285
1 5 4 -0.8871 0.0228
1 5 5 3.8718 -0.0953
1 5 6 -5.9110 0.0746
1 5 7 6.5823 0.0032
1 5 8 -5.9641 -0.0652
1 5 9 4.4419 0.0537
1 5 10 -2.5020 0.0178
1 5 11 0.6352 -0.0728
1 5 12 0.7326 0.0507
1 5 13 -1.3765 0.0258
1 5 14 1.3878 -0.0748
1 5 15 -1.1073 0.0464
1 5 16 0.8795 0.0228
1 5 17 -0.8400 -0.0552
1 5 18 0.9139 0.0205
1 5 19 -0.9730 0.0362
1 5 20 0.9519 -0.0506
1 5 21 -0.8354 0.0084
1 5 22 0.6101 0.0484
1 6 0 -3.0499 -0.0319
1 6 1 4.3739 -0.0431
1 6 2 -4.4213 0.0768
1 6 3 3.1086 -0.0552
1 6 4 -0.7321 -0.0176
1 6 5 -2.0600 0.0972
1 6 6 4.4880 -0.1147
1 6 7 -5.9342 0.0415
1 6 8 6.1329 0.0665
1 6 9 -5.2033 -0.1125
1 6 10 3.5831 0.0588
1 6 11 -1.8881 0.0317
1 6 12 0.6793 -0.0640
1 6 13 -0.1979 0.0144
1 6 14 0.2576 0.0500
1 6 15 -0.4311 -0.0547
1 6 16 0.4016 0.0004
1 6 17 -0.1694 0.0464
1 6 18 -0.0583 -0.0348
1 6 19 0.1350 -0.0171
1 6 20 -0.1005 0.0510
1 6 21 0.0683 -0.0337
1 6 22 -0.0605 -0.0154
1 7 0 2.5625 0.1485
1 7 1 -4.1807 -0.1497
1 7 2 4.7154 0.0867
1 7 3 -3.9896 -0.0108
1 7 4 2.1872 -0.0005
1 7 5 0.1995 -0.0671
1 7 6 -2.5298 0.1356
1 7 7 4.2065 -0.1166
1 7 8 -4.8305 0.0130
1 7 9 4.3164 0.0795
1 7 10 -2.9639 -0.0780
1 7 11 1.3980 0.0014
1 7 12 -0.2944 0.0585
1 7 13 -0.0047 -0.0429
1 7 14 -0.3138 -0.0162
1 7 15 0.7315 0.0455
1 7 16 -0.8430 -0.0168
1 7 17 0.6431 -0.0302
1 7 18 -0.4103 0.0430
1 7 19 0.3579 -0.0144
1 7 20 -0.4347 -0.0192
1 7 21 0.4467 0.0225
1 7 22 -0.3037 0.0058
1 8 0 -2.3843 -0.0466
1 8 1 4.5112 0.1389
1 8 2 -5.6296 -0.1098
1 8 3 5.3956 -0.0107
1 8 4 -3.9728 0.1005
1 8 5 1.8917 -0.0746
1 8 6 0.2164 -0.0262
1 8 7 -1.8249 0.0874
1 8 8 2.5843 -0.0506
1 8 9 -2.3568 -0.0300
1 8 10 1.2964 0.0611
1 8 11 0.1090 -0.0173
1 8 12 -1.2064 -0.0422
1 8 13 1.5453 0.0517
1 8 14 -1.1652 -0.0103
1 8 15 0.5138 -0.0299
1 8 16 -0.0469 0.0300
1 8 17 -0.1161 -0.0001
1 8 18 0.1718 -0.0244
1 8 19 -0.3258 0.0253
1 8 20 0.5572 -0.0133
1 8 21 -0.6797 0.0087
1 8 22 0.5725 -0.0201
1 9 0 1.2755 -0.0877
1 9 1 -3.8254 -0.0898
1 9 2 5.6157 0.1427
1 9 3 -6.0077 -0.0413
1 9 4 5.0123 -0.1001
1 9 5 -3.1916 0.1480
1 9 6 1.2736 -0.0815
1 9 7 0.1978 -0.0074
1 9 8 -0.9606 0.0289
1 9 9 0.9543 0.0139
1 9 10 -0.2704 -0.0512
1 9 11 -0.8087 0.0371
1 9 12 1.8336 0.0071
1 9 13 -2.3876 -0.0324
1 9 14 2.3380 0.0202
1 9 15 -1.8884 0.0078
1 9 16 1.3614 -0.0235
1 9 17 -0.9288 0.0197
1 9 18 0.5534 -0.0058
1 9 19 -0.1533 -0.0086
1 9 20 -0.2358 0.0198
1 9 21 0.4838 -0.0273
1 9 22 -0.5117 0.0330
1 10 0 0.6129 0.2628
1 10 1 1.7253 -0.0284
1 10 2 -3.7826 -0.1328
1 10 3 4.7181 0.1269
1 10 4 -4.2689 -0.0158
1 10 5 2.8513 -0.0669
1 10 6 -1.2179 0.0542
1 10 7 -0.0182 0.0103
1 10 8 0.6213 -0.0467
1 10 9 -0.6486 0.0278
1 10 10 0.2527 0.0113
1 10 11 0.4091 -0.0287
1 10 12 -1.1545 0.0178
1 10 13 1.7767 0.0016
1 10 14 -2.1233 -0.0132
1 10 15 2.1640 0.0142
1 10 16 -1.9617 -0.0071
1 10 17 1.5912 -0.0046
1 10 18 -1.1107 0.0116
1 10 19 0.6007 -0.0045
1 10 20 -0.1799 -0.0150
1 10 21 -0.0573 0.0326
1 10 22 0.1142 -0.0380
1 11 0 -1.6144 -0.4127
1 11 1 0.0689 0.2044
1 11 2 1.5870 0.0046
1 11 3 -2.6041 -0.0893
1 11 4 2.5395 0.0540
1 11 5 -1.5490 0.0059
1 11 6 0.2483 -0.0149
1 11 7 0.7277 -0.0237
1 11 8 -1.0928 0.0606
1 11 9 0.9491 -0.0644
1 11 10 -0.5616 0.0407
1 11 11 0.1215 -0.0102
1 11 12 0.3224 -0.0128
1 11 13 -0.7857 0.0201
1 11 14 1.2472 -0.0078
1 11 15 -1.6115 -0.0156
1 11 16 1.7475 0.0292
1 11 17 -1.5724 -0.0191
1 11 18 1.1317 -0.0030
1 11 19 -0.6044 0.0112
1 11 20 0.2040 0.0039
1 11 21 -0.0373 -0.0256
1 12 0 1.4020 0.3919
1 12 1 -0.5562 -0.2612
1 12 2 -0.4909 0.0874
1 12 3 1.2784 0.0161
1 12 4 -1.3814 -0.0237
1 12 5 0.7320 -0.0121
1 12 6 0.3028 0.0333
1 12 7 -1.1718 -0.0245
1 12 8 1.5075 0.0011
1 12 9 -1.3136 0.0204
1 12 10 0.8580 -0.0307
1 12 11 -0.4130 0.0220
1 12 12 0.0726 0.0054
1 12 13 0.2349 -0.0326
1 12 14 -0.5965 0.0334
1 12 15 0.9776 -0.0044
1 12 16 -1.2173 -0.0251
1 12 17 1.1570 0.0241
1 12 18 -0.7918 0.0040
1 12 19 0.3032 -0.0269
1 12 20 0.0681 0.0224
1 12 21 -0.2032 -0.0025
1 13 0 -1.0909 -0.2662
1 13 1 0.5319 0.1876
1 13 2 0.1780 -0.0650
1 13 3 -0.8268 -0.0204
1 13 4 1.1112 0.0415
1 13 5 -0.8412 -0.0220
1 13 6 0.1169 -0.0080
1 13 7 0.7050 0.0345
1 13 8 -1.2432 -0.0484
1 13 9 1.3288 0.0398
1 13 10 -1.0613 -0.0124
1 13 11 0.6688 -0.0080
1 13 12 -0.3172 -0.0018
1 13 13 0.0290 0.0314
1 13 14 0.2472 -0.0438
1 13 15 -0.5125 0.0194
1 13 16 0.6720 0.0177
1 13 17 -0.6157 -0.0276
1 13 18 0.3434 0.0016
1 13 19 0.0008 0.0301
1 13 20 -0.2342 -0.0374
1 14 0 1.0134 0.1752
1 14 1 -0.6013 -0.1199
1 14 2 0.0257 0.0378
1 14 3 0.6132 0.0225
1 14 4 -1.1145 -0.0504
1 14 5 1.2534 0.0582
1 14 6 -0.9363 -0.0489
1 14 7 0.2913 0.0180
1 14 8 0.3993 0.0215
1 14 9 -0.8686 -0.0385
1 14 10 1.0022 0.0181
1 14 11 -0.8513 0.0142
1 14 12 0.5451 -0.0194
1 14 13 -0.2002 -0.0075
1 14 14 -0.1055 0.0308
1 14 15 0.3091 -0.0187
1 14 16 -0.3539 -0.0171
1 14 17 0.2282 0.0366
1 14 18 -0.0083 -0.0209
1 14 19 -0.1646 -0.0085
1 14 20 0.1836 0.0206
1 15 0 -0.7829 -0.1150
1 15 1 0.6062 0.0732
1 15 2 -0.1851 -0.0300
1 15 3 -0.4106 0.0102
1 15 4 1.0155 -0.0005
1 15 5 -1.4064 -0.0188
1 15 6 1.4101 0.0385
1 15 7 -1.0066 -0.0323
1 15 8 0.3478 -0.0005
1 15 9 0.3207 0.0249
1 15 10 -0.7760 -0.0115
1 15 11 0.9021 -0.0249
1 15 12 -0.7127 0.0417
1 15 13 0.3260 -0.0206
1 15 14 0.0831 -0.0108
1 15 15 -0.3449 0.0151
1 15 16 0.3665 0.0094
1 15 17 -0.1851 -0.0308
1 15 18 -0.0450 0.0258
1 15 19 0.1469 -0.0051
1 16 0 0.5648 0.0753
1 16 1 -0.6506 -0.0251
1 16 2 0.4276 -0.0040
1 16 3 0.0687 -0.0071
1 16 4 -0.6660 0.0293
1 16 5 1.1289 -0.0270
1 16 6 -1.2689 0.0040
1 16 7 1.0285 0.0055
1 16 8 -0.4960 0.0143
1 16 9 -0.1423 -0.0370
1 16 10 0.6760 0.0283
1 16 11 -0.9394 0.0082
1 16 12 0.8648 -0.0350
1 16 13 -0.5120 0.0263
1 16 14 0.0557 0.0021
1 16 15 0.2879 -0.0154
1 16 16 -0.3759 0.0028
1 16 17 0.2270 0.0152
1 16 18 -0.0077 -0.0164
1 17 0 -0.5957 -0.0900
1 17 1 0.8436 0.0230
1 17 2 -0.7934 0.0218
1 17 3 0.4132 -0.0171
1 17 4 0.1365 -0.0112
1 17 5 -0.6013 0.0210
1 17 6 0.7825 -0.0050
1 17 7 -0.6300 -0.0072
1 17 8 0.2356 -0.0065
1 17 9 0.2407 0.0301
1 17 10 -0.6423 -0.0322
1 17 11 0.8542 0.0074
1 17 12 -0.8210 0.0168
1 17 13 0.5675 -0.0152
1 17 14 -0.2086 -0.0055
1 17 15 -0.0888 0.0188
1 17 16 0.1956 -0.0120
1 18 2 0.8326 0.0003
1 18 3 -0.5582 0.0135
1 18 4 0.0915 -0.0008
1 18 5 0.3353 -0.0034
1 18 6 -0.5234 -0.0131
1 18 7 0.4254 0.0293
1 18 8 -0.1444 -0.0246
1 18 9 -0.1584 0.0068
1 18 10 0.3602 0.0004
1 18 11 -0.4145 0.0105
1 18 12 0.3341 -0.0220
1 18 13 -0.1654 0.0158
1 18 14 -0.0220 0.0043
2 -16 0 0.7258 -0.1738
2 -16 1 -0.9610 0.0774
2 -16 2 0.8162 -0.0079
2 -15 0 -0.1058 0.1936
2 -15 1 0.5279 -0.0762
2 -15 2 -0.6730 -0.0131
2 -15 3 0.4901 0.0264
2 -15 4 -0.0758 0.0070
2 -14 0 -0.1850 -0.2681
2 -14 1 -0.2666 0.1197
2 -14 2 0.5757 0.0137
2 -14 3 -0.6554 -0.0590
2 -14 4 0.4674 0.0317
2 -14 5 -0.0628 0.0075
2 -14 6 -0.3937 -0.0211
2 -13 0 -0.1628 0.3491
2 -13 1 0.6789 -0.2106
2 -13 2 -1.0357 0.0533
2 -13 3 1.1813 0.0315
2 -13 4 -1.0782 -0.0362
2 -13 5 0.7105 0.0099
2 -13 6 -0.1562 0.0071
2 -13 7 -0.3751 -0.0105
2 -13 8 0.6327 0.0117
2 -12 0 -0.0343 -0.2998
2 -12 1 -0.8371 0.2147
2 -12 2 1.4882 -0.0851
2 -12 3 -1.7633 -0.0030
2 -12 4 1.6347 0.0272
2 -12 5 -1.1442 -0.0159
2 -12 6 0.3988 -0.0010
2 -12 7 0.3957 0.0142
2 -12 8 -0.9620 -0.0215
2 -12 9 1.0874 0.0169
2 -12 10 -0.7758 -0.0000
2 -11 0 1.1076 0.1845
2 -11 1 0.1401 -0.1434
2 -11 2 -1.3637 0.0602
2 -11 3 2.1169 0.0076
2 -11 4 -2.1963 -0.0416
2 -11 5 1.6448 0.0500
2 -11 6 -0.6689 -0.0381
2 -11 7 -0.4424 0.0067
2 -11 8 1.3808 0.0282
2 -11 9 -1.8987 -0.0391
2 -11 10 1.9039 0.0155
2 -11 11 -1.5030 0.0198
2 -10 0 -1.7620 -0.0975
2 -10 1 0.5142 0.0807
2 -10 2 1.1569 -0.0535
2 -10 3 -2.5542 0.0300
2 -10 4 3.1597 0.0018
2 -10 5 -2.8357 -0.0451
2 -10 6 1.7997 0.0724
2 -10 7 -0.4505 -0.0534
2 -10 8 -0.8206 -0.0008
2 -10 9 1.7445 0.0415
2 -10 10 -2.2060 -0.0340
2 -10 11 2.2225 -0.0055
2 -10 12 -1.9014 0.0319
2 -9 0 1.9853 -0.0205
2 -9 1 -0.8941 0.0447
2 -9 2 -1.0076 -0.0147
2 -9 3 2.9950 -0.0475
2 -9 4 -4.3068 0.0750
2 -9 5 4.5182 -0.0336
2 -9 6 -3.6946 -0.0348
2 -9 7 2.2624 0.0591
2 -9 8 -0.7307 -0.0198
2 -9 9 -0.5395 -0.0331
2 -9 10 1.4006 0.0419
2 -9 11 -1.8479 -0.0044
2 -9 12 1.9223 -0.0324
2 -9 13 -1.6788 0.0306
2 -8 0 -3.4345 0.0683
2 -8 1 2.2477 -0.1841
2 -8 2 -0.0552 0.1762
2 -8 3 -2.5375 -0.0585
2 -8 4 4.6989 -0.0552
2 -8 5 -5.7606 0.0717
2 -8 6 5.5195 -0.0079
2 -8 7 -4.2676 -0.0447
2 -8 8 2.5612 0.0280
2 -8 9 -0.9164 0.0281
2 -8 10 -0.3712 -0.0552
2 -8 11 1.2152 0.0272
2 -8 12 -1.6251 0.0204
2 -8 13 1.6309 -0.0397
2 -8 14 -1.3046 0.0200
2 -7 0 6.2809 0.1570
2 -7 1 -4.9094 0.0931
2 -7 2 2.3460 -0.2085
2 -7 3 0.8787 0.1410
2 -7 4 -3.9528 -0.0033
2 -7 5 6.0807 -0.0616
2 -7 6 -6.8024 0.0191
2 -7 7 6.1512 0.0511
2 -7 8 -4.5688 -0.0631
2 -7 9 2.6515 0.0129
2 -7 10 -0.8966 0.0390
2 -7 11 -0.4145 -0.0448
2 -7 12 1.1853 0.0121
2 -7 13 -1.4268 0.0202
2 -7 14 1.2275 -0.0265
2 -7 15 -0.7690 0.0096
2 -6 0 -9.0591 -0.4794
2 -6 1 8.0673 0.1731
2 -6 2 -5.4333 0.0622
2 -6 3 1.7280 -0.0962
2 -6 4 2.1747 -0.0088
2 -6 5 -5.3722 0.0963
2 -6 6 7.2149 -0.0785
2 -6 7 -7.4889 -0.0058
2 -6 8 6.4339 0.0665
2 -6 9 -4.5977 -0.0614
2 -6 10 2.6013 0.0173
2 -6 11 -0.9328 0.0183
2 -6 12 -0.1455 -0.0241
2 -6 13 0.5826 0.0081
2 -6 14 -0.4851 0.0113
2 -6 15 0.0724 -0.0184
2 -6 16 0.3756 0.0062
2 -5 0 10.4032 0.6025
2 -5 1 -11.1155 -0.3302
2 -5 2 9.4017 0.0357
2 -5 3 -5.7820 0.0905
2 -5 4 1.2993 -0.0350
2 -5 5 2.8879 -0.0759
2 -5 6 -5.8672 0.1212
2 -5 7 7.1838 -0.0789
2 -5 8 -6.8889 0.0046
2 -5 9 5.4434 0.0436
2 -5 10 -3.5154 -0.0471
2 -5 11 1.7410 0.0204
2 -5 12 -0.5436 0.0106
2 -5 13 0.0676 -0.0225
2 -5 14 -0.2136 0.0072
2 -5 15 0.7235 0.0189
2 -5 16 -1.2783 -0.0264
2 -5 17 1.6016 0.0026
2 -4 0 -7.7893 -0.5955
2 -4 1 11.6934 0.4005
2 -4 2 -12.5170 -0.0947
2 -4 3 10.2950 -0.1206
2 -4 4 -6.0532 0.1596
2 -4 5 1.2681 -0.0768
2 -4 6 2.7168 -0.0214
2 -4 7 -5.0730 0.0662
2 -4 8 5.6089 -0.0492
2 -4 9 -4.6795 0.0005
2 -4 10 2.9618 0.0391
2 -4 11 -1.1813 -0.0392
2 -4 12 -0.1132 0.0017
2 -4 13 0.6637 0.0366
2 -4 14 -0.4999 -0.0364
2 -4 15 -0.1396 -0.0026
2 -4 16 0.9195 0.0378
2 -4 17 -1.5242 -0.0302
2 -4 18 1.7550 -0.0126
2 -3 0 -1.3279 0.5185
2 -3 1 -5.8987 -0.4621
2 -3 2 10.2509 0.2439
2 -3 3 -10.8430 -0.0091
2 -3 4 8.2208 -0.1312
2 -3 5 -3.8962 0.1512
2 -3 6 -0.4105 -0.0887
2 -3 7 3.4163 0.0058
2 -3 8 -4.5888 0.0396
2 -3 9 4.1107 -0.0224
2 -3 10 -2.6099 -0.0307
2 -3 11 0.8228 0.0595
2 -3 12 0.6615 -0.0277
2 -3 13 -1.5134 -0.0367
2 -3 14 1.6611 0.0690
2 -3 15 -1.2353 -0.0378
2 -3 16 0.4959 -0.0206
2 -3 17 0.2568 0.0450
2 -3 18 -0.7764 -0.0160
2 -2 0 13.5145 -0.2018
2 -2 1 -4.7846 0.2940
2 -2 2 -2.1567 -0.2665
2 -2 3 5.5528 0.1589
2 -2 4 -5.2016 -0.0302
2 -2 5 2.2670 -0.0611
2 -2 6 1.4584 0.0735
2 -2 7 -4.3851 -0.0119
2 -2 8 5.6717 -0.0618
2 -2 9 -5.3172 0.0734
2 -2 10 3.8791 -0.0102
2 -2 11 -2.0603 -0.0622
2 -2 12 0.4099 0.0678
2 -2 13 0.7666 -0.0023
2 -2 14 -1.3625 -0.0641
2 -2 15 1.4082 0.0662
2 -2 16 -1.0425 -0.0113
2 -2 17 0.4822 -0.0383
2 -2 18 0.0397 0.0384
2 -2 19 -0.3503 -0.0031
2 -1 0 -20.1912 -0.2052
2 -1 1 11.9565 0.0997
2 -1 2 -4.3508 0.0130
2 -1 3 -0.4257 -0.0827
2 -1 4 1.5733 0.0682
2 -1 5 0.2066 0.0094
2 -1 6 -3.2824 -0.0664
2 -1 7 5.9604 0.0346
2 -1 8 -7.1942 0.0610
2 -1 9 6.8293 -0.1225
2 -1 10 -5.3645 0.0845
2 -1 11 3.4919 0.0142
2 -1 12 -1.7421 -0.0757
2 -1 13 0.3916 0.0497
2 -1 14 0.4571 0.0201
2 -1 15 -0.7956 -0.0548
2 -1 16 0.6981 0.0265
2 -1 17 -0.3274 0.0244
2 -1 18 -0.1078 -0.0467
2 -1 19 0.4282 0.0316
2 -1 20 -0.5393 -0.0075
2 0 0 17.9307 0.3002
2 0 1 -10.7384 -0.3244
2 0 2 3.4330 0.2190
2 0 3 1.6661 -0.0551
2 0 4 -3.4047 -0.0371
2 0 5 2.0891 -0.0024
2 0 6 0.8920 0.0998
2 0 7 -3.8596 -0.1281
2 0 8 5.6172 0.0448
2 0 9 -5.8192 0.0674
2 0 10 4.8207 -0.0997
2 0 11 -3.2408 0.0345
2 0 12 1.5978 0.0477
2 0 13 -0.2068 -0.0663
2 0 14 -0.7515 0.0210
2 0 15 1.1810 0.0257
2 0 16 -1.1041 -0.0271
2 0 17 0.6867 -0.0069
2 0 18 -0.1721 0.0364
2 0 19 -0.2376 -0.0395
2 0 20 0.4511 0.0248
2 1 0 -12.2015 -0.0939
2 1 1 5.9535 0.2681
2 1 2 0.9547 -0.2560
2 1 4 8.5064 0.0960
2 1 5 -7.6976 -0.1159
2 1 6 4.8646 -0.0055
2 1 7 -1.5291 0.1241
2 1 8 -1.0678 -0.1247
2 1 9 2.3918 0.0298
2 1 10 -2.5492 0.0499
2 1 11 1.9242 -0.0445
2 1 12 -0.8810 -0.0155
2 1 13 -0.2867 0.0550
2 1 14 1.2838 -0.0401
2 1 15 -1.8329 -0.0015
2 1 16 1.8162 0.0259
2 1 17 -1.3679 -0.0188
2 1 18 0.7853 -0.0038
2 1 19 -0.3291 0.0206
2 1 20 0.0923 -0.0218
2 1 21 -0.0225 0.0099
2 2 0 8.9882 -0.1648
2 2 1 -4.0267 -0.1312
2 2 2 -2.0707 0.2591
2 2 3 7.2501 -0.1395
2 2 4 -10.0453 -0.0871
2 2 5 10.0581 0.2098
2 2 6 -7.9437 -0.1487
2 2 7 4.9240 0.0021
2 2 8 -2.1190 0.0827
2 2 9 0.1111 -0.0561
2 2 10 1.0320 -0.0164
2 2 11 -1.4459 0.0493
2 2 12 1.2433 -0.0229
2 2 13 -0.5564 -0.0212
2 2 14 -0.3227 0.0385
2 2 15 0.9812 -0.0209
2 2 16 -1.1309 -0.0110
2 2 17 0.8119 0.0326
2 2 18 -0.3337 -0.0314
2 2 19 0.0149 0.0114
2 2 20 0.0294 0.0094
2 2 21 0.1057 -0.0119
2 3 0 -8.5320 0.4594
2 3 1 5.0742 -0.0920
2 3 2 -0.2569 -0.2039
2 3 3 -4.2900 0.2424
2 3 4 7.2074 -0.0706
2 3 5 -7.8848 -0.1115
2 3 6 6.6141 0.1525
2 3 7 -4.3064 -0.0646
2 3 8 1.9241 -0.0353
2 3 9 -0.0273 0.0589
2 3 10 -1.2668 -0.0125
2 3 11 2.0054 -0.0416
2 3 12 -2.1807 0.0557
2 3 13 1.7972 -0.0276
2 3 14 -1.0661 -0.0135
2 3 15 0.4061 0.0351
2 3 16 -0.1772 -0.0219
2 3 17 0.4093 -0.0139
2 3 18 -0.8074 0.0404
2 3 19 1.0169 -0.0328
2 3 20 -0.8844 -0.0009
2 3 21 0.5053 0.0265
2 4 0 8.3264 -0.7137
2 4 1 -6.0198 0.4042
2 4 3 1.5751 -0.1752
2 4 4 -4.5218 0.1488
2 4 5 5.7533 -0.0141
2 4 6 -5.2079 -0.0725
2 4 7 3.4852 0.0528
2 4 8 -1.4431 0.0225
2 4 9 -0.2744 -0.0742
2 4 10 1.4183 0.0647
2 4 11 -1.9788 -0.0109
2 4 12 1.9797 -0.0425
2 4 13 -1.4815 0.0564
2 4 14 0.7169 -0.0229
2 4 15 -0.0867 -0.0274
2 4 16 -0.0755 0.0481
2 4 17 -0.2480 -0.0201
2 4 18 0.7602 -0.0265
2 4 19 -1.0959 0.0417
2 4 20 1.0714 -0.0087
2 4 21 -0.7403 -0.0388
2 4 22 0.2858 0.0551
2 5 0 -7.2388 0.6679
2 5 1 5.8324 -0.5261
2 5 2 -3.0127 0.2322
2 5 3 -0.4477 0.0108
2 5 4 3.6074 -0.0902
2 5 5 -5.5991 0.0375
2 5 6 5.9743 0.0428
2 5 7 -4.9088 -0.0715
2 5 8 3.0603 0.0355
2 5 9 -1.1825 0.0287
2 5 10 -0.1897 -0.0708
2 5 11 0.8110 0.0587
2 5 12 -0.6614 -0.0024
2 5 13 -0.0770 -0.0491
2 5 14 1.0155 0.0479
2 5 15 -1.6760 0.0039
2 5 16 1.7449 -0.0521
2 5 17 -1.2624 0.0455
2 5 18 0.5567 0.0077
2 5 19 0.0166 -0.0487
2 5 20 -0.2847 0.0326
2 5 21 0.2670 0.0249
2 5 22 -0.0669 -0.0688
2 6 0 5.6365 -0.3543
2 6 1 -5.2114 0.3513
2 6 2 3.3876 -0.2067
2 6 3 -0.5917 0.0385
2 6 4 -2.5000 0.0585
2 6 5 5.0536 -0.0620
2 6 6 -6.3575 0.0050
2 6 7 6.1433 0.0602
2 6 8 -4.6942 -0.0864
2 6 9 2.6750 0.0535
2 6 10 -0.8353 0.0129
2 6 11 -0.2397 -0.0544
2 6 12 0.2942 0.0329
2 6 13 0.5094 0.0260
2 6 14 -1.6432 -0.0562
2 6 15 2.4747 0.0224
2 6 16 -2.6243 0.0385
2 6 17 2.1528 -0.0586
2 6 18 -1.4212 0.0156
2 6 19 0.7724 0.0431
2 6 20 -0.3345 -0.0549
2 6 21 0.0762 0.0082
2 6 22 0.0394 0.0518
2 7 0 -4.1042 0.0729
2 7 1 4.5811 -0.1137
2 7 2 -3.7818 0.0854
2 7 3 1.8969 -0.0241
2 7 4 0.6098 -0.0391
2 7 5 -3.0522 0.0809
2 7 6 4.7101 -0.0773
2 7 7 -5.0989 0.0221
2 7 8 4.1621 0.0479
2 7 9 -2.2885 -0.0726
2 7 10 0.1771 0.0297
2 7 11 1.4008 0.0340
2 7 12 -1.9054 -0.0495
2 7 13 1.2950 0.0028
2 7 14 -0.0630 0.0490
2 7 15 -1.0588 -0.0452
2 7 16 1.5618 -0.0092
2 7 17 -1.4268 0.0515
2 7 18 0.9876 -0.0355
2 7 19 -0.5676 -0.0187
2 7 20 0.2552 0.0512
2 7 21 0.0157 -0.0282
2 7 22 -0.2637 -0.0277
2 8 0 2.7316 0.0632
2 8 1 -3.8121 -0.0476
2 8 2 3.7485 0.0145
2 8 3 -2.5827 0.0283
2 8 4 0.7079 -0.0390
2 8 5 1.2674 -0.0034
2 8 6 -2.7278 0.0589
2 8 7 3.2414 -0.0638
2 8 8 -2.6599 0.0082
2 8 9 1.1435 0.0473
2 8 10 0.8503 -0.0407
2 8 11 -2.6519 -0.0178
2 8 12 3.6171 0.0585
2 8 13 -3.4628 -0.0353
2 8 14 2.4552 -0.0231
2 8 15 -1.2356 0.0513
2 8 16 0.3776 -0.0242
2 8 17 -0.0442 -0.0202
2 8 18 0.0275 0.0308
2 8 19 -0.0680 -0.0007
2 8 20 0.0956 -0.0311
2 8 21 -0.1814 0.0267
2 8 22 0.3420 0.0136
2 9 0 -1.3530 -0.0872
2 9 1 2.7579 0.1481
2 9 2 -3.1485 -0.1276
2 9 3 2.3902 0.0259
2 9 4 -0.8473 0.0707
2 9 5 -0.8266 -0.0798
2 9 6 2.0273 0.0126
2 9 7 -2.4338 0.0438
2 9 8 2.0155 -0.0290
2 9 9 -0.9148 -0.0272
2 9 10 -0.6140 0.0503
2 9 11 2.1822 -0.0125
2 9 12 -3.3124 -0.0402
2 9 13 3.6488 0.0491
2 9 14 -3.1932 -0.0104
2 9 15 2.3129 -0.0294
2 9 16 -1.4695 0.0319
2 9 17 0.9111 -0.0059
2 9 18 -0.6062 -0.0131
2 9 19 0.4255 0.0065
2 9 20 -0.3223 0.0112
2 9 21 0.3225 -0.0138
2 9 22 -0.3983 -0.0089
2 10 0 0.3086 -0.0139
2 10 1 -1.7484 -0.1371
2 10 2 2.3955 0.1960
2 10 3 -1.9067 -0.1176
2 10 4 0.5157 -0.0144
2 10 5 1.1006 0.0776
2 10 6 -2.2443 -0.0356
2 10 7 2.5770 -0.0390
2 10 8 -2.1819 0.0587
2 10 9 1.3412 -0.0136
2 10 10 -0.3057 -0.0346
2 10 11 -0.7465 0.0344
2 10 12 1.6302 0.0030
2 10 13 -2.1433 -0.0310
2 10 14 2.1809 0.0249
2 10 15 -1.8272 -0.0015
2 10 16 1.2991 -0.0110
2 10 17 -0.7975 0.0050
2 10 18 0.4249 0.0068
2 10 19 -0.2191 -0.0117
2 10 20 0.2001 0.0088
2 10 21 -0.3427 -0.0068
2 10 22 0.5285 0.0146
2 11 0 -0.0313 0.1773
2 11 1 1.2547 0.0147
2 11 2 -1.9748 -0.1507
2 11 3 1.7308 0.1382
2 11 4 -0.5343 -0.0251
2 11 5 -1.0710 -0.0620
2 11 6 2.3374 0.0497
2 11 7 -2.7827 0.0242
2 11 8 2.4242 -0.0732
2 11 9 -1.6291 0.0571
2 11 10 0.7802 -0.0077
2 11 11 -0.0663 -0.0237
2 11 12 -0.4901 0.0201
2 11 13 0.8962 -0.0008
2 11 14 -1.1169 -0.0118
2 11 15 1.1041 0.0120
2 11 16 -0.8554 -0.0061
2 11 17 0.4432 0.0005
2 11 18 -0.0108 0.0008
2 11 19 -0.2648 0.0039
2 11 20 0.2566 -0.0112
2 11 21 0.0138 0.0147
2 12 0 0.0636 -0.2780
2 12 1 -1.0133 0.1001
2 12 2 1.7252 0.0690
2 12 3 -1.7798 -0.1117
2 12 4 0.9883 0.0344
2 12 5 0.3888 0.0596
2 12 6 -1.7387 -0.0818
2 12 7 2.4742 0.0327
2 12 8 -2.3909 0.0255
2 12 9 1.7216 -0.0437
2 12 10 -0.8873 0.0227
2 12 11 0.1961 0.0078
2 12 12 0.2789 -0.0250
2 12 13 -0.6094 0.0237
2 12 14 0.8522 -0.0098
2 12 15 -0.9677 -0.0060
2 12 16 0.8624 0.0108
2 12 17 -0.5017 0.0006
2 12 18 -0.0050 -0.0179
2 12 19 0.4285 0.0245
2 12 20 -0.5608 -0.0171
2 12 21 0.3720 0.0095
2 13 0 0.2049 0.2945
2 13 1 0.4924 -0.1546
2 13 2 -1.1600 -0.0129
2 13 3 1.5279 0.0922
2 13 4 -1.3268 -0.0590
2 13 5 0.5182 -0.0198
2 13 6 0.5922 0.0665
2 13 7 -1.5075 -0.0584
2 13 8 1.8518 0.0237
2 13 9 -1.5848 0.0034
2 13 10 0.9580 -0.0099
2 13 11 -0.2904 -0.0007
2 13 12 -0.2329 0.0186
2 13 13 0.5980 -0.0294
2 13 14 -0.8566 0.0208
2 13 15 1.0082 0.0034
2 13 16 -0.9797 -0.0211
2 13 17 0.7133 0.0128
2 13 18 -0.2714 0.0150
2 13 19 -0.1559 -0.0362
2 13 20 0.3702 0.0369
2 14 0 -0.4654 -0.2523
2 14 1 0.0343 0.1646
2 14 2 0.4921 -0.0321
2 14 3 -0.9960 -0.0535
2 14 4 1.2538 0.0596
2 14 5 -1.0688 -0.0203
2 14 6 0.4532 -0.0158
2 14 7 0.3304 0.0279
2 14 8 -0.9245 -0.0213
2 14 9 1.1001 0.0057
2 14 10 -0.8676 0.0107
2 14 11 0.4115 -0.0163
2 14 12 0.0629 0.0033
2 14 13 -0.4380 0.0176
2 14 14 0.6853 -0.0220
2 14 15 -0.8027 -0.0003
2 14 16 0.7750 0.0285
2 14 17 -0.5980 -0.0326
2 14 18 0.3299 0.0085
2 14 19 -0.0912 0.0171
2 14 20 -0.0090 -0.0217
2 15 0 0.3812 0.1583
2 15 1 -0.1573 -0.1162
2 15 2 -0.2143 0.0411
2 15 3 0.6746 0.0100
2 15 4 -1.0631 -0.0196
2 15 5 1.1765 0.0087
2 15 6 -0.9095 0.0010
2 15 7 0.3525 -0.0067
2 15 8 0.2496 0.0105
2 15 9 -0.6438 -0.0050
2 15 10 0.7073 -0.0145
2 15 11 -0.4841 0.0333
2 15 12 0.1224 -0.0290
2 15 13 0.2194 0.0017
2 15 14 -0.4344 0.0205
2 15 15 0.4825 -0.0129
2 15 16 -0.3841 -0.0144
2 15 17 0.2100 0.0289
2 15 18 -0.0607 -0.0157
2 15 19 0.0200 -0.0056
2 16 0 -0.4093 -0.0731
2 16 1 0.2983 0.0401
2 16 2 0.0329 -0.0018
2 16 3 -0.4942 -0.0085
2 16 4 0.8993 -0.0048
2 16 5 -1.0481 0.0152
2 16 6 0.8440 -0.0122
2 16 7 -0.3581 0.0094
2 16 8 -0.2074 -0.0163
2 16 9 0.6296 0.0197
2 16 10 -0.7726 -0.0029
2 16 11 0.6323 -0.0248
2 16 12 -0.3143 0.0339
2 16 13 -0.0253 -0.0114
2 16 14 0.2432 -0.0201
2 16 15 -0.2628 0.0283
2 16 16 0.1062 -0.0097
2 16 17 0.1114 -0.0090
2 16 18 -0.2421 0.0061
2 17 0 0.7514 0.0552
2 17 1 -0.7822 -0.0078
2 17 2 0.4760 -0.0282
2 17 3 0.0674 0.0254
2 17 4 -0.5873 0.0012
2 17 5 0.8160 -0.0164
2 17 6 -0.6396 0.0091
2 17 7 0.1565 -0.0001
2 17 8 0.3973 0.0076
2 17 9 -0.7877 -0.0207
2 17 10 0.8891 0.0156
2 17 11 -0.7106 0.0084
2 17 12 0.3606 -0.0239
2 17 13 0.0089 0.0099
2 17 14 -0.2532 0.0214
2 17 15 0.2859 -0.0390
2 17 16 -0.1209 0.0293
2 18 3 0.3608 -0.0298
2 18 4 0.2559 0.0052
2 18 5 -0.6450 0.0093
2 18 6 0.6229 0.0016
2 18 7 -0.2496 -0.0187
2 18 8 -0.2364 0.0188
2 18 9 0.5801 -0.0059
2 18 10 -0.6427 0.0028
2 18 11 0.4364 -0.0174
2 18 12 -0.0767 0.0303
2 18 13 -0.2866 -0.0199
2 18 14 0.5232 -0.0102
3 -16 0 -1.2153 0.0968
3 -16 1 0.9931 -0.0178
3 -15 0 0.7794 -0.1239
3 -15 1 -0.7596 0.0166
3 -15 2 0.4376 0.0594
3 -15 3 0.0115 -0.0574
3 -14 0 -0.4812 0.2066
3 -14 1 0.5931 -0.0579
3 -14 2 -0.4378 -0.0655
3 -14 3 0.1175 0.0924
3 -14 4 0.2262 -0.0442
3 -14 5 -0.4731 -0.0086
3 -14 6 0.5480 0.0223
3 -13 0 0.6798 -0.3226
3 -13 1 -0.8910 0.1609
3 -13 2 0.8119 0.0007
3 -13 3 -0.5233 -0.0651
3 -13 4 0.1331 0.0371
3 -13 5 0.2724 0.0106
3 -13 6 -0.6046 -0.0224
3 -13 7 0.7495 0.0008
3 -12 0 -0.5463 0.3400
3 -12 1 1.0184 -0.2058
3 -12 2 -1.1304 0.0413
3 -12 3 0.8956 0.0399
3 -12 4 -0.4095 -0.0219
3 -12 5 -0.2314 -0.0301
3 -12 6 0.9185 0.0518
3 -12 7 -1.4793 -0.0321
3 -12 8 1.7028 -0.0015
3 -12 9 -1.4714 0.0236
3 -11 0 0.1353 -0.2901
3 -11 1 -0.8856 0.1929
3 -11 2 1.3211 -0.0399
3 -11 3 -1.3005 -0.0549
3 -11 4 0.8414 0.0556
3 -11 5 -0.0432 -0.0063
3 -11 6 -0.9514 -0.0348
3 -11 7 1.9368 0.0444
3 -11 8 -2.6483 -0.0312
3 -11 9 2.8571 0.0099
3 -11 10 -2.5088 0.0092
3 -10 0 -0.6929 0.2390
3 -10 1 1.5586 -0.1935
3 -10 2 -2.2413 0.0804
3 -10 3 2.4670 0.0129
3 -10 4 -2.1264 -0.0473
3 -10 5 1.2781 0.0391
3 -10 6 -0.1001 -0.0175
3 -10 7 -1.1599 -0.0038
3 -10 8 2.2305 0.0192
3 -10 9 -2.8803 -0.0208
3 -10 10 2.9959 0.0076
3 -10 11 -2.6288 0.0048
3 -10 12 1.9665 0.0020
3 -9 0 1.6991 -0.0882
3 -9 1 -2.8354 0.1005
3 -9 2 3.8393 -0.0754
3 -9 3 -4.3913 0.0501
3 -9 4 4.2692 -0.0309
3 -9 5 -3.4501 0.0070
3 -9 6 2.1263 0.0160
3 -9 7 -0.6265 -0.0187
3 -9 8 -0.7126 -0.0003
3 -9 9 1.6580 0.0155
3 -9 10 -2.1247 -0.0057
3 -9 11 2.1523 -0.0162
3 -9 12 -1.8489 0.0175
3 -9 13 1.3478 0.0133
3 -8 0 -0.8855 -0.1133
3 -8 1 2.7544 0.1171
3 -8 2 -4.4917 -0.0825
3 -8 3 5.7511 0.0117
3 -8 4 -6.2187 0.0444
3 -8 5 5.7484 -0.0433
3 -8 6 -4.4672 0.0025
3 -8 7 2.7495 0.0219
3 -8 8 -1.0554 -0.0030
3 -8 9 -0.2653 -0.0285
3 -8 10 1.0796 0.0277
3 -8 11 -1.4349 0.0078
3 -8 12 1.4460 -0.0367
3 -8 13 -1.2128 0.0252
3 -8 14 0.8229 0.0155
3 -7 0 -2.3252 0.1049
3 -7 1 -0.4381 -0.2172
3 -7 2 3.2253 0.2224
3 -7 3 -5.5806 -0.1176
3 -7 4 7.0823 -0.0014
3 -7 5 -7.4474 0.0388
3 -7 6 6.6650 0.0065
3 -7 7 -5.0438 -0.0547
3 -7 8 3.1006 0.0422
3 -7 9 -1.3380 0.0134
3 -7 10 0.0518 -0.0479
3 -7 11 0.7128 0.0291
3 -7 12 -1.0597 0.0139
3 -7 13 1.1093 -0.0329
3 -7 14 -0.9468 0.0139
3 -7 15 0.6532 0.0175
3 -6 0 6.7187 0.1179
3 -6 1 -3.5421 0.1076
3 -6 2 -0.1725 -0.2093
3 -6 3 3.7273 0.1335
3 -6 4 -6.4851 0.0153
3 -6 5 7.9929 -0.0896
3 -6 6 -8.0962 0.0428
3 -6 7 6.9923 0.0471
3 -6 8 -5.1653 -0.0803
3 -6 9 3.2000 0.0374
3 -6 10 -1.5599 0.0223
3 -6 11 0.4522 -0.0400
3 -6 12 0.1530 0.0142
3 -6 13 -0.4005 0.0158
3 -6 14 0.4328 -0.0201
3 -6 15 -0.3488 0.0012
3 -6 16 0.2178 0.0202
3 -5 0 -11.1741 -0.3391
3 -5 1 8.7736 0.0430
3 -5 2 -4.8600 0.1656
3 -5 3 0.3789 -0.1570
3 -5 4 3.6546 -0.0006
3 -5 5 -6.4587 0.1323
3 -5 6 7.6654 -0.1312
3 -5 7 -7.3543 0.0354
3 -5 8 5.9636 0.0463
3 -5 9 -4.1121 -0.0526
3 -5 10 2.3840 0.0086
3 -5 11 -1.1520 0.0269
3 -5 12 0.5110 -0.0246
3 -5 13 -0.3356 -0.0018
3 -5 14 0.4043 0.0238
3 -5 15 -0.5174 -0.0240
3 -5 16 0.5627 0.0038
3 -5 17 -0.5242 0.0217
3 -4 0 13.4466 0.5364
3 -4 1 -13.3864 -0.2183
3 -4 2 10.6733 -0.0976
3 -4 3 -6.1928 0.2098
3 -4 4 1.3028 -0.1106
3 -4 5 2.7331 -0.0482
3 -4 6 -5.1534 0.1194
3 -4 7 5.8159 -0.0780
3 -4 8 -5.0783 -0.0004
3 -4 9 3.5657 0.0390
3 -4 10 -1.9307 -0.0227
3 -4 11 0.6684 -0.0151
3 -4 12 -0.0180 0.0359
3 -4 13 -0.0418 -0.0245
3 -4 14 -0.2780 -0.0087
3 -4 15 0.6921 0.0373
3 -4 16 -0.9667 -0.0369
3 -4 17 1.0087 0.0062
3 -3 0 -10.7967 -0.6946
3 -3 1 13.8157 0.4532
3 -3 3 10.3398 -0.1239
3 -3 4 -5.5890 0.1468
3 -3 5 0.9257 -0.0447
3 -3 6 2.4228 -0.0474
3 -3 7 -3.9738 0.0598
3 -3 8 3.9272 -0.0127
3 -3 9 -2.8713 -0.0365
3 -3 10 1.4657 0.0480
3 -3 11 -0.2310 -0.0182
3 -3 12 -0.5272 -0.0272
3 -3 13 0.7131 0.0517
3 -3 14 -0.4143 -0.0335
3 -3 15 -0.1406 -0.0123
3 -3 16 0.6670 0.0436
3 -3 17 -0.9488 -0.0311
3 -3 18 0.9327 -0.0106
3 -2 0 4.7870 0.5969
3 -2 1 -10.0890 -0.5226
3 -2 2 12.2073 0.2788
3 -2 3 -10.8330 -0.0450
3 -2 4 7.0106 -0.0604
3 -2 5 -2.4727 0.0418
3 -2 6 -1.2168 0.0233
3 -2 7 3.2375 -0.0632
3 -2 8 -3.6024 0.0508
3 -2 9 2.8618 -0.0001
3 -2 10 -1.6835 -0.0498
3 -2 11 0.5630 0.0592
3 -2 12 0.2388 -0.0180
3 -2 13 -0.6171 -0.0384
3 -2 14 0.5572 0.0581
3 -2 15 -0.1444 -0.0246
3 -2 16 -0.4175 -0.0246
3 -2 17 0.8718 0.0379
3 -2 18 -1.0404 -0.0059
3 -2 19 0.9131 -0.0312
3 -1 0 -0.3516 -0.2410
3 -1 1 6.7152 0.3024
3 -1 2 -10.3842 -0.2216
3 -1 3 10.4969 0.0868
3 -1 4 -7.6723 0.0162
3 -1 5 3.5164 -0.0508
3 -1 6 0.2470 0.0230
3 -1 7 -2.5171 0.0356
3 -1 8 3.0990 -0.0778
3 -1 9 -2.4897 0.0652
3 -1 10 1.4024 -0.0030
3 -1 11 -0.3624 -0.0548
3 -1 12 -0.4060 0.0551
3 -1 13 0.8510 -0.0019
3 -1 14 -0.9433 -0.0455
3 -1 15 0.6685 0.0381
3 -1 16 -0.1164 0.0104
3 -1 17 -0.4926 -0.0432
3 -1 18 0.9152 0.0270
3 -1 19 -1.0287 0.0138
3 0 0 -1.4914 -0.0740
3 0 1 -5.3358 -0.0186
3 0 2 10.0558 0.0599
3 0 3 -11.4238 -0.0513
3 0 4 9.6307 0.0004
3 0 5 -6.0047 0.0678
3 0 6 2.2496 -0.1035
3 0 7 0.3414 0.0693
3 0 8 -1.3218 0.0120
3 0 9 1.0252 -0.0672
3 0 10 -0.1287 0.0465
3 0 11 -0.8116 0.0211
3 0 12 1.5503 -0.0595
3 0 13 -2.0371 0.0311
3 0 14 2.2269 0.0247
3 0 15 -2.0430 -0.0421
3 0 16 1.4946 0.0049
3 0 17 -0.7578 0.0415
3 0 18 0.0975 -0.0475
3 0 19 0.3017 0.0130
3 0 20 -0.4278 0.0209
3 1 0 3.8196 0.2114
3 1 1 2.8901 -0.1724
3 1 2 -8.2296 0.0740
3 1 3 10.7314 0.0409
3 1 4 -10.1869 -0.0903
3 1 5 7.5217 0.0344
3 1 6 -4.2079 0.0689
3 1 7 1.5464 -0.1156
3 1 8 -0.1672 0.0643
3 1 9 -0.0366 0.0224
3 1 10 -0.4267 -0.0525
3 1 11 1.0860 0.0064
3 1 12 -1.7203 0.0502
3 1 13 2.2626 -0.0496
3 1 14 -2.6135 -0.0029
3 1 15 2.6172 0.0451
3 1 16 -2.2134 -0.0344
3 1 17 1.5530 -0.0103
3 1 18 -0.9172 0.0388
3 1 19 0.5145 -0.0262
3 1 20 -0.3562 -0.0088
3 2 0 -6.8047 -0.2048
3 2 1 1.1128 0.2922
3 2 2 3.9364 -0.2344
3 2 3 -6.8820 0.0499
3 2 4 7.2537 0.1235
3 2 5 -5.5822 -0.1570
3 2 6 3.0026 0.0562
3 2 7 -0.6676 0.0543
3 2 8 -0.7501 -0.0669
3 2 9 1.2086 -0.0049
3 2 10 -1.0562 0.0632
3 2 11 0.6393 -0.0440
3 2 12 -0.1025 -0.0208
3 2 13 -0.5070 0.0556
3 2 14 1.0473 -0.0285
3 2 15 -1.2810 -0.0236
3 2 16 1.0820 0.0473
3 2 17 -0.5959 -0.0285
3 2 18 0.1510 -0.0043
3 2 19 0.0016 0.0165
3 2 20 0.1392 0.0010
3 2 21 -0.3769 -0.0318
3 3 0 7.3939 0.0013
3 3 1 -3.0306 -0.2451
3 3 2 -1.1512 0.3362
3 3 3 3.8681 -0.2095
3 3 4 -4.5363 -0.0125
3 3 5 3.3743 0.1418
3 3 6 -1.2073 -0.1035
3 3 7 -0.9590 -0.0129
3 3 8 2.4136 0.0698
3 3 9 -2.9865 -0.0237
3 3 10 2.9140 -0.0542
3 3 11 -2.4887 0.0760
3 3 12 1.8442 -0.0284
3 3 13 -1.0422 -0.0312
3 3 14 0.2696 0.0477
3 3 15 0.1631 -0.0179
3 3 16 -0.0651 -0.0212
3 3 17 -0.4226 0.0354
3 3 18 0.9030 -0.0199
3 3 19 -1.0280 -0.0051
3 3 20 0.7377 0.0137
3 3 21 -0.2400 0.0050
3 4 0 -5.2277 0.3401
3 4 1 1.8201 -0.0211
3 4 2 1.7088 -0.2246
3 4 3 -4.3032 0.2411
3 4 4 5.3155 -0.0778
3 4 5 -4.6497 -0.0796
3 4 6 2.7741 0.0962
3 4 7 -0.5197 0.0022
3 4 8 -1.3191 -0.0909
3 4 9 2.3366 0.0858
3 4 10 -2.5589 -0.0110
3 4 11 2.1992 -0.0523
3 4 12 -1.4296 0.0537
3 4 13 0.3981 -0.0085
3 4 14 0.6219 -0.0351
3 4 15 -1.2382 0.0427
3 4 16 1.1850 -0.0158
3 4 17 -0.5611 -0.0178
3 4 18 -0.2151 0.0278
3 4 19 0.7090 -0.0051
3 4 20 -0.7460 -0.0288
3 4 21 0.4410 0.0402
3 5 0 2.9614 -0.5576
3 5 1 -0.4123 0.2865
3 5 2 -2.5431 0.0160
3 5 3 5.1298 -0.1478
3 5 4 -6.7274 0.0764
3 5 5 6.9606 0.0635
3 5 6 -5.8540 -0.1204
3 5 7 3.8895 0.0589
3 5 8 -1.7992 0.0424
3 5 9 0.2040 -0.0914
3 5 10 0.6100 0.0637
3 5 11 -0.6415 -0.0012
3 5 12 0.0186 -0.0400
3 5 13 1.0409 0.0342
3 5 14 -2.1722 0.0044
3 5 15 2.9145 -0.0384
3 5 16 -2.9442 0.0369
3 5 17 2.2948 -0.0008
3 5 18 -1.3269 -0.0346
3 5 19 0.4628 0.0311
3 5 20 0.0615 0.0134
3 5 21 -0.2363 -0.0602
3 5 22 0.1664 0.0688
3 6 0 -1.9007 0.5400
3 6 1 0.3602 -0.3713
3 6 2 1.6975 0.1003
3 6 3 -3.7876 0.0814
3 6 4 5.4692 -0.0888
3 6 5 -6.3150 -0.0128
3 6 6 6.0513 0.0996
3 6 7 -4.7619 -0.1028
3 6 8 2.9059 0.0408
3 6 9 -1.0936 0.0257
3 6 10 -0.1826 -0.0509
3 6 11 0.6691 0.0282
3 6 12 -0.3452 0.0160
3 6 13 -0.5883 -0.0420
3 6 14 1.7210 0.0262
3 6 15 -2.5550 0.0169
3 6 16 2.7492 -0.0432
3 6 17 -2.3021 0.0220
3 6 18 1.4954 0.0289
3 6 19 -0.6548 -0.0566
3 6 20 -0.0331 0.0283
3 6 21 0.5107 0.0344
3 6 22 -0.7482 -0.0787
3 7 0 1.4152 -0.4026
3 7 1 -0.5756 0.3337
3 7 2 -0.7215 -0.1419
3 7 3 2.1077 -0.0329
3 7 4 -3.2852 0.0994
3 7 5 3.9581 -0.0656
3 7 6 -3.8671 -0.0033
3 7 7 2.9394 0.0500
3 7 8 -1.3860 -0.0527
3 7 9 -0.3662 0.0194
3 7 10 1.8389 0.0220
3 7 11 -2.6494 -0.0375
3 7 12 2.6154 0.0121
3 7 13 -1.8384 0.0305
3 7 14 0.7074 -0.0453
3 7 15 0.2655 0.0133
3 7 16 -0.7251 0.0326
3 7 17 0.6510 -0.0403
3 7 18 -0.2721 -0.0022
3 7 19 -0.1807 0.0514
3 7 20 0.6205 -0.0541
3 7 21 -1.0315 0.0038
3 7 22 1.3308 0.0563
3 8 0 -1.1287 0.2299
3 8 1 0.5361 -0.2358
3 8 2 0.5929 0.1491
3 8 3 -1.8208 -0.0434
3 8 4 2.7582 -0.0285
3 8 5 -3.1324 0.0568
3 8 6 2.8139 -0.0502
3 8 7 -1.8373 0.0189
3 8 8 0.3876 0.0166
3 8 9 1.2538 -0.0254
3 8 10 -2.7595 -0.0042
3 8 11 3.7932 0.0430
3 8 12 -4.0932 -0.0458
3 8 13 3.6185 0.0042
3 8 14 -2.6397 0.0390
3 8 15 1.6235 -0.0373
3 8 16 -0.9474 -0.0047
3 8 17 0.6864 0.0367
3 8 18 -0.6711 -0.0211
3 8 19 0.7291 -0.0243
3 8 20 -0.8330 0.0477
3 8 21 1.0156 -0.0210
3 8 22 -1.2061 -0.0343
3 9 0 1.1772 -0.0606
3 9 1 -0.8660 0.0823
3 9 2 -0.2481 -0.0755
3 9 3 1.7252 0.0676
3 9 4 -2.9834 -0.0540
3 9 5 3.5623 0.0184
3 9 6 -3.3060 0.0249
3 9 7 2.3736 -0.0369
3 9 8 -1.0803 0.0051
3 9 9 -0.2929 0.0320
3 9 10 1.5623 -0.0265
3 9 11 -2.5655 -0.0195
3 9 12 3.1067 0.0539
3 9 13 -3.0497 -0.0372
3 9 14 2.4748 -0.0114
3 9 15 -1.6915 0.0382
3 9 16 1.0401 -0.0189
3 9 17 -0.6700 -0.0173
3 9 18 0.5166 0.0265
3 9 19 -0.4690 -0.0015
3 9 20 0.5038 -0.0238
3 9 21 -0.6357 0.0154
3 9 22 0.7881 0.0257
3 10 0 -1.4585 -0.0213
3 10 1 1.6423 0.0492
3 10 2 -0.8826 -0.0477
3 10 3 -0.5876 -0.0042
3 10 4 2.1672 0.0607
3 10 5 -3.2011 -0.0611
3 10 6 3.3408 0.0054
3 10 7 -2.7003 0.0426
3 10 8 1.6923 -0.0304
3 10 9 -0.7021 -0.0221
3 10 10 -0.1126 0.0506
3 10 11 0.7565 -0.0235
3 10 12 -1.2143 -0.0244
3 10 13 1.3900 0.0390
3 10 14 -1.2219 -0.0101
3 10 15 0.8002 -0.0240
3 10 16 -0.3295 0.0262
3 10 17 -0.0166 -0.0005
3 10 18 0.1759 -0.0203
3 10 19 -0.1534 0.0166
3 10 20 -0.0384 -0.0010
3 10 21 0.3521 0.0001
3 10 22 -0.6487 -0.0253
3 11 0 1.6508 -0.0222
3 11 1 -2.2089 -0.0752
3 11 2 1.9736 0.1213
3 11 3 -0.9127 -0.0703
3 11 4 -0.5830 -0.0245
3 11 5 1.8672 0.0676
3 11 6 -2.4165 -0.0250
3 11 7 2.1448 -0.0445
3 11 8 -1.3959 0.0626
3 11 9 0.6319 -0.0169
3 11 10 -0.1070 -0.0357
3 11 11 -0.2034 0.0419
3 11 12 0.4240 -0.0077
3 11 13 -0.5896 -0.0209
3 11 14 0.6267 0.0152
3 11 15 -0.4687 0.0105
3 11 16 0.1453 -0.0247
3 11 17 0.2265 0.0159
3 11 18 -0.5016 0.0020
3 11 19 0.5557 -0.0105
3 11 20 -0.3336 0.0065
3 11 21 -0.0943 -0.0021
3 12 0 -1.4461 0.1354
3 12 1 2.0594 0.0079
3 12 2 -2.1719 -0.1143
3 12 3 1.6296 0.1035
3 12 4 -0.5500 -0.0083
3 12 5 -0.6437 -0.0661
3 12 6 1.4313 0.0534
3 12 7 -1.5255 0.0149
3 12 8 1.0433 -0.0592
3 12 9 -0.3687 0.0410
3 12 10 -0.1587 0.0074
3 12 11 0.4465 -0.0329
3 12 12 -0.6019 0.0192
3 12 13 0.7415 0.0078
3 12 14 -0.8624 -0.0179
3 12 15 0.8647 0.0064
3 12 16 -0.6628 0.0111
3 12 17 0.2764 -0.0197
3 12 18 0.1537 0.0167
3 12 19 -0.4292 -0.0095
3 12 20 0.4101 0.0080
3 12 21 -0.1218 -0.0156
3 13 0 0.8423 -0.2357
3 13 1 -1.3223 0.0886
3 13 2 1.5368 0.0566
3 13 3 -1.3835 -0.0973
3 13 4 0.8192 0.0330
3 13 5 0.0132 0.0482
3 13 6 -0.7795 -0.0663
3 13 7 1.1406 0.0219
3 13 8 -0.9825 0.0257
3 13 9 0.4758 -0.0314
3 13 10 0.0847 0.0030
3 13 11 -0.4982 0.0223
3 13 12 0.7470 -0.0220
3 13 13 -0.9160 0.0025
3 13 14 1.0575 0.0168
3 13 15 -1.1294 -0.0228
3 13 16 1.0422 0.0140
3 13 17 -0.7569 0.0021
3 13 18 0.3512 -0.0134
3 13 19 0.0041 0.0132
3 13 20 -0.1533 -0.0091
3 14 0 -0.2547 0.2583
3 14 1 0.6235 -0.1467
3 14 2 -0.8324 0.0045
3 14 3 0.8736 0.0673
3 14 4 -0.6880 -0.0437
3 14 5 0.2513 -0.0179
3 14 6 0.3128 0.0478
3 14 7 -0.7543 -0.0293
3 14 8 0.8581 -0.0044
3 14 9 -0.5953 0.0184
3 14 10 0.1246 -0.0081
3 14 11 0.3405 -0.0093
3 14 12 -0.6686 0.0180
3 14 13 0.8464 -0.0131
3 14 14 -0.9188 -0.0025
3 14 15 0.9143 0.0192
3 14 16 -0.8236 -0.0244
3 14 17 0.6367 0.0131
3 14 18 -0.3908 0.0032
3 14 19 0.1737 -0.0060
3 14 20 -0.0681 -0.0061
3 15 0 -0.0992 -0.2035
3 15 1 -0.2782 0.1367
3 15 2 0.5553 -0.0300
3 15 3 -0.7173 -0.0383
3 15 4 0.7117 0.0386
3 15 5 -0.4774 -0.0032
3 15 6 0.0462 -0.0206
3 15 7 0.4140 0.0166
3 15 8 -0.6839 0.0005
3 15 9 0.6364 -0.0131
3 15 10 -0.3131 0.0166
3 15 11 -0.1202 -0.0125
3 15 12 0.4851 0.0023
3 15 13 -0.6768 0.0085
3 15 14 0.6824 -0.0089
3 15 15 -0.5488 -0.0038
3 15 16 0.3453 0.0158
3 15 17 -0.1423 -0.0106
3 15 18 0.0004 -0.0080
3 15 19 0.0456 0.0165
3 16 0 0.4859 0.1374
3 16 1 -0.1100 -0.0975
3 16 2 -0.3163 0.0283
3 16 3 0.6738 0.0178
3 16 4 -0.8265 -0.0219
3 16 5 0.6797 0.0051
3 16 6 -0.2596 0.0064
3 16 7 -0.2668 -0.0073
3 16 8 0.6717 0.0053
3 16 9 -0.7928 -0.0017
3 16 10 0.6144 -0.0083
3 16 11 -0.2529 0.0202
3 16 12 -0.1221 -0.0207
3 16 13 0.3682 0.0067
3 16 14 -0.4153 0.0061
3 16 15 0.2747 -0.0019
3 16 16 -0.0269 -0.0127
3 16 17 -0.2100 0.0150
3 16 18 0.3311 0.0032
3 17 0 -0.9060 -0.0938
3 17 1 0.7407 0.0660
3 17 2 -0.3081 -0.0234
3 17 3 -0.2185 0.0003
3 17 4 0.5847 -0.0018
3 17 5 -0.6009 0.0078
3 17 6 0.2599 -0.0051
3 17 7 0.2604 0.0022
3 17 8 -0.7100 -0.0097
3 17 9 0.9103 0.0198
3 17 10 -0.8282 -0.0156
3 17 11 0.5522 -0.0029
3 17 12 -0.2188 0.0153
3 17 13 -0.0506 -0.0074
3 17 14 0.1785 -0.0088
3 17 15 -0.1429 0.0097
3 17 16 -0.0147 0.0088
3 18 3 -0.3871 0.0002
3 18 4 -0.0715 0.0107
3 18 5 0.2633 -0.0143
3 18 6 -0.1110 0.0014
3 18 7 -0.2496 0.0111
3 18 8 0.5866 -0.0049
3 18 9 -0.7309 -0.0131
3 18 10 0.6548 0.0196
3 18 11 -0.4391 -0.0059
3 18 12 0.1902 -0.0095
3 18 13 0.0164 0.0056
3 18 14 -0.1424 0.0138
4 -15 0 -0.4931 0.0872
4 -15 1 0.1755 -0.0239
4 -15 2 0.2549 -0.0281
4 -14 0 0.0418 -0.1114
4 -14 1 0.1845 0.0130
4 -14 2 -0.5257 0.0655
4 -14 3 0.8084 -0.0722
4 -14 4 -0.9081 0.0280
4 -13 0 -0.2111 0.2014
4 -13 1 -0.0820 -0.0661
4 -13 2 0.5168 -0.0500
4 -13 3 -0.9040 0.0752
4 -13 4 1.1174 -0.0287
4 -13 5 -1.1505 -0.0159
4 -13 6 1.0605 0.0114
4 -12 0 0.8379 -0.2682
4 -12 1 -0.5478 0.1147
4 -12 2 -0.0490 0.0324
4 -12 3 0.7145 -0.0755
4 -12 4 -1.2505 0.0222
4 -12 5 1.6044 0.0434
4 -12 6 -1.8185 -0.0536
4 -12 7 1.9019 0.0113
4 -12 8 -1.7824 0.0357
4 -11 0 -1.8932 0.3134
4 -11 1 1.8265 -0.1544
4 -11 2 -1.2166 -0.0273
4 -11 3 0.2907 0.1072
4 -11 4 0.6660 -0.0672
4 -11 5 -1.4832 -0.0148
4 -11 6 2.1267 0.0564
4 -11 7 -2.5874 -0.0398
4 -11 8 2.7881 0.0010
4 -11 9 -2.6235 0.0216
4 -11 10 2.0887 -0.0194
4 -10 0 3.5025 -0.3771
4 -10 1 -3.8971 0.2485
4 -10 2 3.5500 -0.0542
4 -10 3 -2.5786 -0.0725
4 -10 4 1.2789 0.0837
4 -10 5 0.0492 -0.0302
4 -10 6 -1.2056 -0.0133
4 -10 7 2.0760 0.0169
4 -10 8 -2.5740 0.0020
4 -10 9 2.6385 -0.0156
4 -10 10 -2.2913 0.0122
4 -10 11 1.6784 0.0051
4 -9 0 -4.3731 0.3364
4 -9 1 5.5062 -0.2883
4 -9 2 -5.8355 0.1497
4 -9 3 5.2990 -0.0298
4 -9 4 -4.0597 -0.0159
4 -9 5 2.4237 0.0078
4 -9 6 -0.7460 0.0074
4 -9 7 -0.6451 -0.0068
4 -9 8 1.5129 -0.0052
4 -9 9 -1.7722 0.0187
4 -9 10 1.5169 -0.0267
4 -9 11 -0.9780 0.0215
4 -9 12 0.4184 0.0020
4 -8 0 2.9140 -0.1386
4 -8 1 -4.8695 0.1553
4 -8 2 6.1696 -0.1058
4 -8 3 -6.6010 0.0522
4 -8 4 6.1031 -0.0255
4 -8 5 -4.7913 0.0165
4 -8 6 2.9797 -0.0110
4 -8 7 -1.1358 0.0104
4 -8 8 -0.2657 -0.0161
4 -8 9 0.9378 0.0159
4 -8 10 -0.9014 0.0018
4 -8 11 0.4384 -0.0260
4 -8 12 0.0911 0.0306
4 -8 13 -0.4379 -0.0068
4 -7 0 0.2792 -0.0235
4 -7 1 2.2476 0.0144
4 -7 2 -4.3824 -0.0125
4 -7 3 5.8610 -0.0028
4 -7 4 -6.4743 0.0160
4 -7 5 6.1022 -0.0022
4 -7 6 -4.8322 -0.0293
4 -7 7 3.0390 0.0396
4 -7 8 -1.2935 -0.0096
4 -7 9 0.1101 -0.0322
4 -7 10 0.3078 0.0423
4 -7 11 -0.1347 -0.0137
4 -7 12 -0.2431 -0.0179
4 -7 13 0.4886 0.0189
4 -7 14 -0.4804 0.0048
4 -6 0 -3.9376 0.0414
4 -6 1 1.1269 -0.0909
4 -6 2 1.5722 0.0832
4 -6 3 -3.8294 -0.0126
4 -6 4 5.3800 -0.0547
4 -6 5 -5.9998 0.0496
4 -6 6 5.5987 0.0211
4 -6 7 -4.3572 -0.0815
4 -6 8 2.7486 0.0712
4 -6 9 -1.3579 -0.0079
4 -6 10 0.5883 -0.0414
4 -6 11 -0.4652 0.0371
4 -6 12 0.6830 -0.0026
4 -6 13 -0.8508 -0.0146
4 -6 14 0.7421 -0.0017
4 -6 15 -0.3860 0.0269
4 -5 0 8.1106 0.0123
4 -5 1 -5.4070 0.1291
4 -5 2 2.3288 -0.1656
4 -5 3 0.5675 0.0639
4 -5 4 -2.8523 0.0799
4 -5 5 4.2349 -0.1363
4 -5 6 -4.5848 0.0705
4 -5 7 3.9934 0.0346
4 -5 8 -2.8114 -0.0767
4 -5 9 1.5649 0.0358
4 -5 10 -0.7343 0.0244
4 -5 11 0.5240 -0.0393
4 -5 12 -0.7836 0.0074
4 -5 13 1.1427 0.0255
4 -5 14 -1.2571 -0.0238
4 -5 15 1.0033 -0.0065
4 -5 16 -0.5111 0.0352
4 -4 0 -11.7178 -0.1678
4 -4 1 9.9894 -0.0889
4 -4 2 -7.0659 0.2433
4 -4 3 3.7620 -0.1935
4 -4 4 -0.8499 0.0158
4 -4 5 -1.1605 0.1197
4 -4 6 2.0859 -0.1158
4 -4 7 -2.0286 0.0202
4 -4 8 1.3062 0.0511
4 -4 9 -0.3645 -0.0388
4 -4 10 -0.3522 -0.0196
4 -4 11 0.5583 0.0521
4 -4 12 -0.2355 -0.0302
4 -4 13 -0.3807 -0.0173
4 -4 14 0.9389 0.0457
4 -4 15 -1.1624 -0.0358
4 -4 16 0.9888 0.0005
4 -4 17 -0.5825 0.0329
4 -3 0 11.9445 0.4533
4 -3 1 -11.9947 -0.1358
4 -3 2 10.0288 -0.1523
4 -3 3 -6.9014 0.2327
4 -3 4 3.7122 -0.1155
4 -3 5 -1.3140 -0.0395
4 -3 6 0.0561 0.0899
4 -3 7 0.1752 -0.0279
4 -3 8 0.2470 -0.0514
4 -3 9 -0.8950 0.0656
4 -3 10 1.4149 -0.0157
4 -3 11 -1.5838 -0.0400
4 -3 12 1.3282 0.0531
4 -3 13 -0.7256 -0.0212
4 -3 14 -0.0169 -0.0238
4 -3 15 0.6315 0.0467
4 -3 16 -0.9108 -0.0323
4 -3 17 0.8236 -0.0068
4 -3 18 -0.5302 0.0392
4 -2 0 -8.6934 -0.6550
4 -2 1 10.4464 0.3958
4 -2 2 -9.7222 -0.0629
4 -2 3 7.1760 -0.1276
4 -2 4 -4.0617 0.1103
4 -2 5 1.5554 0.0091
4 -2 6 -0.2577 -0.0834
4 -2 7 0.1051 0.0562
4 -2 8 -0.6208 0.0225
4 -2 9 1.2703 -0.0735
4 -2 10 -1.7068 0.0630
4 -2 11 1.8182 -0.0132
4 -2 12 -1.6298 -0.0316
4 -2 13 1.1960 0.0405
4 -2 14 -0.5837 -0.0122
4 -2 15 -0.0786 -0.0257
4 -2 16 0.5955 0.0379
4 -2 17 -0.8047 -0.0110
4 -2 18 0.6996 -0.0312
4 -1 1 -7.8408 -0.4657
4 -1 2 8.1434 0.1917
4 -1 3 -6.2010 0.0317
4 -1 4 3.2371 -0.0925
4 -1 5 -0.6393 0.0255
4 -1 6 -0.7100 0.0595
4 -1 7 0.7062 -0.0841
4 -1 8 0.1474 0.0444
4 -1 9 -1.1598 0.0164
4 -1 10 1.8453 -0.0537
4 -1 11 -2.0783 0.0468
4 -1 12 1.9779 -0.0071
4 -1 13 -1.6835 -0.0302
4 -1 14 1.2407 0.0316
4 -1 15 -0.6686 0.0029
4 -1 16 0.0774 -0.0366
4 -1 17 0.3397 0.0313
4 -1 18 -0.4509 0.0101
4 -1 19 0.3073 -0.0457
4 0 0 -1.8129 -0.3713
4 0 1 5.3970 0.3675
4 0 2 -6.5727 -0.2067
4 0 3 5.3402 0.0182
4 0 4 -2.7193 0.0893
4 0 5 0.1088 -0.0928
4 0 6 1.4186 0.0353
4 0 7 -1.5200 0.0273
4 0 8 0.5569 -0.0564
4 0 9 0.7583 0.0391
4 0 10 -1.8098 0.0065
4 0 11 2.3535 -0.0392
4 0 12 -2.4807 0.0274
4 0 13 2.3703 0.0171
4 0 14 -2.0911 -0.0463
4 0 15 1.6241 0.0267
4 0 16 -1.0216 0.0219
4 0 17 0.4757 -0.0477
4 0 18 -0.1945 0.0248
4 0 19 0.2205 0.0192
4 0 20 -0.3916 -0.0373
4 1 0 -1.3423 0.1244
4 1 1 -2.3320 -0.2013
4 1 2 4.0408 0.1728
4 1 3 -3.5191 -0.0840
4 1 4 1.4970 -0.0118
4 1 5 0.8156 0.0792
4 1 6 -2.3595 -0.0957
4 1 7 2.6492 0.0561
4 1 8 -1.8527 0.0105
4 1 9 0.5560 -0.0496
4 1 10 0.6352 0.0295
4 1 11 -1.4103 0.0219
4 1 12 1.7915 -0.0430
4 1 13 -1.9228 0.0073
4 1 14 1.8539 0.0465
4 1 15 -1.5363 -0.0589
4 1 16 0.9944 0.0173
4 1 17 -0.4312 0.0327
4 1 18 0.1175 -0.0416
4 1 19 -0.1715 0.0083
4 1 20 0.4601 0.0260
4 2 0 2.7953 0.0953
4 2 1 0.3114 -0.0180
4 2 2 -1.8984 -0.0503
4 2 3 1.5982 0.0952
4 2 4 0.0810 -0.0883
4 2 5 -2.1557 0.0219
4 2 6 3.6866 0.0575
4 2 7 -4.1593 -0.0793
4 2 8 3.6136 0.0236
4 2 9 -2.5023 0.0502
4 2 10 1.3622 -0.0650
4 2 11 -0.5057 0.0102
4 2 12 -0.0519 0.0487
4 2 13 0.4077 -0.0470
4 2 14 -0.5579 -0.0091
4 2 15 0.3969 0.0558
4 2 16 0.0875 -0.0469
4 2 17 -0.6762 -0.0001
4 2 18 1.0263 0.0322
4 2 19 -0.9320 -0.0204
4 2 20 0.4771 -0.0166
4 3 0 -0.7129 -0.1854
4 3 1 -1.8708 0.2010
4 3 2 3.1836 -0.1363
4 3 3 -2.8330 0.0079
4 3 4 1.1649 0.0946
4 3 5 1.0269 -0.0907
4 3 6 -2.8946 -0.0011
4 3 7 3.8669 0.0769
4 3 8 -3.8319 -0.0570
4 3 9 3.1013 -0.0310
4 3 10 -2.1516 0.0892
4 3 11 1.3103 -0.0597
4 3 12 -0.6376 -0.0188
4 3 13 0.0833 0.0631
4 3 14 0.2904 -0.0380
4 3 15 -0.2981 -0.0169
4 3 16 -0.1488 0.0411
4 3 17 0.8559 -0.0176
4 3 18 -1.4290 -0.0200
4 3 19 1.5618 0.0306
4 3 20 -1.2420 -0.0050
4 3 21 0.7020 -0.0332
4 4 0 -2.5125 0.0650
4 4 1 5.0141 -0.2076
4 4 2 -6.4810 0.2384
4 4 3 6.4874 -0.1227
4 4 4 -5.1773 -0.0403
4 4 5 3.0858 0.1094
4 4 6 -0.9131 -0.0423
4 4 7 -0.7082 -0.0683
4 4 8 1.4441 0.1011
4 4 9 -1.3716 -0.0307
4 4 10 0.8461 -0.0602
4 4 11 -0.2031 0.0809
4 4 12 -0.4336 -0.0247
4 4 13 1.0644 -0.0407
4 4 14 -1.5944 0.0539
4 4 15 1.7831 -0.0167
4 4 16 -1.4499 -0.0229
4 4 17 0.6981 0.0263
4 4 18 0.1129 0.0033
4 4 19 -0.6313 -0.0334
4 4 20 0.7439 0.0351
4 4 21 -0.5723 -0.0062
4 5 0 3.3569 0.1759
4 5 1 -5.6864 0.0520
4 5 2 7.3136 -0.2016
4 5 3 -7.8443 0.1671
4 5 4 7.2630 -0.0072
4 5 5 -5.8070 -0.1165
4 5 6 3.9023 0.1008
4 5 7 -2.0943 0.0110
4 5 8 0.8564 -0.0940
4 5 9 -0.3614 0.0759
4 5 10 0.4438 0.0049
4 5 11 -0.8115 -0.0600
4 5 12 1.2857 0.0457
4 5 13 -1.8174 0.0081
4 5 14 2.3199 -0.0433
4 5 15 -2.5803 0.0326
4 5 16 2.3974 0.0056
4 5 17 -1.7871 -0.0332
4 5 18 0.9996 0.0264
4 5 19 -0.3242 0.0072
4 5 20 -0.1040 -0.0381
4 5 21 0.3106 0.0401
4 6 0 -1.9959 -0.3790
4 6 1 3.8526 0.1385
4 6 2 -5.2352 0.0961
4 6 3 5.8312 -0.1653
4 6 4 -5.6111 0.0621
4 6 5 4.6702 0.0794
4 6 6 -3.2112 -0.1251
4 6 7 1.6006 0.0585
4 6 8 -0.2888 0.0325
4 6 9 -0.4214 -0.0618
4 6 10 0.5312 0.0218
4 6 11 -0.2587 0.0321
4 6 12 -0.1769 -0.0475
4 6 13 0.6564 0.0187
4 6 14 -1.0862 0.0223
4 6 15 1.3218 -0.0398
4 6 16 -1.2366 0.0215
4 6 17 0.8490 0.0156
4 6 18 -0.3257 -0.0387
4 6 19 -0.1599 0.0264
4 6 20 0.5438 0.0113
4 6 21 -0.8356 -0.0409
4 7 0 0.5034 0.4607
4 7 1 -2.0910 -0.2755
4 7 2 3.3408 0.0230
4 7 3 -3.8858 0.1260
4 7 4 3.6737 -0.1089
4 7 5 -2.8053 0.0026
4 7 6 1.4560 0.0730
4 7 7 0.0846 -0.0649
4 7 8 -1.4326 0.0088
4 7 9 2.2705 0.0317
4 7 10 -2.5088 -0.0275
4 7 11 2.2800 -0.0058
4 7 12 -1.7949 0.0348
4 7 13 1.2327 -0.0357
4 7 14 -0.7426 0.0077
4 7 15 0.4596 0.0282
4 7 16 -0.4463 -0.0425
4 7 17 0.6286 0.0219
4 7 18 -0.8477 0.0144
4 7 19 1.0046 -0.0301
4 7 20 -1.1270 0.0087
4 7 21 1.2738 0.0287
4 8 0 0.5941 -0.4116
4 8 1 0.9503 0.3164
4 8 2 -2.4806 -0.1175
4 8 3 3.4295 -0.0461
4 8 4 -3.5431 0.0941
4 8 5 2.8554 -0.0513
4 8 6 -1.5900 -0.0064
4 8 7 0.0882 0.0284
4 8 8 1.2747 -0.0139
4 8 9 -2.2171 -0.0128
4 8 10 2.6442 0.0294
4 8 11 -2.6238 -0.0246
4 8 12 2.2883 -0.0002
4 8 13 -1.7797 0.0271
4 8 14 1.2616 -0.0309
4 8 15 -0.9036 0.0035
4 8 16 0.7874 0.0315
4 8 17 -0.8340 -0.0396
4 8 18 0.8749 0.0140
4 8 19 -0.8208 0.0151
4 8 20 0.7358 -0.0131
4 8 21 -0.7249 -0.0197
4 9 0 -1.5915 0.2749
4 9 1 0.4062 -0.2517
4 9 2 1.2351 0.1372
4 9 3 -2.6683 -0.0214
4 9 4 3.3780 -0.0366
4 9 5 -3.1909 0.0397
4 9 6 2.2889 -0.0194
4 9 7 -1.0795 -0.0025
4 9 8 -0.0159 0.0172
4 9 9 0.7531 -0.0157
4 9 10 -1.1158 -0.0061
4 9 11 1.2065 0.0315
4 9 12 -1.1057 -0.0327
4 9 13 0.8459 0.0030
4 9 14 -0.4941 0.0289
4 9 15 0.1902 -0.0290
4 9 16 -0.0553 -0.0020
4 9 17 0.0753 0.0283
4 9 18 -0.1202 -0.0212
4 9 19 0.0927 -0.0070
4 9 20 -0.0259 0.0191
4 9 21 0.0084 0.0038
4 10 0 2.2071 -0.1301
4 10 1 -1.6996 0.1290
4 10 2 0.4676 -0.0774
4 10 3 0.9640 0.0274
4 10 4 -1.9805 -0.0007
4 10 5 2.1997 -0.0145
4 10 6 -1.6585 0.0260
4 10 7 0.7561 -0.0202
4 10 8 0.0199 -0.0098
4 10 9 -0.3963 0.0400
4 10 10 0.4195 -0.0363
4 10 11 -0.3028 -0.0012
4 10 12 0.1907 0.0328
4 10 13 -0.0741 -0.0242
4 10 14 -0.1009 -0.0128
4 10 15 0.3031 0.0351
4 10 16 -0.4302 -0.0199
4 10 17 0.4264 -0.0108
4 10 18 -0.3356 0.0197
4 10 19 0.2294 0.0011
4 10 20 -0.1239 -0.0236
4 10 21 0.0029 0.0177
4 11 0 -2.2470 0.0499
4 11 1 2.2243 -0.0269
4 11 2 -1.5209 -0.0054
4 11 3 0.4207 0.0092
4 11 4 0.5671 0.0058
4 11 5 -0.9777 -0.0019
4 11 6 0.6684 -0.0291
4 11 7 0.0913 0.0499
4 11 8 -0.8131 -0.0260
4 11 9 1.1332 -0.0257
4 11 10 -1.0280 0.0528
4 11 11 0.7346 -0.0293
4 11 12 -0.4878 -0.0143
4 11 13 0.3404 0.0289
4 11 14 -0.2080 -0.0032
4 11 15 0.0283 -0.0278
4 11 16 0.1613 0.0283
4 11 17 -0.2795 -0.0014
4 11 18 0.2833 -0.0197
4 11 19 -0.1780 0.0120
4 11 20 -0.0106 0.0143
4 11 21 0.2334 -0.0295
4 12 0 1.9519 -0.0604
4 12 1 -2.0540 -0.0021
4 12 2 1.6502 0.0513
4 12 3 -0.8592 -0.0413
4 12 4 -0.0149 -0.0053
4 12 5 0.5851 0.0253
4 12 6 -0.5915 0.0078
4 12 7 0.0810 -0.0535
4 12 8 0.6145 0.0549
4 12 9 -1.1165 -0.0075
4 12 10 1.2583 -0.0379
4 12 11 -1.1417 0.0361
4 12 12 0.9701 0.0027
4 12 13 -0.8501 -0.0312
4 12 14 0.7451 0.0215
4 12 15 -0.5784 0.0086
4 12 16 0.3384 -0.0224
4 12 17 -0.0896 0.0064
4 12 18 -0.0832 0.0200
4 12 19 0.1233 -0.0285
4 12 20 -0.0251 0.0101
4 12 21 -0.1505 0.0198
4 13 0 -1.4714 0.1180
4 13 1 1.5535 -0.0276
4 13 2 -1.2842 -0.0507
4 13 3 0.7479 0.0533
4 13 4 -0.0712 0.0048
4 13 5 -0.5467 -0.0500
4 13 6 0.8763 0.0334
4 13 7 -0.7911 0.0191
4 13 8 0.3718 -0.0448
4 13 9 0.1462 0.0182
4 13 10 -0.5446 0.0258
4 13 11 0.7537 -0.0381
4 13 12 -0.8317 0.0102
4 13 13 0.8491 0.0241
4 13 14 -0.8141 -0.0312
4 13 15 0.6949 0.0113
4 13 16 -0.4844 0.0091
4 13 17 0.2273 -0.0076
4 13 18 0.0009 -0.0148
4 13 19 -0.1326 0.0379
4 13 20 0.1421 -0.0399
4 14 0 0.9336 -0.1534
4 14 1 -1.0073 0.0600
4 14 2 0.8188 0.0377
4 14 3 -0.4944 -0.0635
4 14 4 0.0911 0.0142
4 14 5 0.3585 0.0441
4 14 6 -0.7603 -0.0511
4 14 7 0.9684 0.0119
4 14 8 -0.8916 0.0216
4 14 9 0.5724 -0.0140
4 14 10 -0.1538 -0.0191
4 14 11 -0.2217 0.0382
4 14 12 0.4785 -0.0251
4 14 13 -0.6006 -0.0038
4 14 14 0.5951 0.0211
4 14 15 -0.4802 -0.0153
4 14 16 0.2926 -0.0033
4 14 17 -0.0879 0.0154
4 14 18 -0.0782 -0.0069
4 14 19 0.1714 -0.0199
4 15 0 -0.5978 0.1545
4 15 1 0.7089 -0.0753
4 15 2 -0.5948 -0.0247
4 15 3 0.3916 0.0708
4 15 4 -0.1646 -0.0443
4 15 5 -0.1018 -0.0077
4 15 6 0.4067 0.0292
4 15 7 -0.6679 -0.0100
4 15 8 0.7666 -0.0165
4 15 9 -0.6461 0.0192
4 15 10 0.3565 0.0000
4 15 11 -0.0157 -0.0181
4 15 12 -0.2601 0.0186
4 15 13 0.3995 -0.0044
4 15 14 -0.3844 -0.0114
4 15 15 0.2452 0.0167
4 15 16 -0.0505 -0.0062
4 15 17 -0.1194 -0.0143
4 15 18 0.2092 0.0279
4 16 0 0.4652 -0.1443
4 16 1 -0.6299 0.0898
4 16 2 0.6262 -0.0060
4 16 3 -0.5114 -0.0466
4 16 4 0.3330 0.0440
4 16 5 -0.1000 -0.0133
4 16 6 -0.1716 -0.0054
4 16 7 0.4179 -0.0002
4 16 8 -0.5520 0.0137
4 16 9 0.5282 -0.0175
4 16 10 -0.3757 0.0109
4 16 11 0.1738 -0.0027
4 16 12 -0.0030 -0.0015
4 16 13 -0.0848 -0.0000
4 16 14 0.0703 0.0092
4 16 15 0.0315 -0.0233
4 16 16 -0.1700 0.0304
4 16 17 0.2731 -0.0185
4 17 1 0.4384 -0.0886
4 17 2 -0.5301 0.0368
4 17 3 0.5229 0.0014
4 17 4 -0.3855 -0.0084
4 17 5 0.1272 -0.0009
4 17 6 0.1799 0.0054
4 17 7 -0.4250 -0.0020
4 17 8 0.5257 0.0004
4 17 9 -0.4845 -0.0040
4 17 10 0.3789 0.0063
4 17 11 -0.2951 -0.0050
4 17 12 0.2699 0.0065
4 17 13 -0.2878 -0.0133
4 17 14 0.3190 0.0145
4 17 15 -0.3473 0.0017
4 18 5 0.0536 0.0158
4 18 6 -0.3699 -0.0057
4 18 7 0.5973 -0.0046
4 18 8 -0.6277 0.0022
4 18 9 0.4881 0.0096
4 18 10 -0.3123 -0.0157
4 18 11 0.2304 0.0116
4 18 12 -0.2760 -0.0109
4 18 13 0.3836 0.0253
5 -15 0 -0.0060 -0.0867
5 -14 0 0.4213 0.0736
5 -14 1 -0.7010 -0.0208
5 -14 2 0.9594 -0.0335
5 -14 3 -1.0293 0.0444
5 -13 0 -0.1571 -0.1091
5 -13 1 0.6361 0.0318
5 -13 2 -1.1574 0.0372
5 -13 3 1.4777 -0.0485
5 -13 4 -1.4713 0.0138
5 -13 5 1.1989 0.0153
5 -12 0 -0.9676 0.1434
5 -12 1 0.3649 -0.0394
5 -12 2 0.5084 -0.0466
5 -12 3 -1.3144 0.0528
5 -12 4 1.7905 0.0030
5 -12 5 -1.8885 -0.0512
5 -12 6 1.7324 0.0451
5 -12 7 -1.4639 0.0005
5 -11 0 2.6508 -0.1770
5 -11 1 -2.2481 0.0352
5 -11 2 1.2529 0.0896
5 -11 3 -0.0160 -0.1098
5 -11 4 -1.0707 0.0366
5 -11 5 1.7886 0.0450
5 -11 6 -2.1334 -0.0660
5 -11 7 2.1944 0.0291
5 -11 8 -2.0257 0.0152
5 -11 9 1.6388 -0.0295
5 -10 0 -4.2628 0.2881
5 -10 1 4.3870 -0.1173
5 -10 2 -3.6851 -0.0649
5 -10 3 2.3830 0.1389
5 -10 4 -0.8839 -0.0902
5 -10 5 -0.4495 0.0013
5 -10 6 1.4185 0.0416
5 -10 7 -1.9631 -0.0221
5 -10 8 2.0808 -0.0168
5 -10 9 -1.8033 0.0316
5 -10 10 1.2385 -0.0163
5 -9 0 4.5840 -0.3992
5 -9 1 -5.3585 0.2548
5 -9 2 5.3229 -0.0513
5 -9 3 -4.4967 -0.0742
5 -9 4 3.1178 0.0746
5 -9 5 -1.5254 -0.0095
5 -9 6 0.0532 -0.0350
5 -9 7 1.0256 0.0254
5 -9 8 -1.5322 0.0123
5 -9 9 1.4304 -0.0382
5 -9 10 -0.8656 0.0365
5 -9 11 0.1313 -0.0155
5 -8 0 -3.1489 0.3604
5 -8 1 4.3302 -0.2888
5 -8 2 -4.9506 0.1234
5 -8 3 4.9168 0.0104
5 -8 4 -4.2368 -0.0459
5 -8 5 3.0274 0.0093
5 -8 6 -1.5385 0.0336
5 -8 7 0.1396 -0.0443
5 -8 8 0.7852 0.0264
5 -8 9 -1.0102 -0.0001
5 -8 10 0.5983 -0.0200
5 -8 11 0.1268 0.0263
5 -8 12 -0.7654 -0.0166
5 -8 13 1.0564 -0.0014
5 -7 0 1.2564 -0.2135
5 -7 1 -2.4894 0.2098
5 -7 2 3.3585 -0.1119
5 -7 3 -3.8567 0.0063
5 -7 4 3.9243 0.0474
5 -7 5 -3.4680 -0.0487
5 -7 6 2.5001 0.0254
5 -7 7 -1.2633 0.0025
5 -7 8 0.1885 -0.0262
5 -7 9 0.3320 0.0355
5 -7 10 -0.1951 -0.0232
5 -7 11 -0.3464 -0.0006
5 -7 12 0.8663 0.0131
5 -7 13 -1.0492 -0.0044
5 -7 14 0.8563 -0.0099
5 -6 0 0.3714 0.0694
5 -6 1 0.9872 -0.1031
5 -6 2 -1.9360 0.0812
5 -6 3 2.5750 -0.0399
5 -6 4 -2.9558 -0.0007
5 -6 5 2.9931 0.0403
5 -6 6 -2.5726 -0.0704
5 -6 7 1.7528 0.0689
5 -6 8 -0.8512 -0.0298
5 -6 9 0.2893 -0.0175
5 -6 10 -0.2993 0.0340
5 -6 11 0.7415 -0.0134
5 -6 12 -1.2025 -0.0116
5 -6 13 1.2975 0.0097
5 -6 14 -0.9298 0.0141
5 -6 15 0.3144 -0.0286
5 -5 0 -2.7938 0.0577
5 -5 1 1.0465 -0.0388
5 -5 2 0.2812 0.0053
5 -5 3 -1.1548 0.0453
5 -5 4 1.6535 -0.0755
5 -5 5 -1.8132 0.0475
5 -5 6 1.5992 0.0228
5 -5 7 -1.0315 -0.0724
5 -5 8 0.3190 0.0567
5 -5 9 0.1749 0.0009
5 -5 10 -0.1588 -0.0373
5 -5 11 -0.3513 0.0199
5 -5 12 1.0072 0.0224
5 -5 13 -1.3591 -0.0395
5 -5 14 1.1631 0.0159
5 -5 15 -0.5297 0.0200
5 -5 16 -0.1802 -0.0335
5 -4 0 5.6608 -0.1018
5 -4 1 -3.8203 0.1710
5 -4 2 2.0429 -0.1596
5 -4 3 -0.7009 0.0555
5 -4 4 -0.0674 0.0629
5 -4 5 0.2977 -0.0993
5 -4 6 -0.0898 0.0385
5 -4 7 -0.4324 0.0409
5 -4 8 1.0740 -0.0539
5 -4 9 -1.5478 -0.0032
5 -4 10 1.5766 0.0605
5 -4 11 -1.0759 -0.0571
5 -4 12 0.2538 0.0018
5 -4 13 0.4852 0.0480
5 -4 14 -0.7842 -0.0517
5 -4 15 0.5503 0.0189
5 -4 16 0.0036 0.0132
5 -3 0 -6.4834 -0.0457
5 -3 1 5.1658 -0.1422
5 -3 2 -3.3307 0.2332
5 -3 3 1.6430 -0.1630
5 -3 4 -0.5846 0.0084
5 -3 5 0.2902 0.0887
5 -3 6 -0.6033 -0.0603
5 -3 7 1.2424 -0.0321
5 -3 8 -1.9243 0.0781
5 -3 9 2.4028 -0.0345
5 -3 10 -2.4897 -0.0446
5 -3 11 2.1102 0.0793
5 -3 12 -1.3630 -0.0461
5 -3 13 0.5097 -0.0135
5 -3 14 0.1334 0.0464
5 -3 15 -0.3518 -0.0368
5 -3 16 0.1495 0.0071
5 -3 17 0.2534 0.0124
5 -2 0 4.8617 0.3033
5 -2 1 -4.2306 -0.0473
5 -2 2 2.5724 -0.1557
5 -2 3 -0.6852 0.1740
5 -2 4 -0.6348 -0.0410
5 -2 5 0.9878 -0.0903
5 -2 6 -0.4705 0.1013
5 -2 7 -0.5046 -0.0086
5 -2 8 1.4782 -0.0795
5 -2 9 -2.1265 0.0837
5 -2 10 2.3126 -0.0194
5 -2 11 -2.0550 -0.0415
5 -2 12 1.4713 0.0498
5 -2 13 -0.7345 -0.0144
5 -2 14 0.0463 -0.0229
5 -2 15 0.3970 0.0309
5 -2 16 -0.4735 -0.0099
5 -2 17 0.2181 -0.0168
5 -2 18 0.1673 0.0240
5 -1 0 -3.1124 -0.4783
5 -1 1 3.0305 0.2332
5 -1 2 -1.5460 0.0367
5 -1 3 -0.5541 -0.1503
5 -1 4 2.2656 0.0747
5 -1 5 -2.9088 0.0680
5 -1 6 2.3968 -0.1338
5 -1 7 -1.1387 0.0835
5 -1 8 -0.2661 0.0126
5 -1 9 1.3263 -0.0663
5 -1 10 -1.8183 0.0512
5 -1 11 1.7792 -0.0039
5 -1 12 -1.3842 -0.0264
5 -1 13 0.8112 0.0204
5 -1 14 -0.1935 0.0073
5 -1 15 -0.3392 -0.0277
5 -1 16 0.6326 0.0206
5 -1 17 -0.5758 0.0093
5 -1 18 0.2161 -0.0348
5 0 0 2.2187 0.5124
5 0 1 -2.6708 -0.3412
5 0 2 1.5151 0.0661
5 0 3 0.5958 0.1241
5 0 4 -2.6166 -0.1372
5 0 5 3.6941 0.0310
5 0 6 -3.5319 0.0697
5 0 7 2.3918 -0.0894
5 0 8 -0.8475 0.0417
5 0 9 -0.5234 0.0147
5 0 10 1.3699 -0.0363
5 0 11 -1.6431 0.0190
5 0 12 1.4999 0.0137
5 0 13 -1.1247 -0.0319
5 0 14 0.6231 0.0199
5 0 15 -0.0662 0.0117
5 0 16 -0.4091 -0.0322
5 0 17 0.6083 0.0194
5 0 18 -0.4251 0.0146
5 0 19 -0.0311 -0.0327
5 1 0 -1.7424 -0.4309
5 1 1 2.5967 0.3755
5 1 2 -1.8609 -0.1728
5 1 3 0.0076 -0.0320
5 1 4 2.0132 0.1272
5 1 5 -3.3363 -0.1057
5 1 6 3.5603 0.0333
5 1 7 -2.7959 0.0227
5 1 8 1.4876 -0.0346
5 1 9 -0.1649 0.0107
5 1 10 -0.7818 0.0219
5 1 11 1.2245 -0.0333
5 1 12 -1.2615 0.0100
5 1 13 1.0522 0.0304
5 1 14 -0.6777 -0.0495
5 1 15 0.1607 0.0264
5 1 16 0.4058 0.0174
5 1 17 -0.8080 -0.0380
5 1 18 0.8403 0.0178
5 1 19 -0.4895 0.0152
5 2 0 2.4770 0.2286
5 2 1 -3.5139 -0.2827
5 2 2 3.0608 0.2105
5 2 3 -1.4385 -0.0830
5 2 4 -0.5280 -0.0228
5 2 5 2.0234 0.0714
5 2 6 -2.6067 -0.0648
5 2 7 2.2809 0.0233
5 2 8 -1.3658 0.0216
5 2 9 0.3079 -0.0349
5 2 10 0.5134 0.0044
5 2 11 -0.9298 0.0399
5 2 12 0.9932 -0.0499
5 2 13 -0.8378 0.0101
5 2 14 0.5272 0.0406
5 2 15 -0.0502 -0.0500
5 2 16 -0.5460 0.0101
5 2 17 1.0697 0.0350
5 2 18 -1.2822 -0.0398
5 2 19 1.0949 0.0061
5 2 20 -0.6518 0.0242
5 3 0 -4.5948 0.0263
5 3 1 5.9413 0.0632
5 3 2 -5.8856 -0.1013
5 3 3 4.5797 0.0957
5 3 4 -2.6842 -0.0568
5 3 5 0.9432 -0.0016
5 3 6 0.1429 0.0473
5 3 7 -0.4227 -0.0425
5 3 8 0.0500 -0.0125
5 3 9 0.6268 0.0654
5 3 10 -1.2333 -0.0596
5 3 11 1.5481 -0.0025
5 3 12 -1.5699 0.0583
5 3 13 1.4104 -0.0527
5 3 14 -1.1272 -0.0021
5 3 15 0.6899 0.0430
5 3 16 -0.1062 -0.0279
5 3 17 -0.4700 -0.0216
5 3 18 0.8096 0.0499
5 3 19 -0.8010 -0.0294
5 3 20 0.5473 -0.0162
5 4 0 5.6156 -0.1648
5 4 1 -7.4072 0.1318
5 4 2 8.0115 -0.0684
5 4 3 -7.3919 -0.0123
5 4 4 5.9546 0.0608
5 4 5 -4.2624 -0.0371
5 4 6 2.8125 -0.0341
5 4 7 -1.9291 0.0750
5 4 8 1.6965 -0.0359
5 4 9 -1.9339 -0.0472
5 4 10 2.2977 0.0891
5 4 11 -2.4982 -0.0489
5 4 12 2.4567 -0.0274
5 4 13 -2.2584 0.0615
5 4 14 1.9753 -0.0274
5 4 15 -1.5851 -0.0277
5 4 16 1.0703 0.0426
5 4 17 -0.5410 -0.0065
5 4 18 0.1926 -0.0373
5 4 19 -0.1266 0.0426
5 4 20 0.2476 -0.0050
5 5 0 -3.9958 0.1073
5 5 1 5.8551 -0.1716
5 5 2 -6.8536 0.1609
5 5 3 6.8688 -0.0632
5 5 4 -6.0867 -0.0473
5 5 5 4.8216 0.0755
5 5 6 -3.4381 -0.0050
5 5 7 2.3204 -0.0813
5 5 8 -1.7532 0.0898
5 5 9 1.7521 -0.0148
5 5 10 -2.0438 -0.0621
5 5 11 2.2742 0.0654
5 5 12 -2.2585 -0.0033
5 5 13 2.0328 -0.0515
5 5 14 -1.6989 0.0451
5 5 15 1.2908 0.0071
5 5 16 -0.8143 -0.0476
5 5 17 0.3591 0.0404
5 5 18 -0.0857 -0.0012
5 5 19 0.0741 -0.0264
5 5 20 -0.2254 0.0149
5 5 21 0.3495 0.0249
5 6 0 1.6023 0.0539
5 6 1 -3.1817 0.0886
5 6 2 4.1016 -0.1616
5 6 3 -4.2453 0.1029
5 6 4 3.7313 0.0300
5 6 5 -2.7401 -0.1119
5 6 6 1.5042 0.0756
5 6 7 -0.3700 0.0263
5 6 8 -0.2877 -0.0853
5 6 9 0.3031 0.0522
5 6 10 0.1401 0.0230
5 6 11 -0.6484 -0.0577
5 6 12 0.9120 0.0244
5 6 13 -0.8606 0.0325
5 6 14 0.5800 -0.0536
5 6 15 -0.1610 0.0240
5 6 16 -0.3267 0.0227
5 6 17 0.7683 -0.0447
5 6 18 -1.0116 0.0304
5 6 19 0.9866 -0.0021
5 6 20 -0.7858 -0.0079
5 6 21 0.5813 -0.0131
5 7 0 -0.2588 -0.2009
5 7 1 1.7611 0.0250
5 7 2 -2.7143 0.1232
5 7 3 2.9099 -0.1350
5 7 4 -2.4262 0.0243
5 7 5 1.4377 0.0904
5 7 6 -0.1617 -0.1072
5 7 7 -1.0778 0.0325
5 7 8 1.8862 0.0444
5 7 9 -2.0118 -0.0523
5 7 10 1.5344 0.0018
5 7 11 -0.8088 0.0442
5 7 12 0.2068 -0.0416
5 7 13 0.0862 0.0011
5 7 14 -0.0689 0.0356
5 7 15 -0.1874 -0.0393
5 7 16 0.5873 0.0132
5 7 17 -0.9883 0.0169
5 7 18 1.2279 -0.0275
5 7 19 -1.2318 0.0154
5 7 20 1.0766 0.0004
5 7 21 -0.9055 0.0029
5 8 0 -0.5767 0.2975
5 8 1 -0.9978 -0.1350
5 8 2 2.3042 -0.0535
5 8 3 -2.9114 0.1371
5 8 4 2.7300 -0.0844
5 8 5 -1.9019 -0.0213
5 8 6 0.6872 0.0745
5 8 7 0.5662 -0.0447
5 8 8 -1.4780 -0.0170
5 8 9 1.7919 0.0462
5 8 10 -1.5206 -0.0264
5 8 11 0.9170 -0.0122
5 8 12 -0.2872 0.0333
5 8 13 -0.1742 -0.0248
5 8 14 0.4003 -0.0011
5 8 15 -0.3897 0.0232
5 8 16 0.1890 -0.0257
5 8 17 0.0824 0.0079
5 8 18 -0.2671 0.0142
5 8 19 0.2825 -0.0215
5 8 20 -0.1868 0.0114
5 8 21 0.1005 -0.0021
5 9 0 1.4704 -0.3271
5 9 1 -0.1674 0.2176
5 9 2 -1.2777 -0.0414
5 9 3 2.2782 -0.0796
5 9 4 -2.5166 0.0872
5 9 5 2.0115 -0.0229
5 9 6 -1.0344 -0.0325
5 9 7 -0.0211 0.0362
5 9 8 0.7869 -0.0040
5 9 9 -1.0679 -0.0268
5 9 10 0.9094 0.0353
5 9 11 -0.5161 -0.0229
5 9 12 0.0881 0.0009
5 9 13 0.2744 0.0169
5 9 14 -0.5353 -0.0180
5 9 15 0.6565 0.0010
5 9 16 -0.6119 0.0181
5 9 17 0.4552 -0.0181
5 9 18 -0.3142 -0.0046
5 9 19 0.2837 0.0294
5 9 20 -0.3394 -0.0352
5 9 21 0.3873 0.0237
5 10 0 -1.8116 0.2597
5 10 1 1.0560 -0.2170
5 10 2 0.0986 0.0968
5 10 3 -1.1069 0.0095
5 10 4 1.5169 -0.0455
5 10 5 -1.1922 0.0237
5 10 6 0.3470 0.0104
5 10 7 0.5932 -0.0276
5 10 8 -1.2271 0.0263
5 10 9 1.3831 -0.0133
5 10 10 -1.1664 -0.0067
5 10 11 0.8154 0.0237
5 10 12 -0.4998 -0.0225
5 10 13 0.2434 0.0006
5 10 14 -0.0121 0.0215
5 10 15 -0.1707 -0.0192
5 10 16 0.2311 -0.0057
5 10 17 -0.1480 0.0244
5 10 18 0.0015 -0.0129
5 10 19 0.1022 -0.0209
5 10 20 -0.1308 0.0473
5 10 21 0.1239 -0.0488
5 11 0 1.4979 -0.1326
5 11 1 -1.1196 0.1311
5 11 2 0.3237 -0.0724
5 11 3 0.5198 0.0128
5 11 4 -0.9808 0.0143
5 11 5 0.8123 -0.0162
5 11 6 -0.0929 0.0110
5 11 7 -0.8195 -0.0006
5 11 8 1.5067 -0.0184
5 11 9 -1.7433 0.0339
5 11 10 1.5968 -0.0263
5 11 11 -1.3010 -0.0026
5 11 12 1.0333 0.0233
5 11 13 -0.8076 -0.0114
5 11 14 0.5603 -0.0203
5 11 15 -0.2945 0.0346
5 11 16 0.1060 -0.0128
5 11 17 -0.0784 -0.0228
5 11 18 0.1920 0.0347
5 11 19 -0.3511 -0.0107
5 11 20 0.4758 -0.0266
5 12 0 -1.2276 0.0421
5 12 1 0.9528 -0.0413
5 12 2 -0.3740 0.0165
5 12 3 -0.3161 -0.0021
5 12 4 0.8412 0.0036
5 12 5 -0.9664 0.0010
5 12 6 0.6330 -0.0209
5 12 7 -0.0112 0.0342
5 12 8 -0.5956 -0.0178
5 12 9 0.9485 -0.0162
5 12 10 -1.0119 0.0300
5 12 11 0.9150 -0.0068
5 12 12 -0.7860 -0.0258
5 12 13 0.6388 0.0280
5 12 14 -0.4191 0.0049
5 12 15 0.1275 -0.0361
5 12 16 0.1373 0.0303
5 12 17 -0.2619 0.0083
5 12 18 0.2196 -0.0428
5 12 19 -0.0769 0.0438
5 12 20 -0.0765 -0.0148
5 13 0 1.2023 -0.0179
5 13 1 -0.8897 -0.0031
5 13 2 0.4207 0.0227
5 13 3 0.0798 -0.0097
5 13 4 -0.5119 -0.0236
5 13 5 0.7870 0.0351
5 13 6 -0.8388 -0.0064
5 13 7 0.6732 -0.0314
5 13 8 -0.3914 0.0349
5 13 9 0.1309 -0.0020
5 13 10 0.0295 -0.0261
5 13 11 -0.0984 0.0151
5 13 12 0.1089 0.0215
5 13 13 -0.0518 -0.0402
5 13 14 -0.1060 0.0186
5 13 15 0.3464 0.0204
5 13 16 -0.5742 -0.0362
5 13 17 0.6835 0.0132
5 13 18 -0.6443 0.0276
5 13 19 0.5147 -0.0529
5 14 0 -1.2012 0.0229
5 14 1 0.7834 0.0205
5 14 2 -0.2790 -0.0532
5 14 3 -0.1187 0.0356
5 14 4 0.3638 0.0189
5 14 5 -0.5081 -0.0554
5 14 6 0.5927 0.0391
5 14 7 -0.6066 0.0061
5 14 8 0.5310 -0.0279
5 14 9 -0.3861 0.0062
5 14 10 0.2243 0.0278
5 14 11 -0.0976 -0.0323
5 14 12 0.0456 0.0028
5 14 13 -0.1004 0.0267
5 14 14 0.2687 -0.0249
5 14 15 -0.4977 -0.0051
5 14 16 0.6798 0.0332
5 14 17 -0.7206 -0.0340
5 14 18 0.6132 0.0072
5 14 19 -0.4415 0.0265
5 15 0 1.3136 -0.0469
5 15 1 -0.8694 -0.0118
5 15 2 0.2545 0.0659
5 15 3 0.2533 -0.0664
5 15 4 -0.5270 0.0157
5 15 5 0.6093 0.0336
5 15 6 -0.5954 -0.0358
5 15 7 0.5281 -0.0010
5 15 8 -0.3966 0.0303
5 15 9 0.1980 -0.0214
5 15 10 0.0261 -0.0109
5 15 11 -0.2047 0.0301
5 15 12 0.2716 -0.0193
5 15 13 -0.1913 -0.0057
5 15 14 -0.0211 0.0183
5 15 15 0.2850 -0.0077
5 15 16 -0.4755 -0.0159
5 15 17 0.4925 0.0336
5 15 18 -0.3341 -0.0325
5 16 0 -1.5115 0.0837
5 16 1 1.2758 -0.0305
5 16 2 -0.7430 -0.0323
5 16 3 0.1458 0.0551
5 16 4 0.3272 -0.0277
5 16 5 -0.6092 -0.0122
5 16 6 0.7149 0.0216
5 16 7 -0.6694 0.0040
5 16 8 0.4915 -0.0329
5 16 9 -0.2234 0.0362
5 16 10 -0.0564 -0.0153
5 16 11 0.2608 -0.0073
5 16 12 -0.3317 0.0139
5 16 13 0.2559 -0.0049
5 16 14 -0.0641 -0.0093
5 16 15 -0.1696 0.0179
5 16 16 0.3388 -0.0146
5 17 3 -0.7746 -0.0075
5 17 4 0.2727 -0.0016
5 17 5 0.1940 0.0233
5 17 6 -0.5255 -0.0283
5 17 7 0.6531 0.0106
5 17 8 -0.5699 0.0118
5 17 9 0.3511 -0.0209
5 17 10 -0.1233 0.0146
5 17 11 -0.0073 -0.0012
5 17 12 0.0080 -0.0119
5 17 13 0.0874 0.0198
5 17 14 -0.2222 -0.0168
5 18 9 -0.3467 -0.0022
6 -14 0 -0.6207 -0.0920
6 -13 0 0.5868 0.0916
6 -13 1 -1.1413 -0.0656
6 -13 2 1.6011 0.0208
6 -13 3 -1.7424 -0.0006
6 -12 0 0.2749 -0.0694
6 -12 1 0.5415 0.0427
6 -12 2 -1.4177 -0.0114
6 -12 3 2.0184 0.0118
6 -12 4 -2.1407 -0.0389
6 -12 5 1.8299 0.0564
6 -11 0 -1.7404 0.0234
6 -11 1 0.8884 0.0315
6 -11 2 0.2700 -0.0663
6 -11 3 -1.3378 0.0418
6 -11 4 1.9733 0.0218
6 -11 5 -2.0813 -0.0670
6 -11 6 1.8187 0.0591
6 -11 7 -1.4283 -0.0168
6 -10 0 3.2491 -0.0757
6 -10 1 -2.6293 -0.0401
6 -10 2 1.4649 0.1251
6 -10 3 -0.1228 -0.1172
6 -10 4 -0.9753 0.0373
6 -10 5 1.5790 0.0363
6 -10 6 -1.6997 -0.0471
6 -10 7 1.5154 0.0072
6 -10 8 -1.2042 0.0306
6 -10 9 0.8569 -0.0331
6 -9 0 -3.9109 0.2337
6 -9 1 3.7168 -0.0772
6 -9 2 -2.8658 -0.0711
6 -9 3 1.6057 0.1144
6 -9 4 -0.3167 -0.0533
6 -9 5 -0.6719 -0.0285
6 -9 6 1.2076 0.0526
6 -9 7 -1.3118 -0.0137
6 -9 8 1.0947 -0.0364
6 -9 9 -0.6855 0.0520
6 -9 10 0.2174 -0.0314
6 -8 0 3.3989 -0.3329
6 -8 1 -3.5991 0.1914
6 -8 2 3.1991 -0.0144
6 -8 3 -2.3342 -0.0757
6 -8 4 1.2503 0.0461
6 -8 5 -0.2127 0.0346
6 -8 6 -0.5663 -0.0783
6 -8 7 0.9554 0.0564
6 -8 8 -0.9145 -0.0049
6 -8 9 0.5128 -0.0294
6 -8 10 0.0657 0.0309
6 -8 11 -0.5751 -0.0140
6 -7 0 -2.5220 0.3135
6 -7 1 2.9534 -0.2228
6 -7 2 -2.8650 0.0553
6 -7 3 2.3809 0.0652
6 -7 4 -1.6586 -0.0767
6 -7 5 0.8456 0.0151
6 -7 6 -0.0913 0.0440
6 -7 7 -0.4293 -0.0580
6 -7 8 0.5504 0.0367
6 -7 9 -0.2221 -0.0099
6 -7 10 -0.3995 -0.0046
6 -7 11 0.9947 0.0053
6 -7 12 -1.2609 0.0022
6 -7 13 1.1015 -0.0098
6 -6 0 1.6481 -0.2445
6 -6 1 -2.3599 0.2194
6 -6 2 2.5235 -0.0983
6 -6 3 -2.2807 -0.0233
6 -6 4 1.7939 0.0773
6 -6 5 -1.1723 -0.0652
6 -6 6 0.5016 0.0282
6 -6 7 0.0724 0.0012
6 -6 8 -0.3311 -0.0145
6 -6 9 0.1090 0.0138
6 -6 10 0.5315 -0.0030
6 -6 11 -1.2597 -0.0084
6 -6 12 1.6575 0.0077
6 -6 13 -1.5014 0.0070
6 -6 14 0.9089 -0.0195
6 -5 0 -0.0722 0.1238
6 -5 1 1.2015 -0.1609
6 -5 2 -1.7852 0.1220
6 -5 3 1.8672 -0.0549
6 -5 4 -1.5915 0.0007
6 -5 5 1.0890 0.0300
6 -5 6 -0.4492 -0.0402
6 -5 7 -0.2072 0.0296
6 -5 8 0.6618 -0.0032
6 -5 9 -0.6682 -0.0178
6 -5 10 0.1468 0.0122
6 -5 11 0.6736 0.0152
6 -5 12 -1.3427 -0.0338
6 -5 13 1.4771 0.0218
6 -5 14 -1.0244 0.0085
6 -5 15 0.2853 -0.0246
6 -4 0 -1.8146 0.0449
6 -4 1 0.4800 0.0055
6 -4 2 0.5017 -0.0380
6 -4 3 -0.9780 0.0591
6 -4 4 0.9795 -0.0607
6 -4 5 -0.6366 0.0317
6 -4 6 0.0811 0.0115
6 -4 7 0.5673 -0.0290
6 -4 8 -1.1378 0.0008
6 -4 9 1.3950 0.0441
6 -4 10 -1.1605 -0.0556
6 -4 11 0.4869 0.0185
6 -4 12 0.3006 0.0303
6 -4 13 -0.7829 -0.0442
6 -4 14 0.7254 0.0167
6 -4 15 -0.2323 0.0169
6 -3 0 2.4097 -0.1271
6 -3 1 -1.2224 0.1363
6 -3 2 0.1112 -0.0988
6 -3 3 0.5887 0.0175
6 -3 4 -0.7496 0.0533
6 -3 5 0.4708 -0.0571
6 -3 6 0.0455 -0.0007
6 -3 7 -0.6224 0.0520
6 -3 8 1.1277 -0.0378
6 -3 9 -1.4253 -0.0281
6 -3 10 1.3792 0.0767
6 -3 11 -0.9519 -0.0611
6 -3 12 0.2941 0.0030
6 -3 13 0.2945 0.0376
6 -3 14 -0.5381 -0.0285
6 -3 15 0.3629 -0.0083
6 -3 16 0.0579 0.0301
6 -2 0 -1.8611 0.0401
6 -2 1 0.8628 -0.1429
6 -2 2 0.3035 0.1641
6 -2 3 -1.1609 -0.0783
6 -2 4 1.4088 -0.0420
6 -2 5 -1.0743 0.0910
6 -2 6 0.4254 -0.0350
6 -2 7 0.2386 -0.0565
6 -2 8 -0.7279 0.0882
6 -2 9 0.9622 -0.0367
6 -2 10 -0.9133 -0.0357
6 -2 11 0.5912 0.0566
6 -2 12 -0.0779 -0.0173
6 -2 13 -0.4595 -0.0310
6 -2 14 0.8211 0.0389
6 -2 15 -0.8713 -0.0056
6 -2 16 0.6195 -0.0319
6 -2 17 -0.2282 0.0406
6 -1 0 1.9096 0.1283
6 -1 1 -1.0718 0.0497
6 -1 2 -0.1922 -0.1578
6 -1 3 1.3093 0.1163
6 -1 4 -1.8078 0.0228
6 -1 5 1.5822 -0.1259
6 -1 6 -0.8807 0.1078
6 -1 7 0.0824 -0.0052
6 -1 8 0.5205 -0.0754
6 -1 9 -0.8001 0.0704
6 -1 10 0.7573 -0.0100
6 -1 11 -0.4624 -0.0321
6 -1 12 0.0166 0.0183
6 -1 13 0.4679 0.0259
6 -1 14 -0.8769 -0.0512
6 -1 15 1.1013 0.0346
6 -1 16 -1.0656 0.0072
6 -1 17 0.7833 -0.0400
6 -1 18 -0.3884 0.0415
6 0 0 -2.7879 -0.2837
6 0 1 2.3003 0.0758
6 0 2 -1.1418 0.1163
6 0 3 -0.1026 -0.1594
6 0 4 0.8607 0.0525
6 0 5 -0.9055 0.0829
6 0 6 0.3988 -0.1258
6 0 7 0.3090 0.0618
6 0 8 -0.9035 0.0276
6 0 9 1.2101 -0.0605
6 0 10 -1.1926 0.0274
6 0 11 0.9169 0.0206
6 0 12 -0.5003 -0.0343
6 0 13 0.0521 0.0076
6 0 14 0.3608 0.0298
6 0 15 -0.6889 -0.0450
6 0 16 0.8599 0.0270
6 0 17 -0.8013 0.0089
6 0 18 0.5258 -0.0337
6 1 0 3.5184 0.3949
6 1 1 -3.4994 -0.2204
6 1 2 2.6752 -0.0113
6 1 3 -1.5787 0.1441
6 1 4 0.7987 -0.1189
6 1 5 -0.6128 0.0085
6 1 6 0.9182 0.0692
6 1 7 -1.4233 -0.0591
6 1 8 1.8587 -0.0036
6 1 9 -2.0614 0.0507
6 1 10 1.9704 -0.0470
6 1 11 -1.6200 0.0066
6 1 12 1.1249 0.0331
6 1 13 -0.6170 -0.0439
6 1 14 0.1719 0.0217
6 1 15 0.1949 0.0140
6 1 16 -0.4609 -0.0336
6 1 17 0.5624 0.0219
6 1 18 -0.4582 0.0072
6 1 19 0.2153 -0.0215
6 2 0 -4.0538 -0.3955
6 2 1 4.4512 0.3135
6 2 2 -3.9847 -0.1222
6 2 3 3.1050 -0.0442
6 2 4 -2.3879 0.0964
6 2 5 2.1461 -0.0493
6 2 6 -2.3287 -0.0188
6 2 7 2.6969 0.0448
6 2 8 -3.0243 -0.0207
6 2 9 3.1610 -0.0233
6 2 10 -3.0175 0.0522
6 2 11 2.5791 -0.0463
6 2 12 -1.9361 0.0089
6 2 13 1.2491 0.0343
6 2 14 -0.6509 -0.0498
6 2 15 0.1924 0.0249
6 2 16 0.1185 0.0166
6 2 17 -0.2605 -0.0355
6 2 18 0.2214 0.0176
6 2 19 -0.0662 0.0113
6 3 0 4.3030 0.2408
6 3 1 -5.1039 -0.2577
6 3 2 5.0406 0.1643
6 3 3 -4.4191 -0.0410
6 3 4 3.7451 -0.0355
6 3 5 -3.3628 0.0441
6 3 6 3.3242 -0.0098
6 3 7 -3.5063 -0.0312
6 3 8 3.7592 0.0514
6 3 9 -3.9418 -0.0369
6 3 10 3.9067 -0.0057
6 3 11 -3.5492 0.0453
6 3 12 2.8911 -0.0462
6 3 13 -2.0856 0.0049
6 3 14 1.3182 0.0395
6 3 15 -0.7124 -0.0426
6 3 16 0.3248 0.0023
6 3 17 -0.1810 0.0387
6 3 18 0.2608 -0.0394
6 3 19 -0.4512 0.0042
6 4 0 -3.3525 -0.0330
6 4 1 4.3909 0.0957
6 4 2 -4.7041 -0.0935
6 4 3 4.4261 0.0509
6 4 4 -3.9002 -0.0001
6 4 5 3.4180 -0.0388
6 4 6 -3.1166 0.0502
6 4 7 3.0381 -0.0233
6 4 8 -3.1786 -0.0290
6 4 9 3.4482 0.0650
6 4 10 -3.6446 -0.0487
6 4 11 3.5494 -0.0078
6 4 12 -3.0813 0.0492
6 4 13 2.3462 -0.0346
6 4 14 -1.5431 -0.0173
6 4 15 0.8463 0.0482
6 4 16 -0.3738 -0.0250
6 4 17 0.2026 -0.0255
6 4 18 -0.3376 0.0494
6 4 19 0.6503 -0.0238
6 4 20 -0.9051 -0.0231
6 5 0 1.6461 -0.0844
6 5 1 -2.5183 0.0387
6 5 2 2.8395 0.0030
6 5 3 -2.6755 -0.0350
6 5 4 2.2301 0.0377
6 5 5 -1.6843 0.0020
6 5 6 1.1785 -0.0593
6 5 7 -0.8752 0.0804
6 5 8 0.9263 -0.0383
6 5 9 -1.3293 -0.0300
6 5 10 1.8512 0.0571
6 5 11 -2.1588 -0.0182
6 5 12 2.0498 -0.0405
6 5 13 -1.5610 0.0541
6 5 14 0.8790 -0.0099
6 5 15 -0.1968 -0.0421
6 5 16 -0.3358 0.0476
6 5 17 0.5935 -0.0060
6 5 18 -0.5089 -0.0346
6 5 19 0.1571 0.0315
6 5 20 0.2370 0.0116
6 6 0 -0.9600 0.0907
6 6 1 1.5959 -0.0997
6 6 2 -1.6811 0.0653
6 6 3 1.3018 0.0112
6 6 4 -0.6445 -0.0778
6 6 5 -0.1507 0.0750
6 6 6 0.9547 -0.0033
6 6 7 -1.5450 -0.0676
6 6 8 1.6539 0.0695
6 6 9 -1.1857 -0.0081
6 6 10 0.3637 -0.0454
6 6 11 0.3909 0.0346
6 6 12 -0.7494 0.0228
6 6 13 0.6536 -0.0601
6 6 14 -0.2502 0.0380
6 6 15 -0.2770 0.0173
6 6 16 0.7809 -0.0488
6 6 17 -1.1265 0.0309
6 6 18 1.2005 0.0095
6 6 19 -0.9990 -0.0263
6 6 20 0.6710 0.0006
6 7 0 1.2688 -0.0291
6 7 1 -2.0762 0.1058
6 7 2 2.2629 -0.1244
6 7 3 -1.8485 0.0533
6 7 4 1.0237 0.0555
6 7 5 0.0341 -0.1092
6 7 6 -1.1633 0.0672
6 7 7 2.1080 0.0175
6 7 8 -2.5384 -0.0574
6 7 9 2.2687 0.0216
6 7 10 -1.4507 0.0387
6 7 11 0.5014 -0.0549
6 7 12 0.1854 0.0142
6 7 13 -0.4630 0.0351
6 7 14 0.4095 -0.0426
6 7 15 -0.1656 0.0073
6 7 16 -0.1582 0.0299
6 7 17 0.4577 -0.0334
6 7 18 -0.6216 0.0057
6 7 19 0.6008 0.0202
6 7 20 -0.4684 -0.0146
6 8 0 -0.8865 -0.0881
6 8 1 2.0179 -0.0393
6 8 2 -2.6605 0.1309
6 8 3 2.6345 -0.1156
6 8 4 -2.0337 0.0164
6 8 5 1.0535 0.0700
6 8 6 0.0952 -0.0703
6 8 7 -1.1458 0.0028
6 8 8 1.7833 0.0529
6 8 9 -1.8025 -0.0435
6 8 10 1.2759 -0.0101
6 8 11 -0.5232 0.0479
6 8 12 -0.1177 -0.0376
6 8 13 0.4928 0.0000
6 8 14 -0.6327 0.0235
6 8 15 0.6207 -0.0147
6 8 16 -0.5112 -0.0104
6 8 17 0.3592 0.0237
6 8 18 -0.2474 -0.0126
6 8 19 0.2323 -0.0107
6 8 20 -0.2787 0.0210
6 9 0 -0.2695 0.2115
6 9 1 -0.8124 -0.0832
6 9 2 1.7109 -0.0531
6 9 3 -2.0629 0.1019
6 9 4 1.7969 -0.0490
6 9 5 -1.0682 -0.0315
6 9 6 0.1310 0.0570
6 9 7 0.7326 -0.0140
6 9 8 -1.2669 -0.0433
6 9 9 1.3408 0.0596
6 9 10 -1.0313 -0.0300
6 9 11 0.5732 -0.0086
6 9 12 -0.1885 0.0234
6 9 13 -0.0444 -0.0120
6 9 14 0.1647 -0.0062
6 9 15 -0.2154 0.0131
6 9 16 0.1952 -0.0051
6 9 17 -0.1130 -0.0087
6 9 18 0.0326 0.0146
6 9 19 -0.0238 -0.0059
6 9 20 0.0833 -0.0084
6 10 0 0.7469 -0.2439
6 10 1 -0.0148 0.1596
6 10 2 -0.7759 -0.0316
6 10 3 1.2134 -0.0465
6 10 4 -1.0886 0.0356
6 10 5 0.4738 0.0224
6 10 6 0.3613 -0.0578
6 10 7 -1.0928 0.0416
6 10 8 1.4806 0.0010
6 10 9 -1.4666 -0.0306
6 10 10 1.1869 0.0315
6 10 11 -0.8630 -0.0148
6 10 12 0.6419 -0.0028
6 10 13 -0.5235 0.0114
6 10 14 0.4360 -0.0082
6 10 15 -0.3595 -0.0032
6 10 16 0.3488 0.0123
6 10 17 -0.4430 -0.0083
6 10 18 0.5925 -0.0067
6 10 19 -0.6977 0.0177
6 10 20 0.7056 -0.0135
6 11 0 -0.3659 0.1779
6 11 1 -0.0899 -0.1413
6 11 2 0.6876 0.0506
6 11 3 -1.0994 0.0219
6 11 4 1.0690 -0.0336
6 11 5 -0.5693 0.0009
6 11 6 -0.1895 0.0318
6 11 7 0.8842 -0.0392
6 11 8 -1.2549 0.0267
6 11 9 1.2404 -0.0092
6 11 10 -0.9861 -0.0051
6 11 11 0.7103 0.0122
6 11 12 -0.5342 -0.0066
6 11 13 0.4238 -0.0104
6 11 14 -0.2909 0.0242
6 11 15 0.1294 -0.0189
6 11 16 -0.0354 -0.0022
6 11 17 0.0979 0.0166
6 11 18 -0.2963 -0.0080
6 11 19 0.5203 -0.0141
6 11 20 -0.6683 0.0260
6 12 0 0.1980 -0.0970
6 12 1 0.1365 0.0885
6 12 2 -0.5753 -0.0368
6 12 3 0.9321 -0.0128
6 12 4 -1.0186 0.0313
6 12 5 0.7659 -0.0252
6 12 6 -0.2765 0.0141
6 12 7 -0.2237 -0.0050
6 12 8 0.5136 -0.0054
6 12 9 -0.5084 0.0124
6 12 10 0.2980 -0.0051
6 12 11 -0.0521 -0.0139
6 12 12 -0.1286 0.0237
6 12 13 0.2723 -0.0080
6 12 14 -0.4539 -0.0209
6 12 15 0.6704 0.0329
6 12 16 -0.8182 -0.0145
6 12 17 0.7950 -0.0142
6 12 18 -0.6030 0.0227
6 12 19 0.3422 -0.0042
6 13 0 -0.4767 0.0388
6 13 1 0.1604 -0.0420
6 13 2 0.1620 0.0235
6 13 3 -0.3891 -0.0085
6 13 4 0.4524 0.0044
6 13 5 -0.3398 0.0020
6 13 6 0.1039 -0.0180
6 13 7 0.1480 0.0290
6 13 8 -0.2935 -0.0187
6 13 9 0.2614 -0.0038
6 13 10 -0.0761 0.0103
6 13 11 -0.1740 0.0106
6 13 12 0.4200 -0.0359
6 13 13 -0.6595 0.0338
6 13 14 0.9126 -0.0023
6 13 15 -1.1438 -0.0266
6 13 16 1.2572 0.0239
6 13 17 -1.1820 0.0049
6 13 18 0.9512 -0.0284
6 14 0 0.6507 0.0038
6 14 1 -0.2502 -0.0069
6 14 2 -0.1172 0.0099
6 14 3 0.3167 0.0059
6 14 4 -0.3213 -0.0313
6 14 5 0.1862 0.0373
6 14 6 0.0177 -0.0128
6 14 7 -0.2366 -0.0171
6 14 8 0.4225 0.0192
6 14 9 -0.5245 0.0071
6 14 10 0.5056 -0.0280
6 14 11 -0.3585 0.0160
6 14 12 0.0983 0.0166
6 14 13 0.2488 -0.0332
6 14 14 -0.6274 0.0156
6 14 15 0.9319 0.0167
6 14 16 -1.0395 -0.0302
6 14 17 0.8986 0.0140
6 14 18 -0.5887 0.0133
6 15 0 -0.6877 -0.0091
6 15 1 0.2455 0.0331
6 15 2 0.2653 -0.0474
6 15 3 -0.6451 0.0275
6 15 4 0.8087 0.0147
6 15 5 -0.7853 -0.0398
6 15 6 0.6346 0.0242
6 15 7 -0.3856 0.0117
6 15 8 0.0538 -0.0263
6 15 9 0.3105 0.0047
6 15 10 -0.6135 0.0265
6 15 11 0.7557 -0.0322
6 15 12 -0.6776 0.0086
6 15 13 0.3874 0.0164
6 15 14 0.0273 -0.0166
6 15 15 -0.4094 -0.0054
6 15 16 0.5899 0.0261
6 16 1 -0.5415 -0.0130
6 16 2 0.0916 0.0443
6 16 3 0.3915 -0.0411
6 16 4 -0.7835 0.0058
6 16 5 1.0397 0.0247
6 16 6 -1.1464 -0.0193
6 16 7 1.0762 -0.0137
6 16 8 -0.8094 0.0376
6 16 9 0.3882 -0.0291
6 16 10 0.0700 0.0011
6 16 11 -0.4218 0.0161
6 16 12 0.5647 -0.0085
6 16 13 -0.4734 -0.0112
6 16 14 0.2067 0.0225
6 16 15 0.1067 -0.0172
6 17 5 -0.4014 -0.0224
6 17 6 0.7151 0.0237
6 17 7 -0.8858 -0.0005
6 17 8 0.8537 -0.0231
6 17 9 -0.6403 0.0266
6 17 10 0.3489 -0.0126
6 17 11 -0.1016 -0.0013
6 17 12 -0.0282 0.0026
7 -13 0 -0.9620 -0.1107
7 -12 0 0.8105 0.1024
7 -12 1 -1.4876 -0.0934
7 -12 2 1.9916 0.0527
7 -12 3 -2.1042 -0.0186
7 -11 0 -0.1998 -0.0261
7 -11 1 1.0762 0.0285
7 -11 2 -1.8803 -0.0167
7 -11 3 2.3071 0.0140
7 -11 4 -2.1971 -0.0232
7 -11 5 1.6491 0.0267
7 -10 0 -0.8611 -0.0132
7 -10 1 -0.0987 0.0420
7 -10 2 1.1671 -0.0562
7 -10 3 -1.9884 0.0363
7 -10 4 2.2754 0.0008
7 -10 5 -1.9839 -0.0183
7 -10 6 1.3368 0.0013
7 -10 7 -0.6684 0.0277
7 -9 0 1.8944 -0.0613
7 -9 1 -1.1151 -0.0182
7 -9 2 0.0236 0.0682
7 -9 3 1.0603 -0.0536
7 -9 4 -1.7848 0.0001
7 -9 5 1.9494 0.0320
7 -9 6 -1.6070 -0.0113
7 -9 7 1.0020 -0.0365
7 -9 8 -0.4033 0.0620
7 -9 9 -0.0315 -0.0451
7 -8 0 -2.2787 0.1560
7 -8 1 1.8951 -0.0438
7 -8 2 -1.0949 -0.0469
7 -8 3 0.0954 0.0518
7 -8 4 0.7975 0.0127
7 -8 5 -1.3240 -0.0702
7 -8 6 1.3851 0.0639
7 -8 7 -1.0597 -0.0068
7 -8 8 0.5293 -0.0435
7 -8 9 0.0185 0.0483
7 -8 10 -0.4470 -0.0187
7 -7 0 2.0994 -0.2071
7 -7 1 -2.0791 0.0827
7 -7 2 1.6442 0.0481
7 -7 3 -0.9306 -0.0905
7 -7 4 0.1594 0.0339
7 -7 5 0.4462 0.0487
7 -7 6 -0.7385 -0.0796
7 -7 7 0.6777 0.0460
7 -7 8 -0.3216 0.0055
7 -7 9 -0.1967 -0.0274
7 -7 10 0.6972 0.0133
7 -7 11 -1.0091 0.0107
7 -6 0 -1.6646 0.2592
7 -6 1 1.9061 -0.1498
7 -6 2 -1.7436 -0.0073
7 -6 3 1.2720 0.1027
7 -6 4 -0.6669 -0.0919
7 -6 5 0.1131 0.0217
7 -6 6 0.2513 0.0311
7 -6 7 -0.3462 -0.0311
7 -6 8 0.1451 -0.0001
7 -6 9 0.3026 0.0234
7 -6 10 -0.8397 -0.0215
7 -6 11 1.2331 0.0033
7 -6 12 -1.2986 0.0145
7 -5 0 0.8608 -0.2725
7 -5 1 -1.3309 0.2219
7 -5 2 1.4089 -0.0900
7 -5 3 -1.1348 -0.0277
7 -5 4 0.6598 0.0681
7 -5 5 -0.1658 -0.0421
7 -5 6 -0.2129 0.0019
7 -5 7 0.4006 0.0145
7 -5 8 -0.3465 -0.0043
7 -5 9 0.0299 -0.0160
7 -5 10 0.4746 0.0310
7 -5 11 -0.9583 -0.0321
7 -5 12 1.1664 0.0170
7 -5 13 -0.9763 0.0061
7 -4 0 0.0352 0.1584
7 -4 1 0.5654 -0.1792
7 -4 2 -0.8228 0.1207
7 -4 3 0.7031 -0.0399
7 -4 4 -0.3256 -0.0116
7 -4 5 -0.1069 0.0218
7 -4 6 0.4339 -0.0066
7 -4 7 -0.5961 -0.0154
7 -4 8 0.5882 0.0307
7 -4 9 -0.3957 -0.0277
7 -4 10 0.0204 0.0025
7 -4 11 0.4367 0.0292
7 -4 12 -0.7639 -0.0407
7 -4 13 0.7654 0.0206
7 -4 14 -0.4275 0.0116
7 -3 0 -0.3193 0.0106
7 -3 1 -0.3009 0.0380
7 -3 2 0.6155 -0.0470
7 -3 3 -0.5203 0.0313
7 -3 4 0.1026 -0.0058
7 -3 5 0.3895 -0.0212
7 -3 6 -0.7144 0.0365
7 -3 7 0.7831 -0.0229
7 -3 8 -0.6522 -0.0179
7 -3 9 0.4047 0.0541
7 -3 10 -0.0737 -0.0503
7 -3 11 -0.3146 0.0073
7 -3 12 0.6625 0.0342
7 -3 13 -0.8144 -0.0358
7 -3 14 0.6743 0.0021
7 -3 15 -0.3095 0.0285
7 -2 0 0.2675 -0.0935
7 -2 1 0.4077 0.0710
7 -2 2 -0.7946 -0.0338
7 -2 3 0.7019 -0.0095
7 -2 4 -0.1623 0.0295
7 -2 5 -0.5408 -0.0031
7 -2 6 1.0506 -0.0502
7 -2 7 -1.1699 0.0767
7 -2 8 0.9411 -0.0437
7 -2 9 -0.5347 -0.0211
7 -2 10 0.0902 0.0560
7 -2 11 0.3365 -0.0312
7 -2 12 -0.7141 -0.0211
7 -2 13 0.9751 0.0448
7 -2 14 -1.0348 -0.0199
7 -2 15 0.8668 -0.0221
7 -2 16 -0.5520 0.0393
7 -1 0 -0.7863 0.0781
7 -1 1 0.0346 -0.1131
7 -1 2 0.5099 0.0897
7 -1 3 -0.5450 -0.0082
7 -1 4 0.0064 -0.0715
7 -1 5 0.8441 0.0802
7 -1 6 -1.5787 -0.0126
7 -1 7 1.8832 -0.0633
7 -1 8 -1.7158 0.0749
7 -1 9 1.2467 -0.0195
7 -1 10 -0.6855 -0.0385
7 -1 11 0.1622 0.0407
7 -1 12 0.2775 0.0066
7 -1 13 -0.6173 -0.0476
7 -1 14 0.8314 0.0413
7 -1 15 -0.8877 0.0012
7 -1 16 0.7793 -0.0373
7 -1 17 -0.5564 0.0397
7 0 0 1.6969 -0.0001
7 0 1 -1.0098 0.1078
7 0 2 0.3696 -0.1452
7 0 3 -0.1785 0.0738
7 0 4 0.6098 0.0488
7 0 5 -1.4630 -0.1181
7 0 6 2.3024 0.0832
7 0 7 -2.7537 0.0067
7 0 8 2.7005 -0.0595
7 0 9 -2.2623 0.0342
7 0 10 1.6466 0.0269
7 0 11 -1.0271 -0.0547
7 0 12 0.5058 0.0263
7 0 13 -0.1192 0.0221
7 0 14 -0.1419 -0.0417
7 0 15 0.3003 0.0191
7 0 16 -0.3627 0.0199
7 0 17 0.3257 -0.0423
7 1 0 -2.1501 -0.1482
7 1 1 1.6752 -0.0154
7 1 2 -1.0601 0.1405
7 1 3 0.7752 -0.1398
7 1 4 -1.1017 0.0334
7 1 5 1.9181 0.0717
7 1 6 -2.8126 -0.0867
7 1 7 3.3894 0.0197
7 1 8 -3.4842 0.0484
7 1 9 3.1541 -0.0530
7 1 10 -2.5507 0.0024
7 1 11 1.8349 0.0464
7 1 12 -1.1590 -0.0517
7 1 13 0.6449 0.0198
7 1 14 -0.3379 0.0134
7 1 15 0.1949 -0.0200
7 1 16 -0.1393 -0.0007
7 1 17 0.1209 0.0283
7 1 18 -0.1166 -0.0397
7 2 0 1.9844 0.3009
7 2 1 -1.7787 -0.1440
7 2 2 1.2554 -0.0343
7 2 3 -0.8873 0.1167
7 2 4 1.0522 -0.0739
7 2 5 -1.7466 -0.0189
7 2 6 2.6359 0.0644
7 2 7 -3.3444 -0.0318
7 2 8 3.6779 -0.0318
7 2 9 -3.6206 0.0632
7 2 10 3.2214 -0.0424
7 2 11 -2.5527 -0.0036
7 2 12 1.7525 0.0362
7 2 13 -1.0247 -0.0371
7 2 14 0.5420 0.0142
7 2 15 -0.3477 0.0103
7 2 16 0.3574 -0.0162
7 2 17 -0.4434 -0.0013
7 2 18 0.4996 0.0252
7 3 0 -1.3774 -0.3258
7 3 1 1.3892 0.2353
7 3 2 -1.0043 -0.0744
7 3 3 0.5892 -0.0451
7 3 4 -0.5361 0.0616
7 3 5 0.9560 -0.0050
7 3 6 -1.6539 -0.0493
7 3 7 2.3524 0.0537
7 3 8 -2.8837 -0.0165
7 3 9 3.1821 -0.0246
7 3 10 -3.1832 0.0408
7 3 11 2.8213 -0.0272
7 3 12 -2.1359 -0.0027
7 3 13 1.3281 0.0267
7 3 14 -0.6661 -0.0257
7 3 15 0.3251 -0.0008
7 3 16 -0.3114 0.0301
7 3 17 0.5036 -0.0342
7 3 18 -0.7314 0.0092
7 4 0 0.5830 0.2165
7 4 1 -0.5452 -0.1988
7 4 2 0.1868 0.0984
7 4 3 0.2644 0.0068
7 4 4 -0.5051 -0.0536
7 4 5 0.3985 0.0371
7 4 6 -0.0190 0.0059
7 4 7 -0.4938 -0.0386
7 4 8 1.0565 0.0453
7 4 9 -1.6031 -0.0274
7 4 10 1.9934 -0.0029
7 4 11 -2.0431 0.0243
7 4 12 1.6763 -0.0184
7 4 13 -1.0260 -0.0103
7 4 14 0.3644 0.0315
7 4 15 0.0642 -0.0172
7 4 16 -0.1568 -0.0251
7 4 17 -0.0443 0.0565
7 4 18 0.3952 -0.0477
7 4 19 -0.7003 0.0112
7 5 0 -0.5111 -0.0884
7 5 1 0.1701 0.1132
7 5 2 0.4332 -0.0766
7 5 3 -1.0975 0.0151
7 5 4 1.5915 0.0332
7 5 5 -1.8083 -0.0535
7 5 6 1.7694 0.0466
7 5 7 -1.5091 -0.0178
7 5 8 1.0244 -0.0194
7 5 9 -0.3625 0.0392
7 5 10 -0.2877 -0.0230
7 5 11 0.6612 -0.0150
7 5 12 -0.6064 0.0350
7 5 13 0.2016 -0.0134
7 5 14 0.3137 -0.0272
7 5 15 -0.7044 0.0396
7 5 16 0.8436 -0.0052
7 5 17 -0.7145 -0.0448
7 5 18 0.3869 0.0629
7 5 19 -0.0082 -0.0368
7 6 0 1.6207 -0.0009
7 6 1 -1.2027 -0.0330
7 6 2 0.3807 0.0443
7 6 3 0.5807 -0.0405
7 6 4 -1.4191 0.0228
7 6 5 2.0131 0.0103
7 6 6 -2.3467 -0.0437
7 6 7 2.3862 0.0480
7 6 8 -2.0614 -0.0128
7 6 9 1.3978 -0.0312
7 6 10 -0.6205 0.0382
7 6 11 0.0595 0.0008
7 6 12 0.0820 -0.0435
7 6 13 0.1404 0.0416
7 6 14 -0.4996 0.0044
7 6 15 0.7864 -0.0453
7 6 16 -0.9066 0.0376
7 6 17 0.8491 0.0101
7 6 18 -0.6410 -0.0497
7 6 19 0.3577 0.0465
7 7 0 -2.4982 0.0529
7 7 1 2.5009 -0.0444
7 7 2 -1.9048 0.0197
7 7 3 0.9623 0.0225
7 7 4 0.0131 -0.0545
7 7 5 -0.8344 0.0437
7 7 6 1.4330 0.0042
7 7 7 -1.7313 -0.0410
7 7 8 1.6162 0.0259
7 7 9 -1.0798 0.0261
7 7 10 0.3429 -0.0574
7 7 11 0.2385 0.0321
7 7 12 -0.4282 0.0232
7 7 13 0.2679 -0.0493
7 7 14 0.0135 0.0204
7 7 15 -0.2157 0.0302
7 7 16 0.2791 -0.0493
7 7 17 -0.2313 0.0197
7 7 18 0.1044 0.0271
7 7 19 0.0652 -0.0476
7 8 0 1.6947 -0.0371
7 8 1 -2.1897 0.0782
7 8 2 2.0915 -0.0842
7 8 3 -1.5072 0.0367
7 8 4 0.7246 0.0290
7 8 5 0.0128 -0.0532
7 8 6 -0.5801 0.0157
7 8 7 0.8893 0.0385
7 8 8 -0.8415 -0.0477
7 8 9 0.4245 0.0009
7 8 10 0.1746 0.0509
7 8 11 -0.6374 -0.0537
7 8 12 0.7443 0.0083
7 8 13 -0.5358 0.0348
7 8 14 0.2366 -0.0330
7 8 15 -0.0418 -0.0059
7 8 16 -0.0057 0.0379
7 8 17 -0.0412 -0.0306
7 8 18 0.1386 -0.0083
7 8 19 -0.2673 0.0439
7 9 0 -0.1362 -0.0484
7 9 1 0.7522 -0.0329
7 9 2 -0.9641 0.0876
7 9 3 0.6934 -0.0705
7 9 4 -0.1273 0.0027
7 9 5 -0.4652 0.0463
7 9 6 0.8890 -0.0297
7 9 7 -1.0398 -0.0281
7 9 8 0.8730 0.0623
7 9 9 -0.4339 -0.0387
7 9 10 -0.0922 -0.0141
7 9 11 0.4437 0.0411
7 9 12 -0.4605 -0.0208
7 9 13 0.2051 -0.0187
7 9 14 0.1104 0.0361
7 9 15 -0.3154 -0.0184
7 9 16 0.3871 -0.0119
7 9 17 -0.3898 0.0240
7 9 18 0.3613 -0.0061
7 9 19 -0.2917 -0.0278
7 10 0 -0.4034 0.1284
7 10 1 -0.0892 -0.0396
7 10 2 0.3824 -0.0481
7 10 3 -0.2642 0.0692
7 10 4 -0.2158 -0.0195
7 10 5 0.8142 -0.0414
7 10 6 -1.2635 0.0524
7 10 7 1.3935 -0.0109
7 10 8 -1.1702 -0.0341
7 10 9 0.6987 0.0389
7 10 10 -0.1970 -0.0073
7 10 11 -0.1024 -0.0227
7 10 12 0.0961 0.0232
7 10 13 0.1227 0.0009
7 10 14 -0.3568 -0.0246
7 10 15 0.4767 0.0287
7 10 16 -0.4998 -0.0132
7 10 17 0.5151 -0.0071
7 10 18 -0.5615 0.0145
7 10 19 0.6007 -0.0006
7 11 0 0.0262 -0.1529
7 11 1 0.3494 0.0822
7 11 2 -0.6770 0.0132
7 11 3 0.7089 -0.0643
7 11 4 -0.3673 0.0446
7 11 5 -0.1986 0.0100
7 11 6 0.7178 -0.0432
7 11 7 -0.9563 0.0332
7 11 8 0.8310 -0.0035
7 11 9 -0.4414 -0.0122
7 11 10 0.0130 0.0039
7 11 11 0.2334 0.0139
7 11 12 -0.2217 -0.0235
7 11 13 0.0590 0.0183
7 11 14 0.0706 -0.0020
7 11 15 -0.0672 -0.0155
7 11 16 -0.0218 0.0223
7 11 17 0.0821 -0.0113
7 11 18 -0.0552 -0.0098
7 12 0 0.0750 0.1362
7 12 1 -0.3190 -0.0970
7 12 2 0.5955 0.0191
7 12 3 -0.7220 0.0429
7 12 4 0.5745 -0.0546
7 12 5 -0.1959 0.0278
7 12 6 -0.2244 0.0019
7 12 7 0.4677 -0.0126
7 12 8 -0.4147 0.0078
7 12 9 0.1128 -0.0002
7 12 10 0.2563 -0.0038
7 12 11 -0.4961 0.0028
7 12 12 0.5273 0.0045
7 12 13 -0.4288 -0.0152
7 12 14 0.3497 0.0185
7 12 15 -0.3751 -0.0052
7 12 16 0.4713 -0.0168
7 12 17 -0.5493 0.0260
7 12 18 0.5598 -0.0106
7 13 0 0.1684 -0.0900
7 13 1 -0.0723 0.0835
7 13 2 -0.0475 -0.0431
7 13 3 0.1019 0.0002
7 13 4 -0.0092 0.0213
7 13 5 -0.2281 -0.0225
7 13 6 0.5101 0.0160
7 13 7 -0.6934 -0.0080
7 13 8 0.6732 -0.0015
7 13 9 -0.4451 0.0073
7 13 10 0.1091 -0.0009
7 13 11 0.1947 -0.0147
7 13 12 -0.3791 0.0224
7 13 13 0.4523 -0.0100
7 13 14 -0.4757 -0.0109
7 13 15 0.4864 0.0157
7 13 16 -0.4714 0.0041
7 13 17 0.4133 -0.0284
7 14 0 -0.1047 0.0294
7 14 1 0.0279 -0.0362
7 14 2 0.0390 0.0285
7 14 3 -0.0405 -0.0202
7 14 4 -0.0605 0.0159
7 14 5 0.2545 -0.0086
7 14 6 -0.4912 -0.0036
7 14 7 0.7016 0.0088
7 14 8 -0.8202 0.0033
7 14 9 0.8063 -0.0223
7 14 10 -0.6608 0.0248
7 14 11 0.4236 -0.0027
7 14 12 -0.1478 -0.0230
7 14 13 -0.1209 0.0251
7 14 14 0.3373 -0.0024
7 14 15 -0.4424 -0.0183
7 14 16 0.3881 0.0137
7 15 1 0.2927 -0.0075
7 15 2 -0.4760 0.0087
7 15 3 0.6125 0.0028
7 15 4 -0.6587 -0.0193
7 15 5 0.6121 0.0211
7 15 6 -0.4842 -0.0029
7 15 7 0.2820 -0.0148
7 15 8 -0.0234 0.0085
7 15 9 -0.2410 0.0188
7 15 10 0.4352 -0.0375
7 15 11 -0.4921 0.0259
7 15 12 0.3853 0.0048
7 15 13 -0.1423 -0.0227
7 15 14 -0.1524 0.0121
7 15 15 0.3730 0.0116
7 16 4 0.9272 0.0056
7 16 5 -1.1180 -0.0167
7 16 6 1.2257 0.0011
7 16 7 -1.2020 0.0244
7 16 8 1.0152 -0.0300
7 16 9 -0.6950 0.0073
7 16 10 0.3351 0.0204
7 16 11 -0.0465 -0.0249
7 16 12 -0.0949 0.0038
8 -11 0 0.8900 0.0663
8 -11 1 -1.3399 -0.0708
8 -11 2 1.5372 0.0415
8 -10 0 -0.3352 0.0009
8 -10 1 1.0011 0.0103
8 -10 2 -1.5136 -0.0050
8 -10 3 1.6906 -0.0025
8 -10 4 -1.4604 0.0050
8 -9 0 -0.6579 -0.0056
8 -9 1 0.0130 0.0172
8 -9 2 0.6539 -0.0210
8 -9 3 -1.1531 0.0100
8 -9 4 1.3251 0.0033
8 -9 5 -1.1374 0.0001
8 -9 6 0.7244 -0.0205
8 -8 0 1.3682 -0.0311
8 -8 1 -1.0056 -0.0131
8 -8 2 0.4906 0.0310
8 -8 3 0.0402 -0.0071
8 -8 4 -0.4231 -0.0315
8 -8 5 0.5455 0.0422
8 -8 6 -0.4192 -0.0124
8 -8 7 0.1748 -0.0268
8 -8 8 0.0282 0.0365
8 -7 0 -1.4717 0.0685
8 -7 1 1.4006 0.0142
8 -7 2 -1.1290 -0.0664
8 -7 3 0.7496 0.0482
8 -7 4 -0.4003 0.0151
8 -7 5 0.2067 -0.0597
8 -7 6 -0.2134 0.0483
8 -7 7 0.3600 -0.0036
8 -7 8 -0.5256 -0.0232
8 -7 9 0.6010 0.0093
8 -6 0 1.1588 -0.1471
8 -6 1 -1.2569 0.0322
8 -6 2 1.1196 0.0727
8 -6 3 -0.8249 -0.0965
8 -6 4 0.5147 0.0422
8 -6 5 -0.3306 0.0234
8 -6 6 0.3400 -0.0400
8 -6 7 -0.5111 0.0084
8 -6 8 0.7457 0.0241
8 -6 9 -0.9313 -0.0206
8 -6 10 0.9765 -0.0113
8 -6 11 -0.8350 0.0367
8 -5 0 -0.5600 0.2459
8 -5 1 0.7770 -0.1393
8 -5 2 -0.7239 0.0030
8 -5 3 0.4531 0.0723
8 -5 4 -0.1213 -0.0580
8 -5 5 -0.0919 0.0021
8 -5 6 0.0906 0.0283
8 -5 7 0.0995 -0.0109
8 -5 8 -0.3828 -0.0245
8 -5 9 0.6625 0.0390
8 -5 10 -0.8595 -0.0224
8 -5 11 0.8999 -0.0064
8 -5 12 -0.7340 0.0239
8 -4 0 -0.0537 -0.2522
8 -4 1 -0.2244 0.1969
8 -4 2 0.2303 -0.0786
8 -4 3 0.0221 -0.0169
8 -4 4 -0.3733 0.0386
8 -4 5 0.6000 -0.0047
8 -4 6 -0.5695 -0.0313
8 -4 7 0.3206 0.0350
8 -4 8 0.0044 -0.0106
8 -4 9 -0.2903 -0.0173
8 -4 10 0.5030 0.0305
8 -4 11 -0.6371 -0.0247
8 -4 12 0.6566 0.0066
8 -4 13 -0.5179 0.0111
8 -3 0 0.1634 0.1512
8 -3 1 0.0710 -0.1513
8 -3 2 -0.0264 0.0816
8 -3 3 -0.3104 -0.0006
8 -3 4 0.7739 -0.0405
8 -3 5 -1.0804 0.0334
8 -3 6 1.0254 -0.0021
8 -3 7 -0.6410 -0.0266
8 -3 8 0.1515 0.0378
8 -3 9 0.2228 -0.0275
8 -3 10 -0.4187 0.0021
8 -3 11 0.5077 0.0212
8 -3 12 -0.5637 -0.0232
8 -3 13 0.5808 0.0029
8 -3 14 -0.5110 0.0182
8 -2 0 0.2009 -0.0358
8 -2 1 -0.3958 0.0700
8 -2 2 0.2613 -0.0555
8 -2 3 0.2489 0.0139
8 -2 4 -0.9706 0.0276
8 -2 5 1.5508 -0.0527
8 -2 6 -1.6659 0.0534
8 -2 7 1.2624 -0.0273
8 -2 8 -0.5911 -0.0133
8 -2 9 -0.0004 0.0402
8 -2 10 0.3189 -0.0315
8 -2 11 -0.4054 -0.0024
8 -2 12 0.4166 0.0254
8 -2 13 -0.4574 -0.0130
8 -2 14 0.5185 -0.0201
8 -1 0 -0.3984 -0.0510
8 -1 1 0.6832 0.0116
8 -1 2 -0.5972 0.0210
8 -1 3 0.0232 -0.0398
8 -1 4 0.9169 0.0331
8 -1 5 -1.8392 0.0024
8 -1 6 2.3063 -0.0440
8 -1 7 -2.1227 0.0544
8 -1 8 1.4590 -0.0198
8 -1 9 -0.7024 -0.0289
8 -1 10 0.1757 0.0440
8 -1 11 0.0366 -0.0130
8 -1 12 -0.0552 -0.0274
8 -1 13 0.0497 0.0316
8 -1 14 -0.1076 0.0047
8 -1 15 0.2074 -0.0433
8 0 0 0.1843 0.0967
8 0 1 -0.6376 -0.0940
8 0 2 0.7648 0.0538
8 0 3 -0.3436 0.0143
8 0 4 -0.5980 -0.0663
8 0 5 1.7088 0.0613
8 0 6 -2.4978 -0.0077
8 0 7 2.6467 -0.0385
8 0 8 -2.1922 0.0301
8 0 9 1.4478 0.0204
8 0 10 -0.7666 -0.0554
8 0 11 0.3491 0.0365
8 0 12 -0.2028 0.0156
8 0 13 0.2156 -0.0463
8 0 14 -0.2567 0.0275
8 0 15 0.2487 0.0181
8 0 16 -0.1891 -0.0473
8 1 0 0.0650 -0.0478
8 1 1 0.4734 0.1125
8 1 2 -0.8406 -0.1209
8 1 3 0.7097 0.0566
8 1 4 0.0222 0.0309
8 1 5 -1.0968 -0.0684
8 1 6 2.0421 0.0315
8 1 7 -2.4808 0.0305
8 1 8 2.3350 -0.0487
8 1 9 -1.7887 0.0069
8 1 10 1.1114 0.0463
8 1 11 -0.5193 -0.0547
8 1 12 0.1367 0.0128
8 1 13 -0.0014 0.0351
8 1 14 0.0664 -0.0459
8 1 15 -0.2218 0.0177
8 1 16 0.3547 0.0177
8 2 0 -0.0338 -0.0871
8 2 1 -0.4225 -0.0278
8 2 2 0.9066 0.1043
8 2 3 -1.0515 -0.0886
8 2 4 0.6311 0.0083
8 2 5 0.2280 0.0535
8 2 6 -1.1358 -0.0411
8 2 7 1.7291 -0.0222
8 2 8 -1.8771 0.0661
8 2 9 1.6540 -0.0489
8 2 10 -1.1938 -0.0054
8 2 11 0.6171 0.0413
8 2 12 -0.0587 -0.0304
8 2 13 -0.3213 -0.0080
8 2 14 0.4114 0.0358
8 2 15 -0.2317 -0.0335
8 2 16 -0.0783 0.0107
8 2 17 0.3562 0.0101
8 3 0 -0.1857 0.1983
8 3 1 0.5353 -0.0788
8 3 2 -1.0185 -0.0400
8 3 3 1.3252 0.0770
8 3 4 -1.1817 -0.0257
8 3 5 0.6032 -0.0450
8 3 6 0.1261 0.0626
8 3 7 -0.7033 -0.0182
8 3 8 1.0047 -0.0371
8 3 9 -1.0593 0.0525
8 3 10 0.9053 -0.0241
8 3 11 -0.5445 -0.0135
8 3 12 0.0296 0.0277
8 3 13 0.4693 -0.0136
8 3 14 -0.7407 -0.0112
8 3 15 0.6810 0.0262
8 3 16 -0.3598 -0.0223
8 3 17 -0.0484 0.0053
8 4 0 0.1284 -0.2272
8 4 1 -0.5674 0.1341
8 4 2 1.1167 -0.0058
8 4 3 -1.5446 -0.0699
8 4 4 1.6018 0.0566
8 4 5 -1.2552 0.0061
8 4 6 0.7113 -0.0512
8 4 7 -0.2203 0.0465
8 4 8 -0.1061 -0.0114
8 4 9 0.2804 -0.0167
8 4 10 -0.3079 0.0191
8 4 11 0.1404 -0.0025
8 4 12 0.2290 -0.0161
8 4 13 -0.6741 0.0232
8 4 14 0.9845 -0.0136
8 4 15 -1.0134 -0.0063
8 4 16 0.7693 0.0201
8 4 17 -0.3817 -0.0142
8 5 0 0.6372 0.2072
8 5 1 -0.0121 -0.1560
8 5 2 -0.7277 0.0472
8 5 3 1.3507 0.0460
8 5 4 -1.6208 -0.0745
8 5 5 1.4795 0.0459
8 5 6 -1.0777 -0.0022
8 5 7 0.6295 -0.0230
8 5 8 -0.2643 0.0235
8 5 9 0.0221 -0.0090
8 5 10 0.0591 -0.0081
8 5 11 0.0754 0.0162
8 5 12 -0.4153 -0.0075
8 5 13 0.8229 -0.0130
8 5 14 -1.0997 0.0260
8 5 15 1.1235 -0.0167
8 5 16 -0.9174 -0.0060
8 5 17 0.5992 0.0155
8 5 18 -0.2918 0.0011
8 6 0 -1.6690 -0.1496
8 6 1 1.1112 0.1470
8 6 2 -0.3050 -0.0875
8 6 3 -0.4698 0.0145
8 6 4 0.9459 0.0326
8 6 5 -1.0212 -0.0443
8 6 6 0.7782 0.0316
8 6 7 -0.3723 -0.0080
8 6 8 -0.0666 -0.0144
8 6 9 0.4285 0.0210
8 6 10 -0.5851 -0.0033
8 6 11 0.4344 -0.0259
8 6 12 -0.0112 0.0379
8 6 13 -0.4815 -0.0179
8 6 14 0.7958 -0.0159
8 6 15 -0.8123 0.0299
8 6 16 0.5952 -0.0137
8 6 17 -0.3014 -0.0073
8 6 18 0.0604 0.0028
8 7 0 1.8166 0.0501
8 7 1 -1.5997 -0.0770
8 7 2 0.9971 0.0718
8 7 3 -0.2918 -0.0498
8 7 4 -0.2251 0.0237
8 7 5 0.4143 0.0021
8 7 6 -0.3003 -0.0201
8 7 7 -0.0302 0.0162
8 7 8 0.4917 0.0114
8 7 9 -0.9594 -0.0383
8 7 10 1.2339 0.0328
8 7 11 -1.1336 0.0068
8 7 12 0.6613 -0.0446
8 7 13 -0.0554 0.0437
8 7 14 -0.3684 -0.0067
8 7 15 0.4427 -0.0270
8 7 16 -0.2322 0.0269
8 7 17 -0.0752 -0.0033
8 7 18 0.3222 -0.0082
8 8 0 -0.8361 0.0298
8 8 1 0.8811 -0.0141
8 8 2 -0.5234 -0.0021
8 8 3 -0.0116 0.0225
8 8 4 0.4369 -0.0346
8 8 5 -0.5940 0.0209
8 8 6 0.4866 0.0118
8 8 7 -0.1796 -0.0301
8 8 8 -0.2717 0.0090
8 8 9 0.7721 0.0349
8 8 10 -1.1258 -0.0557
8 8 11 1.1169 0.0286
8 8 12 -0.6969 0.0209
8 8 13 0.0750 -0.0443
8 8 14 0.4183 0.0229
8 8 15 -0.5744 0.0150
8 8 16 0.4222 -0.0290
8 8 17 -0.1358 0.0101
8 8 18 -0.1285 0.0146
8 9 0 -0.0891 -0.0310
8 9 1 -0.0148 0.0501
8 9 2 -0.2348 -0.0500
8 9 3 0.6993 0.0188
8 9 4 -1.1088 0.0205
8 9 5 1.2675 -0.0282
8 9 6 -1.1480 -0.0060
8 9 7 0.8240 0.0462
8 9 8 -0.3759 -0.0467
8 9 9 -0.1043 0.0036
8 9 10 0.4598 0.0400
8 9 11 -0.5093 -0.0415
8 9 12 0.1957 0.0039
8 9 13 0.3196 0.0305
8 9 14 -0.7534 -0.0289
8 9 15 0.9122 -0.0004
8 9 16 -0.8079 0.0224
8 9 17 0.5834 -0.0150
8 9 18 -0.3629 -0.0120
8 10 0 0.0883 -0.0184
8 10 1 0.0852 -0.0279
8 10 2 0.0421 0.0574
8 10 3 -0.4424 -0.0395
8 10 4 0.8996 -0.0102
8 10 5 -1.1762 0.0414
8 10 6 1.1660 -0.0218
8 10 7 -0.9097 -0.0274
8 10 8 0.5168 0.0548
8 10 9 -0.1133 -0.0346
8 10 10 -0.1599 -0.0087
8 10 11 0.1781 0.0309
8 10 12 0.0770 -0.0156
8 10 13 -0.4623 -0.0142
8 10 14 0.7535 0.0263
8 10 15 -0.8112 -0.0125
8 10 16 0.6694 -0.0090
8 10 17 -0.4638 0.0159
8 11 0 0.2368 0.0645
8 11 1 -0.5427 -0.0104
8 11 2 0.6372 -0.0430
8 11 3 -0.4391 0.0505
8 11 4 0.0550 -0.0088
8 11 5 0.2934 -0.0385
8 11 6 -0.4274 0.0461
8 11 7 0.3085 -0.0122
8 11 8 -0.0255 -0.0246
8 11 9 -0.2720 0.0298
8 11 10 0.4335 -0.0059
8 11 11 -0.3644 -0.0181
8 11 12 0.0853 0.0203
8 11 13 0.2558 -0.0042
8 11 14 -0.4674 -0.0121
8 11 15 0.4491 0.0152
8 11 16 -0.2545 -0.0053
8 11 17 0.0216 -0.0076
8 12 0 -0.0907 -0.0879
8 12 1 0.3974 0.0452
8 12 2 -0.6150 0.0153
8 12 3 0.6134 -0.0474
8 12 4 -0.3906 0.0307
8 12 5 0.0916 0.0109
8 12 6 0.0963 -0.0366
8 12 7 -0.0708 0.0293
8 12 8 -0.1345 -0.0052
8 12 9 0.3864 -0.0100
8 12 10 -0.5296 0.0073
8 12 11 0.4670 0.0045
8 12 12 -0.2154 -0.0133
8 12 13 -0.0973 0.0135
8 12 14 0.3103 -0.0054
8 12 15 -0.3358 -0.0061
8 12 16 0.2065 0.0125
8 13 0 -0.2257 0.0803
8 13 1 0.0759 -0.0617
8 13 2 0.0674 0.0172
8 13 3 -0.0921 0.0209
8 13 4 -0.0546 -0.0285
8 13 5 0.3028 0.0105
8 13 6 -0.5056 0.0106
8 13 7 0.5446 -0.0192
8 13 8 -0.4038 0.0154
8 13 9 0.1674 -0.0063
8 13 10 0.0382 -0.0032
8 13 11 -0.1173 0.0091
8 13 12 0.0530 -0.0066
8 13 13 0.0921 -0.0033
8 13 14 -0.2275 0.0104
8 13 15 0.2983 -0.0045
8 14 1 -0.1022 0.0471
8 14 2 0.0353 -0.0299
8 14 3 -0.0274 0.0079
8 14 4 0.1418 0.0058
8 14 5 -0.3552 -0.0095
8 14 6 0.5708 0.0073
8 14 7 -0.6907 -0.0005
8 14 8 0.6760 -0.0098
8 14 9 -0.5558 0.0161
8 14 10 0.3935 -0.0091
8 14 11 -0.2447 -0.0082
8 14 12 0.1324 0.0195
8 14 13 -0.0523 -0.0129
8 14 14 -0.0001 -0.0035
8 15 5 -0.3099 -0.0039
8 15 6 0.1780 -0.0124
8 15 7 -0.0518 0.0197
8 15 8 -0.0379 -0.0085
8 15 9 0.0895 -0.0114
8 15 10 -0.1099 0.0187
8 15 11 0.0974 -0.0051
9 -9 0 0.3985 -0.0133
9 -9 1 -0.1359 0.0196
9 -9 2 -0.1087 -0.0129
9 -9 3 0.3146 0.0032
9 -8 0 -0.7741 0.0132
9 -8 1 0.6340 -0.0110
9 -8 2 -0.5226 0.0115
9 -8 3 0.3974 -0.0165
9 -8 4 -0.2538 0.0176
9 -8 5 0.1378 -0.0064
9 -7 0 0.8041 -0.0052
9 -7 1 -0.7249 -0.0162
9 -7 2 0.7115 0.0162
9 -7 3 -0.7211 0.0095
9 -7 4 0.7097 -0.0368
9 -7 5 -0.6784 0.0369
9 -7 6 0.6572 -0.0097
9 -7 7 -0.6562 -0.0147
9 -6 0 -0.5539 0.0244
9 -6 1 0.4318 0.0338
9 -6 2 -0.3646 -0.0613
9 -6 3 0.3681 0.0363
9 -6 4 -0.4274 0.0138
9 -6 5 0.5253 -0.0397
9 -6 6 -0.6447 0.0214
9 -6 7 0.7587 0.0126
9 -6 8 -0.8303 -0.0200
9 -5 0 0.1682 -0.1070
9 -5 1 0.0069 0.0172
9 -5 2 -0.1820 0.0542
9 -5 3 0.2887 -0.0596
9 -5 4 -0.2712 0.0122
9 -5 5 0.1119 0.0304
9 -5 6 0.1425 -0.0261
9 -5 7 -0.3953 -0.0125
9 -5 8 0.5577 0.0389
9 -5 9 -0.6008 -0.0250
9 -5 10 0.5518 -0.0135
9 -4 0 0.1189 0.1867
9 -4 1 -0.3370 -0.0962
9 -4 2 0.6003 -0.0039
9 -4 3 -0.8236 0.0460
9 -4 4 0.8856 -0.0184
9 -4 5 -0.6978 -0.0302
9 -4 6 0.2970 0.0447
9 -4 7 0.1440 -0.0147
9 -4 8 -0.4269 -0.0261
9 -4 9 0.4698 0.0410
9 -4 10 -0.3467 -0.0247
9 -4 11 0.1985 -0.0014
9 -3 0 0.0392 -0.1963
9 -3 1 0.2557 0.1321
9 -3 2 -0.6324 -0.0299
9 -3 3 1.0118 -0.0389
9 -3 4 -1.2299 0.0396
9 -3 5 1.1079 0.0029
9 -3 6 -0.6102 -0.0382
9 -3 7 -0.0660 0.0382
9 -3 8 0.5950 -0.0123
9 -3 9 -0.7529 -0.0141
9 -3 10 0.5675 0.0246
9 -3 11 -0.2592 -0.0191
9 -3 12 0.0482 0.0068
9 -2 0 -0.5912 0.1530
9 -2 1 0.2568 -0.1286
9 -2 2 0.2179 0.0504
9 -2 3 -0.7763 0.0262
9 -2 4 1.2470 -0.0582
9 -2 5 -1.3740 0.0441
9 -2 6 0.9984 -0.0107
9 -2 7 -0.2383 -0.0154
9 -2 8 -0.5367 0.0233
9 -2 9 0.9526 -0.0142
9 -2 10 -0.8894 -0.0031
9 -2 11 0.5266 0.0154
9 -2 12 -0.1627 -0.0119
9 -2 13 -0.0103 -0.0031
9 -1 0 0.9369 -0.0814
9 -1 1 -0.7260 0.0986
9 -1 2 0.3105 -0.0690
9 -1 3 0.2923 0.0187
9 -1 4 -0.9457 0.0235
9 -1 5 1.3715 -0.0437
9 -1 6 -1.3050 0.0403
9 -1 7 0.7222 -0.0181
9 -1 8 0.0893 -0.0096
9 -1 9 -0.7121 0.0230
9 -1 10 0.8863 -0.0109
9 -1 11 -0.6558 -0.0141
9 -1 12 0.2757 0.0245
9 -1 13 0.0067 -0.0078
9 0 0 -0.6823 -0.0099
9 0 1 0.7208 -0.0263
9 0 2 -0.5427 0.0454
9 0 3 0.1067 -0.0473
9 0 4 0.5129 0.0318
9 0 5 -1.0711 -0.0023
9 0 6 1.2660 -0.0239
9 0 7 -0.9613 0.0243
9 0 8 0.3100 0.0039
9 0 9 0.3457 -0.0330
9 0 10 -0.7102 0.0301
9 0 11 0.7062 0.0058
9 0 12 -0.4636 -0.0398
9 0 13 0.1792 0.0392
9 0 14 0.0187 -0.0099
9 1 0 0.1543 0.0692
9 1 1 -0.3629 -0.0540
9 1 2 0.4354 0.0214
9 1 3 -0.2570 0.0207
9 1 4 -0.1763 -0.0457
9 1 5 0.6771 0.0321
9 1 6 -0.9594 0.0070
9 1 7 0.8448 -0.0303
9 1 8 -0.3911 0.0108
9 1 9 -0.1685 0.0318
9 1 10 0.6006 -0.0500
9 1 11 -0.7969 0.0211
9 1 12 0.7767 0.0284
9 1 13 -0.6193 -0.0529
9 1 14 0.4053 0.0379
9 1 15 -0.1925 -0.0112
9 2 0 0.1200 -0.0463
9 2 1 0.0557 0.0756
9 2 2 -0.2345 -0.0686
9 2 3 0.2411 0.0204
9 2 4 0.0112 0.0318
9 2 5 -0.3974 -0.0411
9 2 6 0.6589 0.0010
9 2 7 -0.6146 0.0440
9 2 8 0.2912 -0.0452
9 2 9 0.1414 0.0017
9 2 10 -0.5267 0.0399
9 2 11 0.8020 -0.0378
9 2 12 -0.9588 -0.0017
9 2 13 0.9837 0.0360
9 2 14 -0.8643 -0.0356
9 2 15 0.6301 0.0118
9 3 0 -0.1470 -0.0314
9 3 1 0.0766 -0.0367
9 3 2 0.0982 0.0715
9 3 3 -0.1887 -0.0433
9 3 4 0.0421 -0.0189
9 3 5 0.2760 0.0534
9 3 6 -0.5238 -0.0278
9 3 7 0.5062 -0.0280
9 3 8 -0.2353 0.0564
9 3 9 -0.1278 -0.0334
9 3 10 0.4472 -0.0111
9 3 11 -0.6968 0.0308
9 3 12 0.8947 -0.0127
9 3 13 -1.0133 -0.0159
9 3 14 0.9906 0.0221
9 3 15 -0.8119 -0.0009
9 3 16 0.5460 -0.0253
9 4 0 0.3486 0.1086
9 4 1 -0.2723 -0.0208
9 4 2 0.0683 -0.0540
9 4 3 0.0951 0.0616
9 4 4 -0.0274 -0.0084
9 4 5 -0.2652 -0.0464
9 4 6 0.5604 0.0509
9 4 7 -0.6250 -0.0097
9 4 8 0.4146 -0.0299
9 4 9 -0.0673 0.0313
9 4 10 -0.2625 -0.0027
9 4 11 0.5188 -0.0209
9 4 12 -0.7092 0.0176
9 4 13 0.8157 0.0028
9 4 14 -0.7894 -0.0155
9 4 15 0.6236 0.0051
9 4 16 -0.3932 0.0236
9 5 0 -0.7903 -0.1607
9 5 1 0.6400 0.0786
9 5 2 -0.3634 0.0190
9 5 3 0.1067 -0.0661
9 5 4 -0.0725 0.0433
9 5 5 0.3149 0.0093
9 5 6 -0.6668 -0.0375
9 5 7 0.8821 0.0242
9 5 8 -0.8337 0.0052
9 5 9 0.5701 -0.0181
9 5 10 -0.2171 0.0075
9 5 11 -0.1253 0.0101
9 5 12 0.3907 -0.0167
9 5 13 -0.5131 0.0087
9 5 14 0.4453 0.0050
9 5 15 -0.2192 -0.0112
9 5 16 -0.0441 -0.0012
9 6 0 0.9810 0.1663
9 6 1 -0.8168 -0.1168
9 6 2 0.5242 0.0296
9 6 3 -0.2358 0.0362
9 6 4 0.1305 -0.0467
9 6 5 -0.2893 0.0175
9 6 6 0.6216 0.0119
9 6 7 -0.9387 -0.0177
9 6 8 1.0879 0.0049
9 6 9 -1.0171 0.0092
9 6 10 0.7517 -0.0148
9 6 11 -0.3644 0.0109
9 6 12 -0.0221 -0.0008
9 6 13 0.2515 -0.0091
9 6 14 -0.2164 0.0102
9 6 15 -0.0526 -0.0003
9 6 16 0.3932 -0.0073
9 7 0 -0.6507 -0.1116
9 7 1 0.4706 0.1029
9 7 2 -0.1811 -0.0536
9 7 3 -0.0754 0.0023
9 7 4 0.1645 0.0209
9 7 5 -0.0444 -0.0155
9 7 6 -0.2184 -0.0003
9 7 7 0.5109 0.0122
9 7 8 -0.7380 -0.0157
9 7 9 0.8291 0.0095
9 7 10 -0.7241 0.0060
9 7 11 0.4085 -0.0218
9 7 12 0.0204 0.0228
9 7 13 -0.3610 -0.0043
9 7 14 0.4304 -0.0176
9 7 15 -0.2054 0.0215
9 7 16 -0.1626 -0.0073
9 8 0 0.2470 0.0342
9 8 1 0.0359 -0.0482
9 8 2 -0.4258 0.0365
9 8 3 0.7237 -0.0164
9 8 4 -0.7949 0.0017
9 8 5 0.6503 0.0065
9 8 6 -0.4068 -0.0096
9 8 7 0.1738 0.0034
9 8 8 0.0090 0.0125
9 8 9 -0.1258 -0.0251
9 8 10 0.1193 0.0173
9 8 11 0.0790 0.0085
9 8 12 -0.4412 -0.0270
9 8 13 0.7988 0.0160
9 8 14 -0.9500 0.0159
9 8 15 0.8220 -0.0375
9 8 16 -0.5192 0.0301
9 9 0 -0.2816 0.0116
9 9 1 -0.0396 0.0003
9 9 2 0.5488 -0.0066
9 9 3 -0.9874 0.0141
9 9 4 1.1488 -0.0181
9 9 5 -1.0179 0.0077
9 9 6 0.7483 0.0149
9 9 7 -0.5083 -0.0286
9 9 8 0.3611 0.0164
9 9 9 -0.2882 0.0109
9 9 10 0.2904 -0.0233
9 9 11 -0.4140 0.0063
9 9 12 0.6649 0.0199
9 9 13 -0.9376 -0.0224
9 9 14 1.0745 -0.0061
9 9 15 -1.0039 0.0389
9 9 16 0.7974 -0.0456
9 10 0 0.5784 -0.0153
9 10 1 -0.4512 0.0198
9 10 2 0.0247 -0.0163
9 10 3 0.4715 -0.0050
9 10 4 -0.7696 0.0307
9 10 5 0.7524 -0.0335
9 10 6 -0.5149 0.0052
9 10 7 0.2490 0.0294
9 10 8 -0.0841 -0.0373
9 10 9 0.0360 0.0141
9 10 10 -0.0758 0.0111
9 10 11 0.1931 -0.0100
9 10 12 -0.3718 -0.0127
9 10 13 0.5391 0.0263
9 10 14 -0.5937 -0.0111
9 10 15 0.5013 -0.0208
9 11 0 -0.5872 -0.0058
9 11 1 0.7577 -0.0168
9 11 2 -0.6159 0.0314
9 11 3 0.2618 -0.0159
9 11 4 0.0746 -0.0214
9 11 5 -0.1984 0.0462
9 11 6 0.0841 -0.0341
9 11 7 0.1383 -0.0018
9 11 8 -0.3123 0.0254
9 11 9 0.3601 -0.0171
9 11 10 -0.2868 -0.0070
9 11 11 0.1315 0.0172
9 11 12 0.0516 -0.0040
9 11 13 -0.1859 -0.0149
9 11 14 0.1977 0.0177
9 11 15 -0.0791 -0.0016
9 12 0 0.2101 0.0348
9 12 1 -0.5141 -0.0054
9 12 2 0.6154 -0.0283
9 12 3 -0.4771 0.0350
9 12 4 0.2126 -0.0081
9 12 5 -0.0076 -0.0256
9 12 6 -0.0213 0.0349
9 12 7 -0.0988 -0.0161
9 12 8 0.2469 -0.0059
9 12 9 -0.3125 0.0079
9 12 10 0.2555 0.0086
9 12 11 -0.0999 -0.0241
9 12 12 -0.0928 0.0242
9 12 13 0.2447 -0.0120
9 12 14 -0.2903 -0.0004
9 13 3 0.2346 -0.0304
9 13 4 -0.0524 0.0275
9 13 5 -0.1716 -0.0069
9 13 6 0.2972 -0.0079
9 13 7 -0.2743 0.0051
9 13 8 0.1622 0.0061
9 13 9 -0.0622 -0.0108
9 13 10 0.0400 0.0040
9 13 11 -0.1005 0.0086
9 13 12 0.2063 -0.0192
10 -7 0 -0.1481 -0.0006
10 -7 1 -0.1260 -0.0078
10 -7 2 0.1653 0.0186
10 -6 0 0.2211 0.0342
10 -6 1 0.1618 -0.0405
10 -6 2 -0.3364 0.0255
10 -6 3 0.3115 0.0075
10 -6 4 -0.1821 -0.0343
10 -6 5 0.0334 0.0328
10 -5 0 -0.2945 -0.0117
10 -5 1 -0.1216 0.0517
10 -5 2 0.4259 -0.0611
10 -5 3 -0.5478 0.0302
10 -5 4 0.4992 0.0130
10 -5 5 -0.3379 -0.0291
10 -5 6 0.1309 0.0077
10 -4 0 0.3054 -0.0620
10 -4 1 0.0226 -0.0037
10 -4 2 -0.3231 0.0466
10 -4 3 0.5109 -0.0371
10 -4 4 -0.5344 -0.0063
10 -4 5 0.3923 0.0356
10 -4 6 -0.1485 -0.0218
10 -4 7 -0.0844 -0.0177
10 -4 8 0.2050 0.0425
10 -3 0 -0.2337 0.1179
10 -3 1 0.0159 -0.0472
10 -3 2 0.1810 -0.0203
10 -3 3 -0.3113 0.0376
10 -3 4 0.3190 -0.0046
10 -3 5 -0.1595 -0.0357
10 -3 6 -0.1375 0.0420
10 -3 7 0.4380 -0.0128
10 -3 8 -0.5753 -0.0205
10 -3 9 0.4777 0.0304
10 -2 0 0.1748 -0.1349
10 -2 1 0.0167 0.0766
10 -2 2 -0.1382 0.0009
10 -2 3 0.1799 -0.0448
10 -2 4 -0.1256 0.0358
10 -2 5 -0.0702 0.0005
10 -2 6 0.4145 -0.0245
10 -2 7 -0.7942 0.0204
10 -2 8 1.0070 -0.0021
10 -2 9 -0.9132 -0.0094
10 -2 10 0.5660 0.0068
10 -1 0 -0.1067 0.1264
10 -1 1 -0.1080 -0.0966
10 -1 2 0.2261 0.0323
10 -1 3 -0.2287 0.0227
10 -1 4 0.1306 -0.0406
10 -1 5 0.0858 0.0273
10 -1 6 -0.4418 -0.0070
10 -1 7 0.8657 -0.0033
10 -1 8 -1.1674 0.0025
10 -1 9 1.1620 0.0024
10 -1 10 -0.8343 -0.0050
10 -1 11 0.3741 0.0009
10 0 0 -0.0884 -0.0799
10 0 1 0.2882 0.0848
10 0 2 -0.4233 -0.0565
10 0 3 0.4424 0.0192
10 0 4 -0.3523 0.0056
10 0 5 0.1495 -0.0131
10 0 6 0.1867 0.0086
10 0 7 -0.6165 0.0019
10 0 8 0.9892 -0.0116
10 0 9 -1.1179 0.0120
10 0 10 0.9290 0.0003
10 0 11 -0.5369 -0.0142
10 0 12 0.1627 0.0131
10 1 0 0.3002 0.0027
10 1 1 -0.4692 -0.0263
10 1 2 0.6129 0.0332
10 1 3 -0.6811 -0.0292
10 1 4 0.6610 0.0186
10 1 5 -0.5302 -0.0042
10 1 6 0.2551 -0.0056
10 1 7 0.1446 -0.0007
10 1 8 -0.5510 0.0215
10 1 9 0.8018 -0.0366
10 1 10 -0.8055 0.0261
10 1 11 0.6078 0.0045
10 1 12 -0.3474 -0.0263
10 2 0 -0.2856 0.0490
10 2 1 0.4760 -0.0326
10 2 2 -0.6352 0.0117
10 2 3 0.7609 0.0104
10 2 4 -0.8499 -0.0195
10 2 5 0.8506 0.0052
10 2 6 -0.6893 0.0205
10 2 7 0.3596 -0.0289
10 2 8 0.0343 0.0054
10 2 9 -0.3420 0.0294
10 2 10 0.4791 -0.0396
10 2 11 -0.4709 0.0139
10 2 12 0.3975 0.0201
10 2 13 -0.3161 -0.0272
10 3 0 0.1529 -0.0432
10 3 1 -0.3700 0.0499
10 3 2 0.5238 -0.0358
10 3 3 -0.6661 0.0006
10 3 4 0.8394 0.0293
10 3 5 -0.9829 -0.0241
10 3 6 0.9680 -0.0139
10 3 7 -0.7348 0.0472
10 3 8 0.3739 -0.0417
10 3 9 -0.0536 0.0039
10 3 10 -0.1243 0.0252
10 3 11 0.1843 -0.0165
10 3 12 -0.2060 -0.0163
10 3 13 0.2259 0.0336
10 4 0 -0.2390 0.0043
10 4 1 0.4017 -0.0389
10 4 2 -0.4811 0.0471
10 4 3 0.5555 -0.0134
10 4 4 -0.7242 -0.0362
10 4 5 0.9550 0.0555
10 4 6 -1.0822 -0.0264
10 4 7 0.9696 -0.0207
10 4 8 -0.6565 0.0393
10 4 9 0.3233 -0.0160
10 4 10 -0.1246 -0.0177
10 4 11 0.0760 0.0232
10 4 12 -0.0947 0.0037
10 4 13 0.1111 -0.0321
10 4 14 -0.1178 0.0316
10 5 0 0.4464 0.0409
10 5 1 -0.5053 0.0173
10 5 2 0.4828 -0.0584
10 5 3 -0.4491 0.0466
10 5 4 0.5349 0.0064
10 5 5 -0.7609 -0.0507
10 5 6 0.9783 0.0485
10 5 7 -1.0003 -0.0106
10 5 8 0.7842 -0.0192
10 5 9 -0.4677 0.0123
10 5 10 0.2371 0.0181
10 5 11 -0.1808 -0.0367
10 5 12 0.2648 0.0253
10 5 13 -0.4066 0.0030
10 5 14 0.5386 -0.0218
10 6 0 -0.3584 -0.0810
10 6 1 0.3169 0.0183
10 6 2 -0.2325 0.0485
10 6 3 0.1470 -0.0699
10 6 4 -0.1638 0.0367
10 6 5 0.3269 0.0129
10 6 6 -0.5412 -0.0332
10 6 7 0.6407 0.0145
10 6 8 -0.5369 0.0149
10 6 9 0.2928 -0.0230
10 6 10 -0.0600 0.0049
10 6 11 -0.0352 0.0198
10 6 12 -0.0474 -0.0313
10 6 13 0.2704 0.0249
10 6 14 -0.5472 -0.0100
10 7 0 0.0316 0.0956
10 7 1 0.1501 -0.0544
10 7 2 -0.3003 -0.0109
10 7 3 0.3778 0.0524
10 7 4 -0.3464 -0.0459
10 7 5 0.2139 0.0096
10 7 6 -0.0581 0.0180
10 7 7 -0.0134 -0.0162
10 7 8 -0.0585 -0.0058
10 7 9 0.2445 0.0261
10 7 10 -0.4540 -0.0312
10 7 11 0.5870 0.0209
10 7 12 -0.5687 -0.0021
10 7 13 0.3725 -0.0158
10 7 14 -0.0476 0.0240
10 8 0 0.0585 -0.0745
10 8 1 -0.4195 0.0636
10 8 2 0.7081 -0.0227
10 8 3 -0.8133 -0.0149
10 8 4 0.7255 0.0236
10 8 5 -0.5361 -0.0060
10 8 6 0.3800 -0.0165
10 8 7 -0.3519 0.0267
10 8 8 0.4591 -0.0208
10 8 9 -0.6441 0.0035
10 8 10 0.8400 0.0181
10 8 11 -0.9935 -0.0333
10 8 12 1.0485 0.0308
10 8 13 -0.9495 -0.0096
10 9 0 0.1883 0.0403
10 9 1 0.2565 -0.0449
10 9 2 -0.6917 0.0282
10 9 3 0.9037 -0.0071
10 9 4 -0.8210 -0.0034
10 9 5 0.5543 0.0019
10 9 6 -0.3056 0.0061
10 9 7 0.2211 -0.0171
10 9 8 -0.3077 0.0284
10 9 9 0.4764 -0.0310
10 9 10 -0.6427 0.0165
10 9 11 0.7733 0.0098
10 9 12 -0.8485 -0.0272
10 9 13 0.8263 0.0195
10 10 0 -0.4235 -0.0216
10 10 1 0.0853 0.0217
10 10 2 0.3684 -0.0134
10 10 3 -0.6878 0.0056
10 10 4 0.7103 -0.0009
10 10 5 -0.4712 -0.0062
10 10 6 0.1629 0.0158
10 10 7 0.0230 -0.0176
10 10 8 -0.0296 0.0027
10 10 9 -0.0678 0.0195
10 10 10 0.1707 -0.0277
10 10 11 -0.2385 0.0124
10 10 12 0.2724 0.0104
10 11 2 0.0139 -0.0020
10 11 3 0.3031 0.0067
10 11 4 -0.4462 -0.0044
10 11 5 0.3534 0.0095
10 11 6 -0.1268 -0.0281
10 11 7 -0.0641 0.0455
10 11 8 0.1224 -0.0412
10 11 9 -0.0761 0.0144
10 11 10 0.0098 0.0127
10 11 11 0.0264 -0.0188
11 -4 0 -0.2327 -0.0117
11 -4 1 0.1989 0.0298
11 -4 2 -0.2052 -0.0287
11 -3 0 -0.1339 -0.0200
11 -3 1 0.0663 -0.0084
11 -3 2 0.0844 0.0198
11 -3 3 -0.2928 -0.0007
11 -3 4 0.4859 -0.0307
11 -2 0 0.5221 0.0340
11 -2 1 -0.5289 0.0038
11 -2 2 0.3630 -0.0315
11 -2 3 -0.0476 0.0248
11 -2 4 -0.3233 0.0076
11 -2 5 0.6445 -0.0324
11 -2 6 -0.8327 0.0266
11 -1 0 -0.4790 -0.0590
11 -1 1 0.6771 0.0161
11 -1 2 -0.6720 0.0283
11 -1 3 0.4391 -0.0430
11 -1 4 -0.0634 0.0250
11 -1 5 -0.3397 0.0002
11 -1 6 0.6779 -0.0061
11 -1 7 -0.8722 -0.0088
11 0 0 0.1884 0.0821
11 0 1 -0.5024 -0.0505
11 0 2 0.6784 0.0052
11 0 3 -0.6288 0.0232
11 0 4 0.3994 -0.0225
11 0 5 -0.0927 0.0066
11 0 6 -0.2126 0.0023
11 0 7 0.4627 0.0039
11 0 8 -0.5922 -0.0170
11 1 0 -0.0153 -0.0606
11 1 1 0.3318 0.0516
11 1 2 -0.5999 -0.0233
11 1 3 0.7009 -0.0018
11 1 4 -0.6362 0.0095
11 1 5 0.4820 -0.0031
11 1 6 -0.3038 -0.0065
11 1 7 0.1313 0.0121
11 1 8 0.0100 -0.0114
11 1 9 -0.0818 0.0034
11 2 0 -0.0865 0.0118
11 2 1 -0.2161 -0.0197
11 2 2 0.5229 0.0125
11 2 3 -0.7252 -0.0005
11 2 4 0.7919 -0.0094
11 2 5 -0.7576 0.0154
11 2 6 0.6712 -0.0154
11 2 7 -0.5683 0.0053
11 2 8 0.4739 0.0115
11 2 9 -0.4018 -0.0205
11 3 0 0.2109 0.0163
11 3 1 0.0657 -0.0048
11 3 2 -0.3706 -0.0040
11 3 3 0.6322 0.0104
11 3 4 -0.8084 -0.0080
11 3 5 0.8776 -0.0081
11 3 6 -0.8363 0.0285
11 3 7 0.7193 -0.0337
11 3 8 -0.5984 0.0157
11 3 9 0.5333 0.0081
11 3 10 -0.5154 -0.0109
11 4 0 -0.1851 -0.0178
11 4 1 0.0017 0.0175
11 4 2 0.2121 -0.0054
11 4 3 -0.4378 -0.0192
11 4 4 0.6613 0.0381
11 4 5 -0.8250 -0.0310
11 4 6 0.8447 0.0007
11 4 7 -0.6974 0.0245
11 4 8 0.4753 -0.0202
11 4 9 -0.3250 -0.0059
11 4 10 0.3217 0.0209
11 5 0 0.0381 0.0027
11 5 1 0.0351 -0.0268
11 5 2 -0.1120 0.0331
11 5 3 0.2127 -0.0083
11 5 4 -0.3777 -0.0294
11 5 5 0.5717 0.0455
11 5 6 -0.6667 -0.0262
11 5 7 0.5545 -0.0053
11 5 8 -0.2729 0.0136
11 5 9 0.0012 0.0096
11 5 10 0.0833 -0.0370
11 6 0 -0.0910 0.0330
11 6 1 0.0776 0.0112
11 6 2 -0.0708 -0.0477
11 6 3 0.0622 0.0458
11 6 4 0.0065 -0.0110
11 6 5 -0.1476 -0.0199
11 6 6 0.2634 0.0168
11 6 7 -0.2157 0.0119
11 6 8 -0.0322 -0.0316
11 6 9 0.3529 0.0198
11 6 10 -0.5420 0.0118
11 7 0 0.3377 -0.0711
11 7 1 -0.3879 0.0307
11 7 2 0.3836 0.0208
11 7 3 -0.3540 -0.0431
11 7 4 0.2957 0.0247
11 7 5 -0.2043 0.0071
11 7 6 0.1295 -0.0162
11 7 7 -0.1634 -0.0062
11 7 8 0.3557 0.0367
11 7 9 -0.6452 -0.0480
11 7 10 0.8817 0.0348
11 8 2 -0.6365 0.0153
11 8 3 0.5457 0.0155
11 8 4 -0.3950 -0.0108
11 8 5 0.2571 -0.0172
11 8 6 -0.1932 0.0374
11 8 7 0.2427 -0.0314
11 8 8 -0.4063 0.0059
11 8 9 0.6355 0.0196
0 0 0 0.0 0.0
;
_shelx_fab_checksum              81684
_olex2_submission_special_instructions 'No special instructions were received'
####################################################################### 
# 
# This file contains crystal structure data downloaded from the 
# Cambridge Structural Database (CSD) hosted by the Cambridge 
# Crystallographic Data Centre (CCDC).
# 
# Full information about CCDC data access policies and citation 
# guidelines are available at http://www.ccdc.cam.ac.uk/access/V1 
# 
# Audit and citation data items may have been added by the CCDC. 
# Please retain this information to preserve the provenance of 
# this file and to allow appropriate attribution of the data. 
# 
#######################################################################

data_lcm-386
_database_code_depnum_ccdc_archive 'CCDC 1857684'
loop_
_audit_author_name
_audit_author_address
'Chengming Li'
;Sichuan University
China
;
_audit_update_record             
;
2018-07-24 deposited with the CCDC.	2019-06-17 downloaded from the CCDC.
;
_audit_creation_date             2018-05-22
_audit_creation_method           
;
Olex2 1.2
(compiled 2017.08.10 svn.r3458 for OlexSys, GUI svn.r5381)
;
_shelx_SHELXL_version_number     2014/7
_chemical_name_common            ?
_chemical_name_systematic        ?
_chemical_formula_moiety         'C34 H24 N6 O2 Zn'
_chemical_formula_sum            'C34 H24 N6 O2 Zn'
_chemical_formula_weight         613.96
_chemical_melting_point          ?
loop_
_atom_type_symbol
_atom_type_description
_atom_type_scat_dispersion_real
_atom_type_scat_dispersion_imag
_atom_type_scat_source
C C 0.0181 0.0091 'International Tables Vol C Tables 4.2.6.8 and 6.1.1.4'
H H 0.0000 0.0000 'International Tables Vol C Tables 4.2.6.8 and 6.1.1.4'
N N 0.0311 0.0180 'International Tables Vol C Tables 4.2.6.8 and 6.1.1.4'
O O 0.0492 0.0322 'International Tables Vol C Tables 4.2.6.8 and 6.1.1.4'
Zn Zn -1.5491 0.6778 'International Tables Vol C Tables 4.2.6.8 and 6.1.1.4'

_shelx_space_group_comment       
;
The symmetry employed for this shelxl refinement is uniquely defined
by the following loop, which should always be used as a source of
symmetry information in preference to the above space-group names.
They are only intended as comments.
;
_space_group_crystal_system      monoclinic
_space_group_IT_number           15
_space_group_name_H-M_alt        'C 1 2/c 1'
_space_group_name_Hall           '-C 2yc'
loop_
_space_group_symop_operation_xyz
'x, y, z'
'-x, y, -z+1/2'
'x+1/2, y+1/2, z'
'-x+1/2, y+1/2, -z+1/2'
'-x, -y, -z'
'x, -y, z-1/2'
'-x+1/2, -y+1/2, -z'
'x+1/2, -y+1/2, z-1/2'

_cell_length_a                   11.1672(4)
_cell_length_b                   27.7657(7)
_cell_length_c                   9.6241(3)
_cell_angle_alpha                90
_cell_angle_beta                 114.758(4)
_cell_angle_gamma                90
_cell_volume                     2709.82(17)
_cell_formula_units_Z            4
_cell_measurement_reflns_used    3566
_cell_measurement_temperature    296.4(5)
_cell_measurement_theta_max      72.8410
_cell_measurement_theta_min      4.6090
_shelx_estimated_absorpt_T_max   ?
_shelx_estimated_absorpt_T_min   ?
_exptl_absorpt_coefficient_mu    1.625
_exptl_absorpt_correction_T_max  1.00000
_exptl_absorpt_correction_T_min  0.60474
_exptl_absorpt_correction_type   multi-scan
_exptl_absorpt_process_details   
;
CrysAlisPro 1.171.38.46 (Rigaku Oxford Diffraction, 2015)
Empirical absorption correction using spherical harmonics,
 implemented in SCALE3 ABSPACK scaling algorithm.
;
_exptl_absorpt_special_details   ?
_exptl_crystal_colour            'dull blackish black'
_exptl_crystal_colour_lustre     dull
_exptl_crystal_colour_modifier   blackish
_exptl_crystal_colour_primary    black
_exptl_crystal_density_diffrn    1.505
_exptl_crystal_density_meas      ?
_exptl_crystal_density_method    ?
_exptl_crystal_description       needle
_exptl_crystal_F_000             1264
_exptl_crystal_size_max          0.45
_exptl_crystal_size_mid          0.2
_exptl_crystal_size_min          0.1
_exptl_transmission_factor_max   ?
_exptl_transmission_factor_min   ?
_diffrn_reflns_av_R_equivalents  0.0263
_diffrn_reflns_av_unetI/netI     0.0250
_diffrn_reflns_Laue_measured_fraction_full 1.000
_diffrn_reflns_Laue_measured_fraction_max 0.987
_diffrn_reflns_limit_h_max       13
_diffrn_reflns_limit_h_min       -13
_diffrn_reflns_limit_k_max       34
_diffrn_reflns_limit_k_min       -32
_diffrn_reflns_limit_l_max       11
_diffrn_reflns_limit_l_min       -7
_diffrn_reflns_number            7639
_diffrn_reflns_point_group_measured_fraction_full 1.000
_diffrn_reflns_point_group_measured_fraction_max 0.987
_diffrn_reflns_theta_full        67.684
_diffrn_reflns_theta_max         72.852
_diffrn_reflns_theta_min         4.642
_diffrn_ambient_environment      air
_diffrn_ambient_temperature      296.4(5)
_diffrn_detector                 'CCD plate'
_diffrn_detector_area_resol_mean 15.9595
_diffrn_detector_type            EosS2
_diffrn_measured_fraction_theta_full 1.000
_diffrn_measured_fraction_theta_max 0.987
_diffrn_measurement_details      
;
List of Runs (angles in degrees, time in seconds):

  # Type    Start    End  Width  t~exp~   \w     \q     \k     \f   Frames
#--------------------------------------------------------------------------
  1  \w   -104.00 -20.00   1.00    6.99    --  -36.54 -57.00  30.00   84
  2  \w    -53.00  31.00   1.00    6.99    --  -36.54  57.00  30.00   84
  3  \w   -104.00 -20.00   1.00    6.99    --  -36.54 -57.00 -90.00   84
  4  \w      1.00  75.00   1.00    6.99    --   36.54 -99.00  60.00   74
  5  \w     23.00  90.00   1.00    6.99    --   36.54-125.00-120.00   67
  6  \w     82.00 176.00   1.00   27.96    --  108.71  77.00  60.00   94
  7  \w     39.00 109.00   1.00   27.96    --  108.71 -94.00-180.00   70
  8  \w     40.00 126.00   1.00   27.96    --  108.71 -45.00 -90.00   86
  9  \w     91.00 176.00   1.00   27.96    --  108.71  61.00  30.00   85
 10  \w     39.00 109.00   1.00   27.96    --  108.71 -94.00 120.00   70
 11  \w    100.00 178.00   1.00   27.96    --  108.71 111.00-120.00   78
 12  \w    100.00 178.00   1.00   27.96    --  108.71 111.00 120.00   78
 13  \w     39.00 115.00   1.00   27.96    --  108.71-111.00 -60.00   76
 14  \w     41.00 135.00   1.00   27.96    --  108.71 -77.00 -60.00   94
 15  \w   -104.00 -38.00   1.00    6.99    --  -36.54 -77.00 150.00   66
;
_diffrn_measurement_device       'four-circle diffractometer'
_diffrn_measurement_device_type  'New Gemini, Dual, Cu at zero, EosS2'
_diffrn_measurement_method       '\w scans'
_diffrn_orient_matrix_type       
'CrysAlisPro convention (1999,Acta A55,543-557)'
_diffrn_orient_matrix_UB_11      -0.0089931000
_diffrn_orient_matrix_UB_12      0.0545354000
_diffrn_orient_matrix_UB_13      -0.0322667000
_diffrn_orient_matrix_UB_21      -0.1514025000
_diffrn_orient_matrix_UB_22      -0.0037519000
_diffrn_orient_matrix_UB_23      -0.0810510000
_diffrn_orient_matrix_UB_31      -0.0087300000
_diffrn_orient_matrix_UB_32      0.0094911000
_diffrn_orient_matrix_UB_33      0.1532108000
_diffrn_radiation_monochromator  graphite
_diffrn_radiation_probe          x-ray
_diffrn_radiation_type           CuK\a
_diffrn_radiation_wavelength     1.54184
_diffrn_source                   'fine-focus sealed X-ray tube'
_diffrn_source_type              'Enhance (Cu) X-ray Source'
_reflns_Friedel_coverage         0.000
_reflns_Friedel_fraction_full    .
_reflns_Friedel_fraction_max     .
_reflns_number_gt                2233
_reflns_number_total             2670
_reflns_odcompleteness_completeness 99.96
_reflns_odcompleteness_iscentric 1
_reflns_odcompleteness_theta     66.97
_reflns_special_details          
;
 Reflections were merged by SHELXL according to the crystal
 class for the calculation of statistics and refinement.
 
 _reflns_Friedel_fraction is defined as the number of unique
 Friedel pairs measured divided by the number that would be
 possible theoretically, ignoring centric projections and
 systematic absences.
;
_reflns_threshold_expression     'I > 2\s(I)'
_computing_cell_refinement       'CrysAlisPro 1.171.38.46 (Rigaku OD, 2015)'
_computing_data_collection       'CrysAlisPro 1.171.38.46 (Rigaku OD, 2015)'
_computing_data_reduction        'CrysAlisPro 1.171.38.46 (Rigaku OD, 2015)'
_computing_molecular_graphics    'Olex2 (Dolomanov et al., 2009)'
_computing_publication_material  'Olex2 (Dolomanov et al., 2009)'
_computing_structure_refinement  'ShelXL (Sheldrick, 2015)'
_computing_structure_solution    'ShelXT (Sheldrick, 2015)'
_refine_diff_density_max         0.963
_refine_diff_density_min         -0.609
_refine_diff_density_rms         0.093
_refine_ls_extinction_coef       .
_refine_ls_extinction_method     none
_refine_ls_goodness_of_fit_ref   1.040
_refine_ls_hydrogen_treatment    constr
_refine_ls_matrix_type           full
_refine_ls_number_parameters     199
_refine_ls_number_reflns         2670
_refine_ls_number_restraints     7
_refine_ls_R_factor_all          0.0706
_refine_ls_R_factor_gt           0.0623
_refine_ls_restrained_S_all      1.047
_refine_ls_shift/su_max          0.000
_refine_ls_shift/su_mean         0.000
_refine_ls_structure_factor_coef Fsqd
_refine_ls_weighting_details     
'w=1/[\s^2^(Fo^2^)+(0.1317P)^2^+2.4419P] where P=(Fo^2^+2Fc^2^)/3'
_refine_ls_weighting_scheme      calc
_refine_ls_wR_factor_gt          0.1746
_refine_ls_wR_factor_ref         0.1856
_refine_special_details          ?
_olex2_refinement_description    
;
1. Fixed Uiso
 At 1.2 times of:
  All C(H) groups
 At 1.5 times of:
  All C(H,H,H) groups
2. Rigid bond restraints
 C00B, N005
 with sigma for 1-2 distances of 0.001 and sigma for 1-3 distances of 0.001
3. Uiso/Uaniso restraints and constraints
C00B \\sim N005: within 2A with sigma of 0.001 and sigma for terminal atoms of
0.002
4.a Aromatic/amide H refined with riding coordinates:
 C008(H008), C009(H009), C00F(H00F), C00H(H00H), C00I(H00I), C00K(H00K),
 C00M(H00M), C00N(H00N), C00O(H00O), C00P(H00P)
4.b Idealised Me refined as rotating group:
 C00L(H00A,H00B,H00C)
;
_atom_sites_solution_hydrogens   geom
_atom_sites_solution_primary     direct
_atom_sites_solution_secondary   ?
loop_
_atom_site_label
_atom_site_type_symbol
_atom_site_fract_x
_atom_site_fract_y
_atom_site_fract_z
_atom_site_U_iso_or_equiv
_atom_site_adp_type
_atom_site_occupancy
_atom_site_site_symmetry_order
_atom_site_calc_flag
_atom_site_refinement_flags_posn
_atom_site_refinement_flags_adp
_atom_site_refinement_flags_occupancy
_atom_site_disorder_assembly
_atom_site_disorder_group
Zn01 Zn 0.5000 0.45445(2) 0.7500 0.0411(3) Uani 1 2 d S T P . .
N002 N 0.6035(2) 0.50621(9) 0.6954(3) 0.0346(5) Uani 1 1 d . . . . .
N003 N 0.6115(2) 0.40239(9) 0.7060(3) 0.0380(5) Uani 1 1 d . . . . .
O004 O 0.8971(3) 0.41969(10) 0.5498(4) 0.0632(7) Uani 1 1 d . . . . .
N005 N 0.8336(3) 0.46066(11) 0.5617(4) 0.0478(6) Uani 1 1 d . U . . .
C006 C 0.5000 0.57839(14) 0.7500 0.0351(8) Uani 1 2 d S T P . .
C007 C 0.5763(3) 0.55573(10) 0.6855(3) 0.0353(6) Uani 1 1 d . . . . .
C008 C 0.6428(3) 0.57816(11) 0.6041(3) 0.0398(6) Uani 1 1 d . . . . .
H008 H 0.6408 0.6108 0.5810 0.048 Uiso 1 1 calc R . . . .
C009 C 0.7091(3) 0.54352(11) 0.5666(4) 0.0421(7) Uani 1 1 d . . . . .
H009 H 0.7601 0.5476 0.5119 0.050 Uiso 1 1 calc R . . . .
C00A C 0.6857(3) 0.49960(11) 0.6272(3) 0.0357(6) Uani 1 1 d . . . . .
C00B C 0.7495(3) 0.45358(11) 0.6235(4) 0.0446(6) Uani 1 1 d . U . . .
C00C C 0.5000 0.63264(15) 0.7500 0.0413(9) Uani 1 2 d S T P . .
C00D C 0.6062(3) 0.35351(11) 0.7356(4) 0.0431(7) Uani 1 1 d . . . . .
C00E C 0.7205(3) 0.40842(11) 0.6784(4) 0.0408(6) Uani 1 1 d . . . . .
C00F C 0.7193(4) 0.33056(13) 0.7340(4) 0.0548(8) Uani 1 1 d . . . . .
H00F H 0.7404 0.2981 0.7527 0.066 Uiso 1 1 calc R . . . .
C00G C 0.5000 0.33149(16) 0.7500 0.0453(10) Uani 1 2 d S T P . .
C00H C 0.7905(4) 0.36405(13) 0.7004(5) 0.0540(8) Uani 1 1 d . . . . .
H00H H 0.8700 0.3592 0.6931 0.065 Uiso 1 1 calc R . . . .
C00I C 0.6179(4) 0.65785(13) 0.8160(4) 0.0521(8) Uani 1 1 d . . . . .
H00I H 0.6974 0.6413 0.8600 0.063 Uiso 1 1 calc R . . . .
C00J C 0.5000 0.27723(17) 0.7500 0.0521(11) Uani 1 2 d S T P . .
C00K C 0.6169(5) 0.70809(14) 0.8161(5) 0.0675(11) Uani 1 1 d . . . . .
H00K H 0.6957 0.7251 0.8612 0.081 Uiso 1 1 calc R . . . .
C00L C 0.9801(4) 0.43338(17) 0.4754(6) 0.0684(11) Uani 1 1 d . . . . .
H00A H 0.9266 0.4458 0.3754 0.103 Uiso 1 1 calc GR . . . .
H00B H 1.0280 0.4057 0.4664 0.103 Uiso 1 1 calc GR . . . .
H00C H 1.0411 0.4577 0.5349 0.103 Uiso 1 1 calc GR . . . .
C00M C 0.5000 0.73229(19) 0.7500 0.0742(19) Uani 1 2 d S T P . .
H00M H 0.5000 0.7658 0.7500 0.089 Uiso 1 2 calc RS T P . .
C00N C 0.4791(7) 0.25223(16) 0.6204(5) 0.100(2) Uani 1 1 d . . . . .
H00N H 0.4659 0.2687 0.5311 0.119 Uiso 1 1 calc R . . . .
C00O C 0.4773(10) 0.20256(19) 0.6207(7) 0.134(3) Uani 1 1 d . . . . .
H00O H 0.4602 0.1859 0.5305 0.161 Uiso 1 1 calc R . . . .
C00P C 0.5000 0.1778(2) 0.7500 0.135(5) Uani 1 2 d S T P . .
H00P H 0.5000 0.1443 0.7500 0.162 Uiso 1 2 calc RS T P . .

loop_
_atom_site_aniso_label
_atom_site_aniso_U_11
_atom_site_aniso_U_22
_atom_site_aniso_U_33
_atom_site_aniso_U_23
_atom_site_aniso_U_13
_atom_site_aniso_U_12
Zn01 0.0441(4) 0.0308(4) 0.0610(4) 0.000 0.0344(3) 0.000
N002 0.0364(11) 0.0334(12) 0.0400(12) 0.0000(9) 0.0220(9) -0.0018(9)
N003 0.0424(12) 0.0338(12) 0.0418(13) -0.0017(9) 0.0215(10) 0.0045(9)
O004 0.0646(15) 0.0550(15) 0.090(2) -0.0007(13) 0.0525(15) 0.0080(12)
N005 0.0421(11) 0.0528(13) 0.0540(13) -0.0039(10) 0.0257(10) 0.0045(9)
C006 0.0399(19) 0.0337(19) 0.0340(18) 0.000 0.0179(15) 0.000
C007 0.0380(14) 0.0335(14) 0.0388(14) 0.0021(11) 0.0203(11) -0.0023(11)
C008 0.0442(15) 0.0388(14) 0.0425(15) 0.0025(11) 0.0240(12) -0.0026(11)
C009 0.0413(15) 0.0483(17) 0.0455(16) 0.0029(12) 0.0269(13) -0.0040(12)
C00A 0.0346(13) 0.0400(15) 0.0381(14) -0.0012(11) 0.0208(11) -0.0004(11)
C00B 0.0399(11) 0.0498(13) 0.0498(13) -0.0042(10) 0.0245(10) 0.0038(9)
C00C 0.059(2) 0.036(2) 0.037(2) 0.000 0.0278(19) 0.000
C00D 0.0544(17) 0.0343(15) 0.0429(15) -0.0011(11) 0.0227(13) 0.0059(12)
C00E 0.0400(14) 0.0410(15) 0.0435(15) -0.0040(12) 0.0195(12) 0.0070(12)
C00F 0.067(2) 0.0414(17) 0.061(2) 0.0037(15) 0.0314(17) 0.0159(15)
C00G 0.064(3) 0.035(2) 0.037(2) 0.000 0.0209(19) 0.000
C00H 0.0520(18) 0.0467(18) 0.067(2) 0.0017(15) 0.0291(16) 0.0143(14)
C00I 0.068(2) 0.0420(17) 0.0535(19) -0.0030(14) 0.0321(16) -0.0103(15)
C00J 0.077(3) 0.035(2) 0.048(2) 0.000 0.029(2) 0.000
C00K 0.103(3) 0.046(2) 0.064(2) -0.0086(17) 0.045(2) -0.023(2)
C00L 0.065(2) 0.076(3) 0.088(3) -0.006(2) 0.056(2) 0.004(2)
C00M 0.139(6) 0.032(3) 0.069(4) 0.000 0.062(4) 0.000
C00N 0.195(7) 0.043(2) 0.052(2) 0.0000(17) 0.043(3) 0.004(3)
C00O 0.275(10) 0.046(3) 0.068(3) -0.013(2) 0.058(5) 0.001(4)
C00P 0.279(16) 0.032(3) 0.088(5) 0.000 0.070(8) 0.000

_geom_special_details            
;
 All esds (except the esd in the dihedral angle between two l.s. planes)
 are estimated using the full covariance matrix.  The cell esds are taken
 into account individually in the estimation of esds in distances, angles
 and torsion angles; correlations between esds in cell parameters are only
 used when they are defined by crystal symmetry.  An approximate (isotropic)
 treatment of cell esds is used for estimating esds involving l.s. planes.
;
loop_
_geom_bond_atom_site_label_1
_geom_bond_atom_site_label_2
_geom_bond_distance
_geom_bond_site_symmetry_2
_geom_bond_publ_flag
Zn01 N002 2.046(2) 2_656 ?
Zn01 N002 2.046(2) . ?
Zn01 N003 2.064(2) 2_656 ?
Zn01 N003 2.064(2) . ?
N002 C007 1.403(4) . ?
N002 C00A 1.346(3) . ?
N003 C00D 1.393(4) . ?
N003 C00E 1.360(4) . ?
O004 N005 1.370(4) . ?
O004 C00L 1.439(5) . ?
N005 C00B 1.320(4) . ?
C006 C007 1.396(4) 2_656 ?
C006 C007 1.397(4) . ?
C006 C00C 1.506(6) . ?
C007 C008 1.428(4) . ?
C008 H008 0.9300 . ?
C008 C009 1.352(4) . ?
C009 H009 0.9300 . ?
C009 C00A 1.422(4) . ?
C00A C00B 1.471(4) . ?
C00B C00E 1.449(5) . ?
C00C C00I 1.388(4) . ?
C00C C00I 1.388(4) 2_656 ?
C00D C00F 1.420(5) . ?
C00D C00G 1.392(4) . ?
C00E C00H 1.427(4) . ?
C00F H00F 0.9300 . ?
C00F C00H 1.348(6) . ?
C00G C00D 1.392(4) 2_656 ?
C00G C00J 1.507(6) . ?
C00H H00H 0.9300 . ?
C00I H00I 0.9300 . ?
C00I C00K 1.395(5) . ?
C00J C00N 1.359(5) 2_656 ?
C00J C00N 1.359(5) . ?
C00K H00K 0.9300 . ?
C00K C00M 1.365(6) . ?
C00L H00A 0.9600 . ?
C00L H00B 0.9600 . ?
C00L H00C 0.9600 . ?
C00M C00K 1.365(6) 2_656 ?
C00M H00M 0.9300 . ?
C00N H00N 0.9300 . ?
C00N C00O 1.379(7) . ?
C00O H00O 0.9300 . ?
C00O C00P 1.349(7) . ?
C00P C00O 1.349(7) 2_656 ?
C00P H00P 0.9300 . ?

loop_
_geom_angle_atom_site_label_1
_geom_angle_atom_site_label_2
_geom_angle_atom_site_label_3
_geom_angle
_geom_angle_site_symmetry_1
_geom_angle_site_symmetry_3
_geom_angle_publ_flag
N002 Zn01 N002 90.75(14) 2_656 . ?
N002 Zn01 N003 177.13(9) . 2_656 ?
N002 Zn01 N003 89.15(11) . . ?
N002 Zn01 N003 89.15(11) 2_656 2_656 ?
N002 Zn01 N003 177.13(9) 2_656 . ?
N003 Zn01 N003 91.10(15) . 2_656 ?
C007 N002 Zn01 125.21(19) . . ?
C00A N002 Zn01 127.1(2) . . ?
C00A N002 C007 105.8(2) . . ?
C00D N003 Zn01 124.0(2) . . ?
C00E N003 Zn01 128.3(2) . . ?
C00E N003 C00D 106.1(2) . . ?
N005 O004 C00L 106.6(3) . . ?
C00B N005 O004 113.9(3) . . ?
C007 C006 C007 126.5(4) 2_656 . ?
C007 C006 C00C 116.77(19) 2_656 . ?
C007 C006 C00C 116.77(19) . . ?
N002 C007 C008 108.5(3) . . ?
C006 C007 N002 124.5(3) . . ?
C006 C007 C008 127.0(3) . . ?
C007 C008 H008 126.1 . . ?
C009 C008 C007 107.8(3) . . ?
C009 C008 H008 126.1 . . ?
C008 C009 H009 126.7 . . ?
C008 C009 C00A 106.6(3) . . ?
C00A C009 H009 126.7 . . ?
N002 C00A C009 111.3(3) . . ?
N002 C00A C00B 124.5(3) . . ?
C009 C00A C00B 124.1(3) . . ?
N005 C00B C00A 109.0(3) . . ?
N005 C00B C00E 127.1(3) . . ?
C00E C00B C00A 123.9(3) . . ?
C00I C00C C006 120.3(2) 2_656 . ?
C00I C00C C006 120.3(2) . . ?
C00I C00C C00I 119.4(4) . 2_656 ?
N003 C00D C00F 108.7(3) . . ?
C00G C00D N003 124.0(3) . . ?
C00G C00D C00F 127.1(3) . . ?
N003 C00E C00B 122.2(3) . . ?
N003 C00E C00H 110.1(3) . . ?
C00H C00E C00B 127.5(3) . . ?
C00D C00F H00F 126.0 . . ?
C00H C00F C00D 108.0(3) . . ?
C00H C00F H00F 126.0 . . ?
C00D C00G C00D 127.9(4) 2_656 . ?
C00D C00G C00J 116.0(2) 2_656 . ?
C00D C00G C00J 116.0(2) . . ?
C00E C00H H00H 126.6 . . ?
C00F C00H C00E 106.8(3) . . ?
C00F C00H H00H 126.6 . . ?
C00C C00I H00I 120.1 . . ?
C00C C00I C00K 119.9(4) . . ?
C00K C00I H00I 120.1 . . ?
C00N C00J C00G 120.7(3) 2_656 . ?
C00N C00J C00G 120.7(3) . . ?
C00N C00J C00N 118.6(5) . 2_656 ?
C00I C00K H00K 120.1 . . ?
C00M C00K C00I 119.9(4) . . ?
C00M C00K H00K 120.1 . . ?
O004 C00L H00A 109.5 . . ?
O004 C00L H00B 109.5 . . ?
O004 C00L H00C 109.5 . . ?
H00A C00L H00B 109.5 . . ?
H00A C00L H00C 109.5 . . ?
H00B C00L H00C 109.5 . . ?
C00K C00M C00K 121.1(5) 2_656 . ?
C00K C00M H00M 119.5 . . ?
C00K C00M H00M 119.5 2_656 . ?
C00J C00N H00N 119.8 . . ?
C00J C00N C00O 120.4(5) . . ?
C00O C00N H00N 119.8 . . ?
C00N C00O H00O 119.6 . . ?
C00P C00O C00N 120.9(5) . . ?
C00P C00O H00O 119.6 . . ?
C00O C00P C00O 118.8(7) . 2_656 ?
C00O C00P H00P 120.6 2_656 . ?
C00O C00P H00P 120.6 . . ?

_iucr_refine_instructions_details 
;

    lcm-386.res created by SHELXL-2014/7

TITL lcm-386_a.res in C2/c
REM Old TITL lcm-386 in C2/c #15
REM SHELXT solution in C2/c
REM R1 0.171, Rweak 0.028, Alpha 0.034, Orientation as input
REM Formula found by SHELXT: C33 N5 O4 Zn
CELL 1.54184 11.167184 27.76569 9.624139 90 114.7578 90
ZERR 4 0.000391 0.000655 0.000335 0 0.0043 0
LATT 7
SYMM -X,+Y,0.5-Z
SFAC C H N O Zn
UNIT 136 96 24 8 4
DELU 0.001 0.001 C00B N005
SIMU 0.001 0.002 2 C00B N005
 
L.S. 10
PLAN  20
BOND $H
LIST 6
fmap 2
acta
REM <olex2.extras>
REM <HklSrc "%.\\lcm-386.hkl">
REM </olex2.extras>
 
WGHT    0.131700    2.441900
FVAR       0.20563
ZN01  5    0.500000    0.454452    0.750000    10.50000    0.04406    0.03083 =
         0.06099    0.00000    0.03435    0.00000
N002  3    0.603480    0.506211    0.695390    11.00000    0.03636    0.03342 =
         0.04003    0.00002    0.02202   -0.00185
N003  3    0.611523    0.402389    0.706048    11.00000    0.04238    0.03381 =
         0.04181   -0.00169    0.02148    0.00455
O004  4    0.897076    0.419691    0.549752    11.00000    0.06456    0.05502 =
         0.09036   -0.00069    0.05245    0.00803
N005  3    0.833628    0.460662    0.561735    11.00000    0.04213    0.05283 =
         0.05400   -0.00393    0.02568    0.00448
C006  1    0.500000    0.578392    0.750000    10.50000    0.03992    0.03373 =
         0.03395    0.00000    0.01786    0.00000
C007  1    0.576277    0.555735    0.685454    11.00000    0.03797    0.03351 =
         0.03883    0.00214    0.02029   -0.00233
C008  1    0.642767    0.578157    0.604068    11.00000    0.04418    0.03879 =
         0.04246    0.00247    0.02402   -0.00263
AFIX  43
H008  2    0.640791    0.610753    0.580980    11.00000   -1.20000
AFIX   0
C009  1    0.709090    0.543516    0.566599    11.00000    0.04126    0.04825 =
         0.04551    0.00288    0.02686   -0.00403
AFIX  43
H009  2    0.760055    0.547602    0.511897    11.00000   -1.20000
AFIX   0
C00A  1    0.685694    0.499597    0.627189    11.00000    0.03457    0.04000 =
         0.03807   -0.00121    0.02077   -0.00042
C00B  1    0.749533    0.453578    0.623524    11.00000    0.03987    0.04977 =
         0.04985   -0.00417    0.02448    0.00377
C00C  1    0.500000    0.632644    0.750000    10.50000    0.05874    0.03559 =
         0.03744    0.00000    0.02785    0.00000
C00D  1    0.606234    0.353509    0.735574    11.00000    0.05443    0.03433 =
         0.04292   -0.00115    0.02272    0.00586
C00E  1    0.720469    0.408422    0.678421    11.00000    0.04004    0.04103 =
         0.04346   -0.00401    0.01950    0.00699
C00F  1    0.719253    0.330559    0.733963    11.00000    0.06656    0.04139 =
         0.06102    0.00372    0.03135    0.01590
AFIX  43
H00F  2    0.740418    0.298102    0.752744    11.00000   -1.20000
AFIX   0
C00G  1    0.500000    0.331493    0.750000    10.50000    0.06386    0.03527 =
         0.03661    0.00000    0.02089    0.00000
C00H  1    0.790513    0.364050    0.700443    11.00000    0.05203    0.04669 =
         0.06737    0.00172    0.02905    0.01435
AFIX  43
H00H  2    0.870048    0.359172    0.693086    11.00000   -1.20000
AFIX   0
C00I  1    0.617897    0.657850    0.815971    11.00000    0.06768    0.04203 =
         0.05348   -0.00297    0.03211   -0.01034
AFIX  43
H00I  2    0.697430    0.641277    0.860002    11.00000   -1.20000
AFIX   0
C00J  1    0.500000    0.277232    0.750000    10.50000    0.07685    0.03462 =
         0.04801    0.00000    0.02941    0.00000
C00K  1    0.616880    0.708094    0.816113    11.00000    0.10327    0.04578 =
         0.06397   -0.00858    0.04538   -0.02257
AFIX  43
H00K  2    0.695667    0.725076    0.861157    11.00000   -1.20000
AFIX   0
C00L  1    0.980088    0.433382    0.475447    11.00000    0.06547    0.07593 =
         0.08832   -0.00593    0.05646    0.00423
AFIX 137
H00A  2    0.926559    0.445823    0.375405    11.00000   -1.50000
H00B  2    1.028000    0.405746    0.466413    11.00000   -1.50000
H00C  2    1.041089    0.457712    0.534949    11.00000   -1.50000
AFIX   0
C00M  1    0.500000    0.732287    0.750000    10.50000    0.13934    0.03237 =
         0.06926    0.00000    0.06168    0.00000
AFIX  43
H00M  2    0.500002    0.765782    0.749998    10.50000   -1.20000
AFIX   0
C00N  1    0.479082    0.252231    0.620445    11.00000    0.19546    0.04296 =
         0.05153    0.00000    0.04315    0.00408
AFIX  43
H00N  2    0.465903    0.268718    0.531080    11.00000   -1.20000
AFIX   0
C00O  1    0.477275    0.202560    0.620667    11.00000    0.27486    0.04566 =
         0.06831   -0.01274    0.05766    0.00122
AFIX  43
H00O  2    0.460168    0.185897    0.530490    11.00000   -1.20000
AFIX   0
C00P  1    0.500000    0.177827    0.750000    10.50000    0.27904    0.03243 =
         0.08751    0.00000    0.07028    0.00000
AFIX  43
H00P  2    0.500001    0.144332    0.750000    10.50000   -1.20000
AFIX   0
HKLF 4
 
REM  lcm-386_a.res in C2/c
REM R1 =  0.0623 for    2233 Fo > 4sig(Fo)  and  0.0706 for all    2670 data
REM    199 parameters refined using      7 restraints
 
END  
     
WGHT      0.1315      2.4485 

REM Highest difference peak  0.963,  deepest hole -0.609,  1-sigma level  0.093
Q1    1   0.8734  0.4692  0.5076  11.00000  0.05    0.96
Q2    1   0.8205  0.4289  0.5660  11.00000  0.05    0.82
Q3    1   0.4212  0.4531  0.7445  11.00000  0.05    0.59
Q4    1   0.5434  0.4505  0.8517  11.00000  0.05    0.51
Q5    1   0.3866  0.2510  0.6239  11.00000  0.05    0.51
Q6    1   0.3758  0.1994  0.6330  11.00000  0.05    0.43
Q7    1   0.6087  0.5710  0.6371  11.00000  0.05    0.39
Q8    1   0.6446  0.5013  0.6622  11.00000  0.05    0.38
Q9    1   0.7641  0.3882  0.6820  11.00000  0.05    0.28
Q10   1   0.4590  0.2637  0.7880  11.00000  0.05    0.27
Q11   1   0.6816  0.3416  0.7674  11.00000  0.05    0.27
Q12   1   0.5681  0.6465  0.8251  11.00000  0.05    0.27
Q13   1   0.9579  0.4622  0.4283  11.00000  0.05    0.27
Q14   1   0.7412  0.3428  0.6716  11.00000  0.05    0.26
Q15   1   0.5247  0.5112  0.6155  11.00000  0.05    0.24
Q16   1   0.6595  0.3312  0.6901  11.00000  0.05    0.23
Q17   1   0.8582  0.4706  0.6328  11.00000  0.05    0.23
Q18   1   0.6364  0.5592  0.5046  11.00000  0.05    0.23
Q19   1   0.5175  0.3979  0.6230  11.00000  0.05    0.22
Q20   1   0.5015  0.5678  0.8323  11.00000  0.05    0.22

  REM The information below was added by Olex2.
  REM
  REM R1 = 0.0623 for 2233 Fo > 4sig(Fo) and 0.0706 for all 7751 data
  REM n/a parameters refined using n/a restraints
  REM Highest difference peak 0.96, deepest hole -0.61
  REM Mean Shift 0, Max Shift 0.000.

  REM +++ Tabular Listing of Refinement Information +++
  REM R1_all = 0.0706
  REM R1_gt = 0.0623
  REM wR_ref = 0.1856
  REM GOOF = 1.040
  REM Shift_max = 0.000
  REM Shift_mean = 0
  REM Reflections_all = 7751
  REM Reflections_gt = 2233
  REM Parameters = n/a
  REM Hole = -0.61
  REM Peak = 0.96
  REM Flack = n/a

  
;
_olex2_submission_special_instructions 'No special instructions were received'
_oxdiff_exptl_absorpt_empirical_details 
;
Empirical correction (ABSPACK) includes:
- Absorption correction using spherical harmonics
- Frame scaling
- Detector area scaling
;
_oxdiff_exptl_absorpt_empirical_full_max 1.471
_oxdiff_exptl_absorpt_empirical_full_min 0.743
####################################################################### 
# 
# This file contains crystal structure data downloaded from the 
# Cambridge Structural Database (CSD) hosted by the Cambridge 
# Crystallographic Data Centre (CCDC).
# 
# Full information about CCDC data access policies and citation 
# guidelines are available at http://www.ccdc.cam.ac.uk/access/V1 
# 
# Audit and citation data items may have been added by the CCDC. 
# Please retain this information to preserve the provenance of 
# this file and to allow appropriate attribution of the data. 
# 
#######################################################################

data_1
_database_code_depnum_ccdc_archive 'CCDC 1857685'
loop_
_audit_author_name
_audit_author_address
'Chengming Li'
;Sichuan University
China
;
_audit_update_record             
;
2018-07-24 deposited with the CCDC.	2019-06-17 downloaded from the CCDC.
;
_audit_creation_date             2018-07-17
_audit_creation_method           
;
Olex2 1.2
(compiled 2018.05.29 svn.r3508 for OlexSys, GUI svn.r5506)
;
_shelx_SHELXL_version_number     2014/7
_chemical_name_common            ?
_chemical_name_systematic        ?
_chemical_formula_moiety         'C64 H40 F4 N4 O3 Zn'
_chemical_formula_sum            'C64 H40 F4 N4 O3 Zn'
_chemical_formula_weight         1054.37
_chemical_melting_point          ?
_chemical_oxdiff_formula         C175
loop_
_atom_type_symbol
_atom_type_description
_atom_type_scat_dispersion_real
_atom_type_scat_dispersion_imag
_atom_type_scat_source
C C 0.0033 0.0016 'International Tables Vol C Tables 4.2.6.8 and 6.1.1.4'
H H 0.0000 0.0000 'International Tables Vol C Tables 4.2.6.8 and 6.1.1.4'
F F 0.0171 0.0103 'International Tables Vol C Tables 4.2.6.8 and 6.1.1.4'
N N 0.0061 0.0033 'International Tables Vol C Tables 4.2.6.8 and 6.1.1.4'
O O 0.0106 0.0060 'International Tables Vol C Tables 4.2.6.8 and 6.1.1.4'
Zn Zn 0.2839 1.4301 'International Tables Vol C Tables 4.2.6.8 and 6.1.1.4'

_shelx_space_group_comment       
;
The symmetry employed for this shelxl refinement is uniquely defined
by the following loop, which should always be used as a source of
symmetry information in preference to the above space-group names.
They are only intended as comments.
;
_space_group_crystal_system      triclinic
_space_group_IT_number           2
_space_group_name_H-M_alt        'P -1'
_space_group_name_Hall           '-P 1'
loop_
_space_group_symop_operation_xyz
'x, y, z'
'-x, -y, -z'

_cell_length_a                   13.4252(11)
_cell_length_b                   14.2425(13)
_cell_length_c                   14.4941(9)
_cell_angle_alpha                102.982(7)
_cell_angle_beta                 94.647(6)
_cell_angle_gamma                95.015(7)
_cell_volume                     2675.7(4)
_cell_formula_units_Z            2
_cell_measurement_reflns_used    2214
_cell_measurement_temperature    293(2)
_cell_measurement_theta_max      25.9340
_cell_measurement_theta_min      3.2270
_shelx_estimated_absorpt_T_max   0.984
_shelx_estimated_absorpt_T_min   0.838
_exptl_absorpt_coefficient_mu    0.523
_exptl_absorpt_correction_T_max  1.00000
_exptl_absorpt_correction_T_min  0.86987
_exptl_absorpt_correction_type   multi-scan
_exptl_absorpt_process_details   
;
CrysAlisPro 1.171.38.43 (Rigaku Oxford Diffraction, 2015)
Empirical absorption correction using spherical harmonics,
 implemented in SCALE3 ABSPACK scaling algorithm.
;
_exptl_absorpt_special_details   ?
_exptl_crystal_colour            ?
_exptl_crystal_density_diffrn    1.309
_exptl_crystal_density_meas      ?
_exptl_crystal_density_method    ?
_exptl_crystal_description       stick
_exptl_crystal_F_000             1084
_exptl_crystal_size_max          0.35
_exptl_crystal_size_mid          0.03
_exptl_crystal_size_min          0.03
_exptl_transmission_factor_max   ?
_exptl_transmission_factor_min   ?
_diffrn_reflns_av_R_equivalents  0.1005
_diffrn_reflns_av_unetI/netI     0.2786
_diffrn_reflns_Laue_measured_fraction_full 0.998
_diffrn_reflns_Laue_measured_fraction_max 0.997
_diffrn_reflns_limit_h_max       15
_diffrn_reflns_limit_h_min       -16
_diffrn_reflns_limit_k_max       17
_diffrn_reflns_limit_k_min       -16
_diffrn_reflns_limit_l_max       18
_diffrn_reflns_limit_l_min       -17
_diffrn_reflns_number            22340
_diffrn_reflns_point_group_measured_fraction_full 0.998
_diffrn_reflns_point_group_measured_fraction_max 0.997
_diffrn_reflns_theta_full        25.242
_diffrn_reflns_theta_max         26.370
_diffrn_reflns_theta_min         2.900
_diffrn_ambient_temperature      293.15
_diffrn_detector                 'CCD plate'
_diffrn_detector_area_resol_mean 16.0874
_diffrn_detector_type            Eos
_diffrn_measured_fraction_theta_full 0.998
_diffrn_measured_fraction_theta_max 0.997
_diffrn_measurement_details      
;
List of Runs (angles in degrees, time in seconds):

  # Type    Start    End  Width  t~exp~   \w     \q     \k     \f   Frames
#--------------------------------------------------------------------------
  1  \w    -23.00  22.50   0.70  150.00    --  -14.81 -99.00 120.00   65
  2  \w    -50.00  40.30   0.70  150.00    --   16.53 -77.00 -30.00  129
  3  \w    -10.00  77.50   0.70  150.00    --   16.53  77.00-120.00  125
  4  \w    -41.00  32.50   0.70  150.00    --   16.53 -38.00 -30.00  105
  5  \w      8.00  80.10   0.70  150.00    --   16.53  38.00 120.00  103
  6  \w     50.00  76.60   0.70  150.00    --   16.53  38.00 150.00   38
;
_diffrn_measurement_device       'four-circle diffractometer'
_diffrn_measurement_device_type  'Xcalibur, Eos'
_diffrn_measurement_method       '\w scans'
_diffrn_orient_matrix_type       
'CrysAlisPro convention (1999,Acta A55,543-557)'
_diffrn_orient_matrix_UB_11      0.0093327000
_diffrn_orient_matrix_UB_12      0.0253970000
_diffrn_orient_matrix_UB_13      0.0484349000
_diffrn_orient_matrix_UB_21      0.0042403000
_diffrn_orient_matrix_UB_22      -0.0444470000
_diffrn_orient_matrix_UB_23      0.0135721000
_diffrn_orient_matrix_UB_31      0.0523295000
_diffrn_orient_matrix_UB_32      0.0047695000
_diffrn_orient_matrix_UB_33      -0.0044028000
_diffrn_radiation_monochromator  graphite
_diffrn_radiation_probe          x-ray
_diffrn_radiation_type           MoK\a
_diffrn_radiation_wavelength     0.71073
_diffrn_source                   'fine-focus sealed X-ray tube'
_diffrn_source_type              'Enhance (Mo) X-ray Source'
_reflns_Friedel_coverage         0.000
_reflns_Friedel_fraction_full    .
_reflns_Friedel_fraction_max     .
_reflns_number_gt                3440
_reflns_number_total             10919
_reflns_odcompleteness_completeness 99.74
_reflns_odcompleteness_iscentric 1
_reflns_odcompleteness_theta     26.32
_reflns_special_details          
;
 Reflections were merged by SHELXL according to the crystal
 class for the calculation of statistics and refinement.
 
 _reflns_Friedel_fraction is defined as the number of unique
 Friedel pairs measured divided by the number that would be
 possible theoretically, ignoring centric projections and
 systematic absences.
;
_reflns_threshold_expression     'I > 2\s(I)'
_computing_cell_refinement       'CrysAlisPro 1.171.38.43 (Rigaku OD, 2015)'
_computing_data_collection       'CrysAlisPro 1.171.38.43 (Rigaku OD, 2015)'
_computing_data_reduction        'CrysAlisPro 1.171.38.43 (Rigaku OD, 2015)'
_computing_molecular_graphics    'Olex2 (Dolomanov et al., 2009)'
_computing_publication_material  'Olex2 (Dolomanov et al., 2009)'
_computing_structure_refinement  'ShelXL (Sheldrick, 2015)'
_computing_structure_solution    'ShelXT (Sheldrick, 2015)'
_refine_diff_density_max         0.623
_refine_diff_density_min         -0.465
_refine_diff_density_rms         0.071
_refine_ls_extinction_coef       .
_refine_ls_extinction_method     none
_refine_ls_goodness_of_fit_ref   0.862
_refine_ls_hydrogen_treatment    constr
_refine_ls_matrix_type           full
_refine_ls_number_parameters     685
_refine_ls_number_reflns         10919
_refine_ls_number_restraints     0
_refine_ls_R_factor_all          0.2308
_refine_ls_R_factor_gt           0.0874
_refine_ls_restrained_S_all      0.862
_refine_ls_shift/su_max          0.001
_refine_ls_shift/su_mean         0.000
_refine_ls_structure_factor_coef Fsqd
_refine_ls_weighting_details     
'w=1/[\s^2^(Fo^2^)+(0.0457P)^2^] where P=(Fo^2^+2Fc^2^)/3'
_refine_ls_weighting_scheme      calc
_refine_ls_wR_factor_gt          0.1567
_refine_ls_wR_factor_ref         0.2051
_refine_special_details          ?
_olex2_refinement_description    
;
1. Fixed Uiso
 At 1.2 times of:
  All C(H) groups, All C(H,H) groups
2.a Secondary CH2 refined with riding coordinates:
 C61(H61A,H61B), C62(H62A,H62B), C63(H63A,H63B), C64(H64A,H64B)
2.b Aromatic/amide H refined with riding coordinates:
 C4(H4), C9(H9), C10(H10), C14(H14), C15(H15), C21(H21), C26(H26), C27(H27),
 C29(H29), C30(H30), C32(H32), C33(H33), C35(H35), C36(H36), C38(H38), C39(H39),
  C40(H40), C41(H41), C42(H42), C44(H44), C45(H45), C47(H47), C48(H48),
 C50(H50), C51(H51), C53(H53), C54(H54), C56(H56), C57(H57), C58(H58), C59(H59),
  C60(H60)
;
_atom_sites_solution_hydrogens   geom
_atom_sites_solution_primary     dual
_atom_sites_solution_secondary   ?
loop_
_atom_site_label
_atom_site_type_symbol
_atom_site_fract_x
_atom_site_fract_y
_atom_site_fract_z
_atom_site_U_iso_or_equiv
_atom_site_adp_type
_atom_site_occupancy
_atom_site_site_symmetry_order
_atom_site_calc_flag
_atom_site_refinement_flags_posn
_atom_site_refinement_flags_adp
_atom_site_refinement_flags_occupancy
_atom_site_disorder_assembly
_atom_site_disorder_group
Zn1 Zn 0.59388(5) 0.49820(6) 0.29324(5) 0.0446(3) Uani 1 1 d . . . . .
F1 F -0.0838(3) 0.6857(4) 0.6178(4) 0.125(2) Uani 1 1 d . . . . .
F2 F 0.3716(4) 1.1068(4) 0.7714(3) 0.1096(18) Uani 1 1 d . . . . .
F3 F 1.2464(4) 0.2829(4) -0.0701(4) 0.133(2) Uani 1 1 d . . . . .
F4 F 1.3304(3) 0.8288(4) 0.2864(4) 0.1184(19) Uani 1 1 d . . . . .
O1 O 0.3165(3) 0.5718(3) 0.4692(3) 0.0454(12) Uani 1 1 d . . . . .
O2 O 0.8892(3) 0.4096(3) 0.1451(3) 0.0501(12) Uani 1 1 d . . . . .
O3 O 0.5213(3) 0.5634(4) 0.1838(3) 0.0669(15) Uani 1 1 d . . . . .
N1 N 0.5734(3) 0.6112(3) 0.4046(3) 0.0391(13) Uani 1 1 d . . . . .
N2 N 0.4650(3) 0.4193(4) 0.3115(3) 0.0405(13) Uani 1 1 d . . . . .
N3 N 0.6318(3) 0.3743(4) 0.2043(3) 0.0387(13) Uani 1 1 d . . . . .
N4 N 0.7354(3) 0.5665(4) 0.2994(3) 0.0391(13) Uani 1 1 d . . . . .
C1 C 0.3095(4) 0.6653(5) 0.5198(4) 0.0412(16) Uani 1 1 d . . . . .
C2 C 0.3850(4) 0.7355(4) 0.5372(4) 0.0371(16) Uani 1 1 d . . . . .
C3 C 0.4777(4) 0.7143(5) 0.4968(4) 0.0420(17) Uani 1 1 d . . . . .
C4 C 0.5702(4) 0.7662(5) 0.4972(4) 0.0425(17) Uani 1 1 d . . . . .
H4 H 0.5908 0.8303 0.5285 0.051 Uiso 1 1 calc R . . . .
C5 C 0.6284(4) 0.6993(4) 0.4384(4) 0.0327(14) Uani 1 1 d . . . . .
C6 C 0.4809(4) 0.6184(4) 0.4398(4) 0.0362(15) Uani 1 1 d . . . . .
C7 C 0.4012(4) 0.5472(5) 0.4240(4) 0.0422(17) Uani 1 1 d . . . . .
C8 C 0.3906(4) 0.4561(5) 0.3662(4) 0.0451(17) Uani 1 1 d . . . . .
C9 C 0.3037(5) 0.3868(5) 0.3470(5) 0.0513(19) Uani 1 1 d . . . . .
H9 H 0.2436 0.3937 0.3743 0.062 Uiso 1 1 calc R . . . .
C10 C 0.3250(4) 0.3086(5) 0.2812(5) 0.0519(19) Uani 1 1 d . . . . .
H10 H 0.2820 0.2526 0.2543 0.062 Uiso 1 1 calc R . . . .
C11 C 0.4265(4) 0.3295(5) 0.2614(4) 0.0438(17) Uani 1 1 d . . . . .
C12 C 0.4733(4) 0.2683(5) 0.1925(4) 0.0431(17) Uani 1 1 d . . . . .
C13 C 0.5709(5) 0.2900(5) 0.1657(4) 0.0458(17) Uani 1 1 d . . . . .
C14 C 0.6217(4) 0.2261(5) 0.1009(4) 0.0432(17) Uani 1 1 d . . . . .
H14 H 0.5958 0.1649 0.0650 0.052 Uiso 1 1 calc R . . . .
C15 C 0.7155(4) 0.2710(5) 0.1011(4) 0.0474(18) Uani 1 1 d . . . . .
H15 H 0.7659 0.2460 0.0657 0.057 Uiso 1 1 calc R . . . .
C16 C 0.7221(4) 0.3635(5) 0.1657(4) 0.0416(17) Uani 1 1 d . . . . .
C17 C 0.8029(4) 0.4365(5) 0.1887(4) 0.0420(17) Uani 1 1 d . . . . .
C18 C 0.9768(4) 0.4734(6) 0.1608(5) 0.0522(19) Uani 1 1 d . . . . .
C19 C 0.9865(4) 0.5611(5) 0.2181(4) 0.0433(17) Uani 1 1 d . . . . .
C20 C 0.8996(4) 0.5927(4) 0.2660(4) 0.0372(15) Uani 1 1 d . . . . .
C21 C 0.8796(4) 0.6739(5) 0.3306(4) 0.0444(17) Uani 1 1 d . . . . .
H21 H 0.9237 0.7294 0.3564 0.053 Uiso 1 1 calc R . . . .
C22 C 0.7764(4) 0.6561(5) 0.3509(4) 0.0405(16) Uani 1 1 d . . . . .
C23 C 0.8108(4) 0.5280(4) 0.2488(4) 0.0372(15) Uani 1 1 d . . . . .
C24 C 0.7279(4) 0.7220(5) 0.4168(4) 0.0411(17) Uani 1 1 d . . . . .
C25 C 0.2034(4) 0.6721(5) 0.5453(4) 0.0422(17) Uani 1 1 d . . . . .
C26 C 0.1527(5) 0.7495(5) 0.5372(4) 0.0500(19) Uani 1 1 d . . . . .
H26 H 0.1850 0.7999 0.5160 0.060 Uiso 1 1 calc R . . . .
C27 C 0.0553(5) 0.7551(5) 0.5595(5) 0.066(2) Uani 1 1 d . . . . .
H27 H 0.0200 0.8069 0.5529 0.080 Uiso 1 1 calc R . . . .
C28 C 0.0134(5) 0.6774(7) 0.5926(6) 0.076(3) Uani 1 1 d . . . . .
C29 C 0.0581(6) 0.5985(6) 0.5999(6) 0.077(3) Uani 1 1 d . . . . .
H29 H 0.0248 0.5483 0.6207 0.092 Uiso 1 1 calc R . . . .
C30 C 0.1554(5) 0.5942(5) 0.5754(5) 0.063(2) Uani 1 1 d . . . . .
H30 H 0.1887 0.5402 0.5788 0.075 Uiso 1 1 calc R . . . .
C31 C 0.3786(4) 0.8352(5) 0.5967(4) 0.0418(17) Uani 1 1 d . . . . .
C32 C 0.4099(5) 0.9184(6) 0.5696(5) 0.059(2) Uani 1 1 d . . . . .
H32 H 0.4342 0.9128 0.5106 0.071 Uiso 1 1 calc R . . . .
C33 C 0.4070(5) 1.0101(6) 0.6257(6) 0.069(2) Uani 1 1 d . . . . .
H33 H 0.4269 1.0649 0.6042 0.083 Uiso 1 1 calc R . . . .
C34 C 0.3743(6) 1.0185(6) 0.7134(6) 0.067(2) Uani 1 1 d . . . . .
C35 C 0.3417(5) 0.9375(6) 0.7448(5) 0.067(2) Uani 1 1 d . . . . .
H35 H 0.3188 0.9439 0.8045 0.080 Uiso 1 1 calc R . . . .
C36 C 0.3436(5) 0.8472(5) 0.6860(4) 0.0532(19) Uani 1 1 d . . . . .
H36 H 0.3209 0.7926 0.7066 0.064 Uiso 1 1 calc R . . . .
C37 C 0.4183(5) 0.1715(5) 0.1468(5) 0.0502(18) Uani 1 1 d . . . . .
C38 C 0.3786(6) 0.1499(6) 0.0538(5) 0.089(3) Uani 1 1 d . . . . .
H38 H 0.3906 0.1941 0.0165 0.107 Uiso 1 1 calc R . . . .
C39 C 0.3207(9) 0.0629(9) 0.0150(7) 0.140(5) Uani 1 1 d . . . . .
H39 H 0.2898 0.0517 -0.0468 0.168 Uiso 1 1 calc R . . . .
C40 C 0.3076(9) -0.0067(9) 0.0643(10) 0.133(6) Uani 1 1 d . . . . .
H40 H 0.2716 -0.0664 0.0358 0.160 Uiso 1 1 calc R . . . .
C41 C 0.3486(7) 0.0128(7) 0.1570(10) 0.119(4) Uani 1 1 d . . . . .
H41 H 0.3393 -0.0336 0.1923 0.143 Uiso 1 1 calc R . . . .
C42 C 0.4049(5) 0.1030(6) 0.1996(6) 0.076(3) Uani 1 1 d . . . . .
H42 H 0.4325 0.1159 0.2627 0.091 Uiso 1 1 calc R . . . .
C43 C 1.0529(5) 0.4232(6) 0.1035(5) 0.0505(19) Uani 1 1 d . . . . .
C44 C 1.1134(5) 0.4759(6) 0.0514(4) 0.062(2) Uani 1 1 d . . . . .
H44 H 1.1084 0.5411 0.0539 0.074 Uiso 1 1 calc R . . . .
C45 C 1.1804(5) 0.4243(6) -0.0034(5) 0.067(2) Uani 1 1 d . . . . .
H45 H 1.2239 0.4573 -0.0350 0.081 Uiso 1 1 calc R . . . .
C46 C 1.1844(6) 0.3309(7) -0.0121(6) 0.079(3) Uani 1 1 d . . . . .
C47 C 1.1261(6) 0.2764(6) 0.0399(7) 0.108(4) Uani 1 1 d . . . . .
H47 H 1.1328 0.2116 0.0378 0.130 Uiso 1 1 calc R . . . .
C48 C 1.0592(6) 0.3268(6) 0.0934(6) 0.093(3) Uani 1 1 d . . . . .
H48 H 1.0158 0.2928 0.1243 0.111 Uiso 1 1 calc R . . . .
C49 C 1.0781(4) 0.6318(5) 0.2348(4) 0.0454(18) Uani 1 1 d . . . . .
C50 C 1.0772(5) 0.7195(6) 0.2128(6) 0.074(3) Uani 1 1 d . . . . .
H50 H 1.0171 0.7348 0.1863 0.088 Uiso 1 1 calc R . . . .
C51 C 1.1603(6) 0.7871(6) 0.2274(6) 0.091(3) Uani 1 1 d . . . . .
H51 H 1.1579 0.8460 0.2102 0.109 Uiso 1 1 calc R . . . .
C52 C 1.2456(6) 0.7629(7) 0.2682(6) 0.076(3) Uani 1 1 d . . . . .
C53 C 1.2522(5) 0.6767(7) 0.2910(5) 0.067(2) Uani 1 1 d . . . . .
H53 H 1.3131 0.6624 0.3168 0.080 Uiso 1 1 calc R . . . .
C54 C 1.1677(5) 0.6091(6) 0.2757(4) 0.059(2) Uani 1 1 d . . . . .
H54 H 1.1710 0.5500 0.2924 0.070 Uiso 1 1 calc R . . . .
C55 C 0.7772(4) 0.8202(5) 0.4610(5) 0.0446(17) Uani 1 1 d . . . . .
C56 C 0.8149(5) 0.8841(5) 0.4070(5) 0.058(2) Uani 1 1 d . . . . .
H56 H 0.8094 0.8635 0.3411 0.070 Uiso 1 1 calc R . . . .
C57 C 0.8600(5) 0.9768(6) 0.4501(7) 0.083(3) Uani 1 1 d . . . . .
H57 H 0.8836 1.0180 0.4132 0.100 Uiso 1 1 calc R . . . .
C58 C 0.8694(6) 1.0072(7) 0.5472(7) 0.092(3) Uani 1 1 d . . . . .
H58 H 0.8996 1.0691 0.5765 0.110 Uiso 1 1 calc R . . . .
C59 C 0.8342(5) 0.9459(6) 0.6016(6) 0.070(2) Uani 1 1 d . . . . .
H59 H 0.8401 0.9674 0.6675 0.084 Uiso 1 1 calc R . . . .
C60 C 0.7914(5) 0.8551(5) 0.5603(5) 0.056(2) Uani 1 1 d . . . . .
H60 H 0.7707 0.8146 0.5989 0.067 Uiso 1 1 calc R . . . .
C61 C 0.5437(6) 0.6643(6) 0.1894(6) 0.086(3) Uani 1 1 d . . . . .
H61A H 0.6150 0.6806 0.1868 0.103 Uiso 1 1 calc R . . . .
H61B H 0.5239 0.7028 0.2478 0.103 Uiso 1 1 calc R . . . .
C62 C 0.4839(7) 0.6806(7) 0.1050(6) 0.110(4) Uani 1 1 d . . . . .
H62A H 0.4559 0.7421 0.1211 0.132 Uiso 1 1 calc R . . . .
H62B H 0.5261 0.6821 0.0540 0.132 Uiso 1 1 calc R . . . .
C63 C 0.4031(6) 0.6007(7) 0.0751(6) 0.093(3) Uani 1 1 d . . . . .
H63A H 0.3997 0.5733 0.0071 0.112 Uiso 1 1 calc R . . . .
H63B H 0.3387 0.6230 0.0899 0.112 Uiso 1 1 calc R . . . .
C64 C 0.4299(6) 0.5266(6) 0.1305(5) 0.075(3) Uani 1 1 d . . . . .
H64A H 0.3786 0.5170 0.1720 0.090 Uiso 1 1 calc R . . . .
H64B H 0.4357 0.4649 0.0875 0.090 Uiso 1 1 calc R . . . .

loop_
_atom_site_aniso_label
_atom_site_aniso_U_11
_atom_site_aniso_U_22
_atom_site_aniso_U_33
_atom_site_aniso_U_23
_atom_site_aniso_U_13
_atom_site_aniso_U_12
Zn1 0.0393(4) 0.0452(6) 0.0515(5) 0.0112(4) 0.0182(4) 0.0048(4)
F1 0.043(3) 0.145(5) 0.215(6) 0.075(4) 0.063(3) 0.025(3)
F2 0.148(5) 0.064(4) 0.102(4) -0.021(3) 0.029(3) 0.018(3)
F3 0.135(4) 0.120(5) 0.159(5) 0.016(4) 0.106(4) 0.053(4)
F4 0.094(4) 0.104(4) 0.146(4) 0.029(4) 0.004(3) -0.043(3)
O1 0.046(3) 0.032(3) 0.059(3) 0.007(2) 0.024(2) 0.000(2)
O2 0.045(3) 0.044(3) 0.061(3) 0.004(2) 0.029(2) 0.003(2)
O3 0.058(3) 0.061(4) 0.082(4) 0.027(3) -0.008(3) -0.005(3)
N1 0.036(3) 0.028(3) 0.055(3) 0.010(3) 0.016(2) -0.001(2)
N2 0.036(3) 0.036(4) 0.052(3) 0.013(3) 0.012(3) 0.004(3)
N3 0.036(3) 0.033(4) 0.051(3) 0.010(3) 0.019(2) 0.010(3)
N4 0.039(3) 0.030(3) 0.049(3) 0.005(3) 0.020(2) 0.008(3)
C1 0.026(3) 0.047(5) 0.051(4) 0.013(4) -0.001(3) 0.005(3)
C2 0.036(3) 0.036(4) 0.036(3) 0.000(3) 0.006(3) 0.004(3)
C3 0.032(3) 0.049(5) 0.048(4) 0.015(4) 0.018(3) -0.001(3)
C4 0.045(4) 0.036(5) 0.047(4) 0.006(3) 0.013(3) 0.006(3)
C5 0.028(3) 0.035(4) 0.038(3) 0.014(3) 0.004(3) 0.006(3)
C6 0.042(4) 0.032(4) 0.038(3) 0.009(3) 0.015(3) 0.010(3)
C7 0.028(3) 0.059(5) 0.044(4) 0.019(4) 0.013(3) 0.001(3)
C8 0.039(4) 0.042(5) 0.055(4) 0.012(4) 0.006(3) 0.000(3)
C9 0.039(4) 0.048(5) 0.073(5) 0.026(4) 0.014(4) 0.000(4)
C10 0.043(4) 0.038(5) 0.070(5) 0.001(4) 0.021(3) -0.006(3)
C11 0.043(4) 0.039(5) 0.052(4) 0.011(4) 0.020(3) 0.004(3)
C12 0.039(4) 0.030(4) 0.061(4) 0.010(4) 0.013(3) 0.002(3)
C13 0.053(4) 0.036(5) 0.050(4) 0.009(4) 0.017(3) 0.004(3)
C14 0.045(4) 0.036(4) 0.054(4) 0.017(3) 0.014(3) 0.009(3)
C15 0.038(4) 0.049(5) 0.056(4) 0.009(4) 0.021(3) 0.008(3)
C16 0.039(4) 0.040(5) 0.048(4) 0.013(3) 0.013(3) 0.000(3)
C17 0.035(3) 0.045(5) 0.056(4) 0.021(4) 0.023(3) 0.016(3)
C18 0.034(4) 0.063(6) 0.066(5) 0.018(4) 0.022(3) 0.010(4)
C19 0.041(4) 0.045(5) 0.048(4) 0.014(4) 0.018(3) 0.010(3)
C20 0.034(3) 0.028(4) 0.050(4) 0.006(3) 0.008(3) 0.013(3)
C21 0.028(3) 0.040(5) 0.066(4) 0.013(4) 0.015(3) -0.002(3)
C22 0.042(4) 0.041(5) 0.040(4) 0.007(3) 0.012(3) 0.011(3)
C23 0.042(4) 0.027(4) 0.043(4) 0.002(3) 0.014(3) 0.007(3)
C24 0.038(4) 0.042(5) 0.041(4) 0.002(3) 0.013(3) 0.006(3)
C25 0.037(4) 0.048(5) 0.045(4) 0.015(3) 0.014(3) 0.007(3)
C26 0.039(4) 0.039(5) 0.068(5) 0.007(4) 0.008(3) -0.003(3)
C27 0.049(4) 0.044(5) 0.113(6) 0.022(5) 0.017(4) 0.024(4)
C28 0.040(5) 0.086(8) 0.108(7) 0.028(6) 0.034(4) 0.002(5)
C29 0.062(5) 0.078(7) 0.119(7) 0.069(6) 0.042(5) 0.016(5)
C30 0.047(4) 0.070(6) 0.092(6) 0.047(5) 0.034(4) 0.022(4)
C31 0.039(4) 0.042(5) 0.045(4) 0.004(3) 0.021(3) 0.008(3)
C32 0.070(5) 0.050(5) 0.068(5) 0.023(4) 0.033(4) 0.022(4)
C33 0.060(5) 0.060(6) 0.096(6) 0.025(5) 0.030(5) 0.014(4)
C34 0.073(5) 0.041(6) 0.076(6) -0.011(5) 0.012(5) 0.010(4)
C35 0.075(5) 0.076(7) 0.047(4) 0.004(5) 0.017(4) 0.012(5)
C36 0.055(4) 0.055(6) 0.049(4) 0.008(4) 0.001(3) 0.014(4)
C37 0.055(4) 0.034(5) 0.066(5) 0.009(4) 0.029(4) 0.009(4)
C38 0.121(7) 0.076(7) 0.052(5) -0.017(5) 0.041(5) -0.034(6)
C39 0.159(11) 0.132(12) 0.088(8) -0.043(8) 0.047(7) -0.060(9)
C40 0.113(9) 0.074(10) 0.163(12) -0.072(9) 0.049(9) -0.035(7)
C41 0.090(7) 0.054(8) 0.223(13) 0.041(9) 0.060(8) -0.011(6)
C42 0.061(5) 0.060(6) 0.107(7) 0.026(5) 0.013(5) -0.012(5)
C43 0.038(4) 0.061(6) 0.058(4) 0.021(4) 0.014(3) 0.004(4)
C44 0.061(5) 0.070(6) 0.057(4) 0.014(4) 0.014(4) 0.018(4)
C45 0.062(5) 0.074(7) 0.072(5) 0.016(5) 0.036(4) 0.025(5)
C46 0.076(6) 0.081(7) 0.084(6) -0.003(5) 0.055(5) 0.045(5)
C47 0.120(8) 0.054(6) 0.178(10) 0.043(6) 0.097(7) 0.041(5)
C48 0.095(6) 0.055(6) 0.150(8) 0.032(6) 0.091(6) 0.036(5)
C49 0.031(4) 0.050(5) 0.057(4) 0.012(4) 0.022(3) 0.004(3)
C50 0.042(4) 0.058(6) 0.128(7) 0.038(6) 0.018(4) -0.004(4)
C51 0.061(5) 0.085(8) 0.138(8) 0.050(6) 0.026(6) -0.005(5)
C52 0.064(6) 0.071(7) 0.086(6) 0.017(5) 0.016(5) -0.036(6)
C53 0.035(4) 0.115(8) 0.056(5) 0.030(5) 0.014(3) 0.010(5)
C54 0.053(5) 0.072(6) 0.053(4) 0.018(4) 0.013(4) 0.002(4)
C55 0.032(3) 0.042(5) 0.061(4) 0.005(4) 0.023(3) 0.007(3)
C56 0.052(4) 0.056(6) 0.076(5) 0.025(4) 0.029(4) 0.017(4)
C57 0.067(5) 0.045(6) 0.138(8) 0.012(6) 0.044(6) -0.006(4)
C58 0.067(6) 0.078(8) 0.112(8) -0.020(6) 0.023(6) 0.002(5)
C59 0.054(5) 0.066(7) 0.075(5) -0.011(5) 0.009(4) -0.006(4)
C60 0.058(4) 0.054(6) 0.056(5) 0.012(4) 0.009(4) 0.003(4)
C61 0.093(6) 0.056(7) 0.105(7) 0.030(6) -0.008(5) -0.029(5)
C62 0.097(7) 0.123(10) 0.125(8) 0.080(8) -0.013(6) -0.019(7)
C63 0.079(6) 0.117(9) 0.090(6) 0.051(6) -0.005(5) -0.008(6)
C64 0.087(6) 0.063(7) 0.067(5) 0.006(5) 0.003(5) -0.011(5)

_geom_special_details            
;
 All esds (except the esd in the dihedral angle between two l.s. planes)
 are estimated using the full covariance matrix.  The cell esds are taken
 into account individually in the estimation of esds in distances, angles
 and torsion angles; correlations between esds in cell parameters are only
 used when they are defined by crystal symmetry.  An approximate (isotropic)
 treatment of cell esds is used for estimating esds involving l.s. planes.
;
loop_
_geom_bond_atom_site_label_1
_geom_bond_atom_site_label_2
_geom_bond_distance
_geom_bond_site_symmetry_2
_geom_bond_publ_flag
Zn1 O3 2.213(5) . ?
Zn1 N1 2.062(5) . ?
Zn1 N2 2.048(4) . ?
Zn1 N3 2.068(5) . ?
Zn1 N4 2.043(4) . ?
F1 C28 1.390(7) . ?
F2 C34 1.352(8) . ?
F3 C46 1.349(7) . ?
F4 C52 1.379(7) . ?
O1 C1 1.383(7) . ?
O1 C7 1.390(6) . ?
O2 C17 1.406(6) . ?
O2 C18 1.392(7) . ?
O3 C61 1.425(8) . ?
O3 C64 1.390(7) . ?
N1 C5 1.365(7) . ?
N1 C6 1.384(6) . ?
N2 C8 1.391(7) . ?
N2 C11 1.355(7) . ?
N3 C13 1.370(7) . ?
N3 C16 1.382(6) . ?
N4 C22 1.368(7) . ?
N4 C23 1.379(6) . ?
C1 C2 1.327(7) . ?
C1 C25 1.507(7) . ?
C2 C3 1.444(7) . ?
C2 C31 1.499(8) . ?
C3 C4 1.387(7) . ?
C3 C6 1.436(8) . ?
C4 H4 0.9300 . ?
C4 C5 1.455(7) . ?
C5 C24 1.423(7) . ?
C6 C7 1.375(7) . ?
C7 C8 1.366(8) . ?
C8 C9 1.427(7) . ?
C9 H9 0.9300 . ?
C9 C10 1.361(8) . ?
C10 H10 0.9300 . ?
C10 C11 1.435(7) . ?
C11 C12 1.398(8) . ?
C12 C13 1.424(8) . ?
C12 C37 1.490(8) . ?
C13 C14 1.415(8) . ?
C14 H14 0.9300 . ?
C14 C15 1.361(7) . ?
C15 H15 0.9300 . ?
C15 C16 1.426(8) . ?
C16 C17 1.399(7) . ?
C17 C23 1.384(8) . ?
C18 C19 1.325(8) . ?
C18 C43 1.497(9) . ?
C19 C20 1.459(7) . ?
C19 C49 1.486(8) . ?
C20 C21 1.376(8) . ?
C20 C23 1.411(7) . ?
C21 H21 0.9300 . ?
C21 C22 1.451(7) . ?
C22 C24 1.423(7) . ?
C24 C55 1.474(8) . ?
C25 C26 1.367(8) . ?
C25 C30 1.405(8) . ?
C26 H26 0.9300 . ?
C26 C27 1.376(8) . ?
C27 H27 0.9300 . ?
C27 C28 1.395(9) . ?
C28 C29 1.339(10) . ?
C29 H29 0.9300 . ?
C29 C30 1.384(8) . ?
C30 H30 0.9300 . ?
C31 C32 1.372(8) . ?
C31 C36 1.393(8) . ?
C32 H32 0.9300 . ?
C32 C33 1.381(9) . ?
C33 H33 0.9300 . ?
C33 C34 1.361(9) . ?
C34 C35 1.382(9) . ?
C35 H35 0.9300 . ?
C35 C36 1.378(9) . ?
C36 H36 0.9300 . ?
C37 C38 1.365(9) . ?
C37 C42 1.378(9) . ?
C38 H38 0.9300 . ?
C38 C39 1.380(11) . ?
C39 H39 0.9300 . ?
C39 C40 1.353(15) . ?
C40 H40 0.9300 . ?
C40 C41 1.368(13) . ?
C41 H41 0.9300 . ?
C41 C42 1.414(11) . ?
C42 H42 0.9300 . ?
C43 C44 1.429(8) . ?
C43 C48 1.359(9) . ?
C44 H44 0.9300 . ?
C44 C45 1.396(9) . ?
C45 H45 0.9300 . ?
C45 C46 1.313(9) . ?
C46 C47 1.427(10) . ?
C47 H47 0.9300 . ?
C47 C48 1.378(9) . ?
C48 H48 0.9300 . ?
C49 C50 1.357(9) . ?
C49 C54 1.394(8) . ?
C50 H50 0.9300 . ?
C50 C51 1.379(9) . ?
C51 H51 0.9300 . ?
C51 C52 1.352(10) . ?
C52 C53 1.350(10) . ?
C53 H53 0.9300 . ?
C53 C54 1.390(8) . ?
C54 H54 0.9300 . ?
C55 C56 1.415(8) . ?
C55 C60 1.405(8) . ?
C56 H56 0.9300 . ?
C56 C57 1.389(9) . ?
C57 H57 0.9300 . ?
C57 C58 1.368(10) . ?
C58 H58 0.9300 . ?
C58 C59 1.379(10) . ?
C59 H59 0.9300 . ?
C59 C60 1.352(9) . ?
C60 H60 0.9300 . ?
C61 H61A 0.9700 . ?
C61 H61B 0.9700 . ?
C61 C62 1.482(9) . ?
C62 H62A 0.9700 . ?
C62 H62B 0.9700 . ?
C62 C63 1.466(9) . ?
C63 H63A 0.9700 . ?
C63 H63B 0.9700 . ?
C63 C64 1.514(9) . ?
C64 H64A 0.9700 . ?
C64 H64B 0.9700 . ?

loop_
_geom_angle_atom_site_label_1
_geom_angle_atom_site_label_2
_geom_angle_atom_site_label_3
_geom_angle
_geom_angle_site_symmetry_1
_geom_angle_site_symmetry_3
_geom_angle_publ_flag
N1 Zn1 O3 93.91(19) . . ?
N1 Zn1 N3 167.52(19) . . ?
N2 Zn1 O3 94.96(18) . . ?
N2 Zn1 N1 91.96(19) . . ?
N2 Zn1 N3 88.23(19) . . ?
N3 Zn1 O3 98.50(19) . . ?
N4 Zn1 O3 97.39(18) . . ?
N4 Zn1 N1 85.74(18) . . ?
N4 Zn1 N2 167.56(19) . . ?
N4 Zn1 N3 91.39(18) . . ?
C1 O1 C7 121.6(5) . . ?
C18 O2 C17 120.9(5) . . ?
C61 O3 Zn1 119.4(4) . . ?
C64 O3 Zn1 124.6(4) . . ?
C64 O3 C61 111.7(6) . . ?
C5 N1 Zn1 130.1(4) . . ?
C5 N1 C6 106.8(5) . . ?
C6 N1 Zn1 120.8(4) . . ?
C8 N2 Zn1 125.0(4) . . ?
C11 N2 Zn1 127.7(4) . . ?
C11 N2 C8 106.3(5) . . ?
C13 N3 Zn1 127.4(4) . . ?
C13 N3 C16 106.2(5) . . ?
C16 N3 Zn1 126.2(4) . . ?
C22 N4 Zn1 129.8(4) . . ?
C22 N4 C23 105.4(5) . . ?
C23 N4 Zn1 124.7(4) . . ?
O1 C1 C25 108.5(5) . . ?
C2 C1 O1 123.5(5) . . ?
C2 C1 C25 127.9(6) . . ?
C1 C2 C3 118.1(6) . . ?
C1 C2 C31 123.2(5) . . ?
C3 C2 C31 118.8(5) . . ?
C4 C3 C2 135.4(6) . . ?
C4 C3 C6 107.3(5) . . ?
C6 C3 C2 117.2(5) . . ?
C3 C4 H4 127.2 . . ?
C3 C4 C5 105.6(5) . . ?
C5 C4 H4 127.2 . . ?
N1 C5 C4 110.5(5) . . ?
N1 C5 C24 124.1(6) . . ?
C24 C5 C4 125.3(6) . . ?
N1 C6 C3 109.8(5) . . ?
C7 C6 N1 127.2(6) . . ?
C7 C6 C3 123.0(5) . . ?
C6 C7 O1 116.3(6) . . ?
C8 C7 O1 114.2(5) . . ?
C8 C7 C6 129.5(6) . . ?
N2 C8 C9 109.3(6) . . ?
C7 C8 N2 123.1(5) . . ?
C7 C8 C9 127.5(6) . . ?
C8 C9 H9 126.4 . . ?
C10 C9 C8 107.3(6) . . ?
C10 C9 H9 126.4 . . ?
C9 C10 H10 126.6 . . ?
C9 C10 C11 106.7(6) . . ?
C11 C10 H10 126.6 . . ?
N2 C11 C10 110.3(5) . . ?
N2 C11 C12 125.9(5) . . ?
C12 C11 C10 123.5(6) . . ?
C11 C12 C13 125.1(6) . . ?
C11 C12 C37 117.2(5) . . ?
C13 C12 C37 117.7(6) . . ?
N3 C13 C12 124.2(6) . . ?
N3 C13 C14 110.2(5) . . ?
C14 C13 C12 125.5(6) . . ?
C13 C14 H14 126.4 . . ?
C15 C14 C13 107.1(6) . . ?
C15 C14 H14 126.4 . . ?
C14 C15 H15 126.4 . . ?
C14 C15 C16 107.3(5) . . ?
C16 C15 H15 126.4 . . ?
N3 C16 C15 109.2(5) . . ?
N3 C16 C17 122.2(6) . . ?
C17 C16 C15 128.6(6) . . ?
C16 C17 O2 113.3(6) . . ?
C23 C17 O2 116.6(5) . . ?
C23 C17 C16 130.0(5) . . ?
O2 C18 C43 107.4(6) . . ?
C19 C18 O2 123.7(5) . . ?
C19 C18 C43 128.9(6) . . ?
C18 C19 C20 117.8(5) . . ?
C18 C19 C49 125.1(6) . . ?
C20 C19 C49 117.1(6) . . ?
C21 C20 C19 135.9(6) . . ?
C21 C20 C23 106.1(5) . . ?
C23 C20 C19 118.0(6) . . ?
C20 C21 H21 126.6 . . ?
C20 C21 C22 106.8(5) . . ?
C22 C21 H21 126.6 . . ?
N4 C22 C21 109.8(5) . . ?
N4 C22 C24 126.0(5) . . ?
C24 C22 C21 124.2(6) . . ?
N4 C23 C17 125.2(5) . . ?
N4 C23 C20 111.9(5) . . ?
C17 C23 C20 122.9(5) . . ?
C5 C24 C22 122.3(6) . . ?
C5 C24 C55 117.1(5) . . ?
C22 C24 C55 120.5(5) . . ?
C26 C25 C1 122.0(6) . . ?
C26 C25 C30 120.0(6) . . ?
C30 C25 C1 118.0(6) . . ?
C25 C26 H26 119.0 . . ?
C25 C26 C27 122.0(6) . . ?
C27 C26 H26 119.0 . . ?
C26 C27 H27 122.4 . . ?
C26 C27 C28 115.2(7) . . ?
C28 C27 H27 122.4 . . ?
F1 C28 C27 114.5(8) . . ?
C29 C28 F1 119.9(7) . . ?
C29 C28 C27 125.6(7) . . ?
C28 C29 H29 121.1 . . ?
C28 C29 C30 117.9(7) . . ?
C30 C29 H29 121.1 . . ?
C25 C30 H30 120.4 . . ?
C29 C30 C25 119.2(7) . . ?
C29 C30 H30 120.4 . . ?
C32 C31 C2 123.3(6) . . ?
C32 C31 C36 116.3(6) . . ?
C36 C31 C2 120.3(6) . . ?
C31 C32 H32 118.4 . . ?
C31 C32 C33 123.3(7) . . ?
C33 C32 H32 118.4 . . ?
C32 C33 H33 120.8 . . ?
C34 C33 C32 118.4(7) . . ?
C34 C33 H33 120.8 . . ?
F2 C34 C33 120.5(8) . . ?
F2 C34 C35 118.4(8) . . ?
C33 C34 C35 121.1(8) . . ?
C34 C35 H35 120.6 . . ?
C36 C35 C34 118.8(7) . . ?
C36 C35 H35 120.6 . . ?
C31 C36 H36 119.0 . . ?
C35 C36 C31 122.0(7) . . ?
C35 C36 H36 119.0 . . ?
C38 C37 C12 121.3(7) . . ?
C38 C37 C42 119.1(7) . . ?
C42 C37 C12 119.6(6) . . ?
C37 C38 H38 119.8 . . ?
C37 C38 C39 120.3(8) . . ?
C39 C38 H38 119.8 . . ?
C38 C39 H39 119.0 . . ?
C40 C39 C38 121.9(11) . . ?
C40 C39 H39 119.0 . . ?
C39 C40 H40 120.8 . . ?
C39 C40 C41 118.4(11) . . ?
C41 C40 H40 120.8 . . ?
C40 C41 H41 119.7 . . ?
C40 C41 C42 120.7(10) . . ?
C42 C41 H41 119.7 . . ?
C37 C42 C41 119.3(8) . . ?
C37 C42 H42 120.3 . . ?
C41 C42 H42 120.3 . . ?
C44 C43 C18 119.1(7) . . ?
C48 C43 C18 121.2(6) . . ?
C48 C43 C44 119.4(7) . . ?
C43 C44 H44 121.8 . . ?
C45 C44 C43 116.5(7) . . ?
C45 C44 H44 121.8 . . ?
C44 C45 H45 118.7 . . ?
C46 C45 C44 122.7(7) . . ?
C46 C45 H45 118.7 . . ?
F3 C46 C47 117.1(8) . . ?
C45 C46 F3 120.7(8) . . ?
C45 C46 C47 122.2(7) . . ?
C46 C47 H47 122.4 . . ?
C48 C47 C46 115.2(8) . . ?
C48 C47 H47 122.4 . . ?
C43 C48 C47 123.8(7) . . ?
C43 C48 H48 118.1 . . ?
C47 C48 H48 118.1 . . ?
C50 C49 C19 122.0(6) . . ?
C50 C49 C54 118.3(6) . . ?
C54 C49 C19 119.7(7) . . ?
C49 C50 H50 118.1 . . ?
C49 C50 C51 123.7(8) . . ?
C51 C50 H50 118.1 . . ?
C50 C51 H51 121.9 . . ?
C52 C51 C50 116.3(8) . . ?
C52 C51 H51 121.9 . . ?
C51 C52 F4 118.7(9) . . ?
C53 C52 F4 118.2(9) . . ?
C53 C52 C51 123.1(7) . . ?
C52 C53 H53 120.0 . . ?
C52 C53 C54 119.9(7) . . ?
C54 C53 H53 120.0 . . ?
C49 C54 H54 120.7 . . ?
C53 C54 C49 118.6(7) . . ?
C53 C54 H54 120.7 . . ?
C56 C55 C24 122.6(6) . . ?
C60 C55 C24 121.5(6) . . ?
C60 C55 C56 115.9(6) . . ?
C55 C56 H56 119.2 . . ?
C57 C56 C55 121.7(7) . . ?
C57 C56 H56 119.2 . . ?
C56 C57 H57 120.3 . . ?
C58 C57 C56 119.5(8) . . ?
C58 C57 H57 120.3 . . ?
C57 C58 H58 120.0 . . ?
C57 C58 C59 120.1(8) . . ?
C59 C58 H58 120.0 . . ?
C58 C59 H59 119.6 . . ?
C60 C59 C58 120.9(7) . . ?
C60 C59 H59 119.6 . . ?
C55 C60 H60 119.0 . . ?
C59 C60 C55 122.0(7) . . ?
C59 C60 H60 119.0 . . ?
O3 C61 H61A 110.9 . . ?
O3 C61 H61B 110.9 . . ?
O3 C61 C62 104.1(6) . . ?
H61A C61 H61B 109.0 . . ?
C62 C61 H61A 110.9 . . ?
C62 C61 H61B 110.9 . . ?
C61 C62 H62A 110.2 . . ?
C61 C62 H62B 110.2 . . ?
H62A C62 H62B 108.5 . . ?
C63 C62 C61 107.5(7) . . ?
C63 C62 H62A 110.2 . . ?
C63 C62 H62B 110.2 . . ?
C62 C63 H63A 110.7 . . ?
C62 C63 H63B 110.7 . . ?
C62 C63 C64 105.3(6) . . ?
H63A C63 H63B 108.8 . . ?
C64 C63 H63A 110.7 . . ?
C64 C63 H63B 110.7 . . ?
O3 C64 C63 106.3(6) . . ?
O3 C64 H64A 110.5 . . ?
O3 C64 H64B 110.5 . . ?
C63 C64 H64A 110.5 . . ?
C63 C64 H64B 110.5 . . ?
H64A C64 H64B 108.7 . . ?

loop_
_geom_torsion_atom_site_label_1
_geom_torsion_atom_site_label_2
_geom_torsion_atom_site_label_3
_geom_torsion_atom_site_label_4
_geom_torsion
_geom_torsion_site_symmetry_1
_geom_torsion_site_symmetry_2
_geom_torsion_site_symmetry_3
_geom_torsion_site_symmetry_4
_geom_torsion_publ_flag
Zn1 O3 C61 C62 179.0(5) . . . . ?
Zn1 O3 C64 C63 172.5(5) . . . . ?
Zn1 N1 C5 C4 162.3(4) . . . . ?
Zn1 N1 C5 C24 -16.5(8) . . . . ?
Zn1 N1 C6 C3 -164.0(4) . . . . ?
Zn1 N1 C6 C7 15.4(8) . . . . ?
Zn1 N2 C8 C7 -8.5(9) . . . . ?
Zn1 N2 C8 C9 168.0(4) . . . . ?
Zn1 N2 C11 C10 -166.9(4) . . . . ?
Zn1 N2 C11 C12 7.0(10) . . . . ?
Zn1 N3 C13 C12 -10.0(9) . . . . ?
Zn1 N3 C13 C14 173.9(4) . . . . ?
Zn1 N3 C16 C15 -174.4(4) . . . . ?
Zn1 N3 C16 C17 4.4(8) . . . . ?
Zn1 N4 C22 C21 -179.0(4) . . . . ?
Zn1 N4 C22 C24 2.7(9) . . . . ?
Zn1 N4 C23 C17 -2.1(9) . . . . ?
Zn1 N4 C23 C20 178.7(4) . . . . ?
F1 C28 C29 C30 -179.0(7) . . . . ?
F2 C34 C35 C36 179.6(6) . . . . ?
F3 C46 C47 C48 -176.0(8) . . . . ?
F4 C52 C53 C54 178.6(6) . . . . ?
O1 C1 C2 C3 3.4(9) . . . . ?
O1 C1 C2 C31 -176.5(5) . . . . ?
O1 C1 C25 C26 -136.8(6) . . . . ?
O1 C1 C25 C30 41.1(8) . . . . ?
O1 C7 C8 N2 177.1(5) . . . . ?
O1 C7 C8 C9 1.3(10) . . . . ?
O2 C17 C23 N4 -178.5(5) . . . . ?
O2 C17 C23 C20 0.6(9) . . . . ?
O2 C18 C19 C20 -1.0(10) . . . . ?
O2 C18 C19 C49 -178.5(6) . . . . ?
O2 C18 C43 C44 136.7(6) . . . . ?
O2 C18 C43 C48 -37.4(9) . . . . ?
O3 C61 C62 C63 20.8(10) . . . . ?
N1 C5 C24 C22 5.2(9) . . . . ?
N1 C5 C24 C55 -178.7(5) . . . . ?
N1 C6 C7 O1 178.7(5) . . . . ?
N1 C6 C7 C8 -4.8(11) . . . . ?
N2 C8 C9 C10 0.0(8) . . . . ?
N2 C11 C12 C13 1.7(11) . . . . ?
N2 C11 C12 C37 179.1(6) . . . . ?
N3 C13 C14 C15 1.1(7) . . . . ?
N3 C16 C17 O2 177.4(5) . . . . ?
N3 C16 C17 C23 -0.6(11) . . . . ?
N4 C22 C24 C5 1.7(10) . . . . ?
N4 C22 C24 C55 -174.3(6) . . . . ?
C1 O1 C7 C6 5.9(8) . . . . ?
C1 O1 C7 C8 -171.2(5) . . . . ?
C1 C2 C3 C4 179.0(7) . . . . ?
C1 C2 C3 C6 0.5(9) . . . . ?
C1 C2 C31 C32 -132.9(7) . . . . ?
C1 C2 C31 C36 49.9(9) . . . . ?
C1 C25 C26 C27 179.2(6) . . . . ?
C1 C25 C30 C29 179.7(6) . . . . ?
C2 C1 C25 C26 40.4(10) . . . . ?
C2 C1 C25 C30 -141.6(7) . . . . ?
C2 C3 C4 C5 -178.1(7) . . . . ?
C2 C3 C6 N1 178.3(5) . . . . ?
C2 C3 C6 C7 -1.1(9) . . . . ?
C2 C31 C32 C33 -177.8(6) . . . . ?
C2 C31 C36 C35 176.5(6) . . . . ?
C3 C2 C31 C32 47.2(9) . . . . ?
C3 C2 C31 C36 -130.0(6) . . . . ?
C3 C4 C5 N1 -0.3(7) . . . . ?
C3 C4 C5 C24 178.5(5) . . . . ?
C3 C6 C7 O1 -2.0(9) . . . . ?
C3 C6 C7 C8 174.5(6) . . . . ?
C4 C3 C6 N1 -0.6(7) . . . . ?
C4 C3 C6 C7 -180.0(5) . . . . ?
C4 C5 C24 C22 -173.4(6) . . . . ?
C4 C5 C24 C55 2.7(9) . . . . ?
C5 N1 C6 C3 0.4(6) . . . . ?
C5 N1 C6 C7 179.8(6) . . . . ?
C5 C24 C55 C56 -122.9(6) . . . . ?
C5 C24 C55 C60 58.4(8) . . . . ?
C6 N1 C5 C4 -0.1(6) . . . . ?
C6 N1 C5 C24 -178.9(5) . . . . ?
C6 C3 C4 C5 0.5(7) . . . . ?
C6 C7 C8 N2 0.5(11) . . . . ?
C6 C7 C8 C9 -175.3(6) . . . . ?
C7 O1 C1 C2 -6.9(9) . . . . ?
C7 O1 C1 C25 170.5(5) . . . . ?
C7 C8 C9 C10 176.3(7) . . . . ?
C8 N2 C11 C10 1.9(7) . . . . ?
C8 N2 C11 C12 175.7(6) . . . . ?
C8 C9 C10 C11 1.1(8) . . . . ?
C9 C10 C11 N2 -1.9(8) . . . . ?
C9 C10 C11 C12 -176.0(6) . . . . ?
C10 C11 C12 C13 174.8(6) . . . . ?
C10 C11 C12 C37 -7.8(10) . . . . ?
C11 N2 C8 C7 -177.6(6) . . . . ?
C11 N2 C8 C9 -1.1(7) . . . . ?
C11 C12 C13 N3 -0.1(11) . . . . ?
C11 C12 C13 C14 175.4(6) . . . . ?
C11 C12 C37 C38 109.9(8) . . . . ?
C11 C12 C37 C42 -68.5(9) . . . . ?
C12 C13 C14 C15 -174.9(6) . . . . ?
C12 C37 C38 C39 -174.6(8) . . . . ?
C12 C37 C42 C41 177.1(7) . . . . ?
C13 N3 C16 C15 0.8(7) . . . . ?
C13 N3 C16 C17 179.6(6) . . . . ?
C13 C12 C37 C38 -72.5(9) . . . . ?
C13 C12 C37 C42 109.0(7) . . . . ?
C13 C14 C15 C16 -0.6(7) . . . . ?
C14 C15 C16 N3 -0.1(7) . . . . ?
C14 C15 C16 C17 -178.8(6) . . . . ?
C15 C16 C17 O2 -4.2(9) . . . . ?
C15 C16 C17 C23 177.9(7) . . . . ?
C16 N3 C13 C12 174.9(6) . . . . ?
C16 N3 C13 C14 -1.2(7) . . . . ?
C16 C17 C23 N4 -0.6(11) . . . . ?
C16 C17 C23 C20 178.5(6) . . . . ?
C17 O2 C18 C19 1.5(10) . . . . ?
C17 O2 C18 C43 -179.3(5) . . . . ?
C18 O2 C17 C16 -179.5(5) . . . . ?
C18 O2 C17 C23 -1.3(8) . . . . ?
C18 C19 C20 C21 177.9(7) . . . . ?
C18 C19 C20 C23 0.2(9) . . . . ?
C18 C19 C49 C50 118.4(8) . . . . ?
C18 C19 C49 C54 -62.7(9) . . . . ?
C18 C43 C44 C45 -177.7(6) . . . . ?
C18 C43 C48 C47 178.5(8) . . . . ?
C19 C18 C43 C44 -44.2(11) . . . . ?
C19 C18 C43 C48 141.8(9) . . . . ?
C19 C20 C21 C22 -178.2(7) . . . . ?
C19 C20 C23 N4 179.2(5) . . . . ?
C19 C20 C23 C17 0.0(9) . . . . ?
C19 C49 C50 C51 179.8(7) . . . . ?
C19 C49 C54 C53 -179.7(5) . . . . ?
C20 C19 C49 C50 -59.1(9) . . . . ?
C20 C19 C49 C54 119.8(7) . . . . ?
C20 C21 C22 N4 -0.2(7) . . . . ?
C20 C21 C22 C24 178.2(6) . . . . ?
C21 C20 C23 N4 0.9(7) . . . . ?
C21 C20 C23 C17 -178.3(6) . . . . ?
C21 C22 C24 C5 -176.4(6) . . . . ?
C21 C22 C24 C55 7.7(10) . . . . ?
C22 N4 C23 C17 178.2(6) . . . . ?
C22 N4 C23 C20 -1.0(7) . . . . ?
C22 C24 C55 C56 53.3(9) . . . . ?
C22 C24 C55 C60 -125.5(7) . . . . ?
C23 N4 C22 C21 0.7(7) . . . . ?
C23 N4 C22 C24 -177.6(6) . . . . ?
C23 C20 C21 C22 -0.4(7) . . . . ?
C24 C55 C56 C57 179.1(6) . . . . ?
C24 C55 C60 C59 -178.2(6) . . . . ?
C25 C1 C2 C3 -173.5(6) . . . . ?
C25 C1 C2 C31 6.7(10) . . . . ?
C25 C26 C27 C28 1.3(11) . . . . ?
C26 C25 C30 C29 -2.4(11) . . . . ?
C26 C27 C28 F1 177.9(6) . . . . ?
C26 C27 C28 C29 -3.1(13) . . . . ?
C27 C28 C29 C30 2.1(14) . . . . ?
C28 C29 C30 C25 0.7(12) . . . . ?
C30 C25 C26 C27 1.3(10) . . . . ?
C31 C2 C3 C4 -1.1(11) . . . . ?
C31 C2 C3 C6 -179.6(5) . . . . ?
C31 C32 C33 C34 2.0(12) . . . . ?
C32 C31 C36 C35 -0.9(10) . . . . ?
C32 C33 C34 F2 179.1(7) . . . . ?
C32 C33 C34 C35 -2.1(12) . . . . ?
C33 C34 C35 C36 0.7(12) . . . . ?
C34 C35 C36 C31 0.8(11) . . . . ?
C36 C31 C32 C33 -0.5(11) . . . . ?
C37 C12 C13 N3 -177.4(6) . . . . ?
C37 C12 C13 C14 -1.9(10) . . . . ?
C37 C38 C39 C40 -5.2(17) . . . . ?
C38 C37 C42 C41 -1.4(12) . . . . ?
C38 C39 C40 C41 4(2) . . . . ?
C39 C40 C41 C42 -1.2(18) . . . . ?
C40 C41 C42 C37 0.0(15) . . . . ?
C42 C37 C38 C39 3.9(13) . . . . ?
C43 C18 C19 C20 -179.9(6) . . . . ?
C43 C18 C19 C49 2.5(12) . . . . ?
C43 C44 C45 C46 4.0(12) . . . . ?
C44 C43 C48 C47 4.5(14) . . . . ?
C44 C45 C46 F3 176.3(7) . . . . ?
C44 C45 C46 C47 -5.1(14) . . . . ?
C45 C46 C47 C48 5.3(15) . . . . ?
C46 C47 C48 C43 -5.1(15) . . . . ?
C48 C43 C44 C45 -3.6(10) . . . . ?
C49 C19 C20 C21 -4.4(11) . . . . ?
C49 C19 C20 C23 178.0(6) . . . . ?
C49 C50 C51 C52 -1.6(13) . . . . ?
C50 C49 C54 C53 -0.8(10) . . . . ?
C50 C51 C52 F4 -178.6(6) . . . . ?
C50 C51 C52 C53 2.3(14) . . . . ?
C51 C52 C53 C54 -2.3(13) . . . . ?
C52 C53 C54 C49 1.4(10) . . . . ?
C54 C49 C50 C51 0.9(12) . . . . ?
C55 C56 C57 C58 0.7(12) . . . . ?
C56 C55 C60 C59 3.0(10) . . . . ?
C56 C57 C58 C59 -0.1(13) . . . . ?
C57 C58 C59 C60 0.9(13) . . . . ?
C58 C59 C60 C55 -2.5(12) . . . . ?
C60 C55 C56 C57 -2.1(10) . . . . ?
C61 O3 C64 C63 16.1(8) . . . . ?
C61 C62 C63 C64 -11.7(10) . . . . ?
C62 C63 C64 O3 -2.1(9) . . . . ?
C64 O3 C61 C62 -23.2(9) . . . . ?

_shelx_res_file                  
;
    1.res created by SHELXL-2014/7

TITL 1_a.res in P-1
REM Old TITL 1 in P-1 #2
REM SHELXT solution in P-1
REM R1 0.291, Rweak 0.036, Alpha 0.104, Orientation as input
REM Formula found by SHELXT: C67 N8 O2 Zn
CELL 0.71073 13.4252 14.2425 14.4941 102.982 94.647 95.015
ZERR 2 0.0011 0.0013 0.0009 0.007 0.006 0.007
LATT 1
SFAC C H F N O Zn
UNIT 128 80 8 8 6 2

L.S. 4 0 0
PLAN  20
SIZE 0.03 0.03 0.35
TEMP 20
bond $h
htab
conf
list 4
fmap 2 53
acta
SHEL 999 0.8
REM <olex2.extras>
REM <HklSrc "%.\\1_sqd.hkl">
REM </olex2.extras>

WGHT    0.045700
FVAR       1.90976
ZN1   6    0.593880    0.498199    0.293238    11.00000    0.03928    0.04524 =
         0.05150    0.01125    0.01824    0.00479
F1    3   -0.083771    0.685686    0.617813    11.00000    0.04282    0.14478 =
         0.21465    0.07493    0.06304    0.02457
F2    3    0.371566    1.106779    0.771367    11.00000    0.14815    0.06372 =
         0.10167   -0.02070    0.02911    0.01807
F3    3    1.246437    0.282871   -0.070070    11.00000    0.13516    0.12029 =
         0.15861    0.01646    0.10600    0.05344
F4    3    1.330430    0.828826    0.286385    11.00000    0.09387    0.10354 =
         0.14637    0.02906    0.00417   -0.04325
O1    5    0.316493    0.571840    0.469162    11.00000    0.04609    0.03201 =
         0.05852    0.00659    0.02394   -0.00037
O2    5    0.889150    0.409584    0.145060    11.00000    0.04454    0.04438 =
         0.06115    0.00416    0.02880    0.00335
O3    5    0.521344    0.563371    0.183761    11.00000    0.05781    0.06138 =
         0.08195    0.02747   -0.00817   -0.00543
N1    4    0.573382    0.611166    0.404590    11.00000    0.03579    0.02798 =
         0.05469    0.00982    0.01605   -0.00124
N2    4    0.465036    0.419287    0.311516    11.00000    0.03551    0.03604 =
         0.05246    0.01260    0.01246    0.00378
N3    4    0.631841    0.374342    0.204319    11.00000    0.03629    0.03257 =
         0.05098    0.00992    0.01909    0.00981
N4    4    0.735356    0.566511    0.299447    11.00000    0.03914    0.03046 =
         0.04865    0.00453    0.01959    0.00752
C1    1    0.309477    0.665332    0.519752    11.00000    0.02578    0.04681 =
         0.05106    0.01288   -0.00098    0.00541
C2    1    0.385002    0.735544    0.537179    11.00000    0.03598    0.03552 =
         0.03621   -0.00008    0.00648    0.00430
C3    1    0.477700    0.714337    0.496824    11.00000    0.03166    0.04939 =
         0.04836    0.01525    0.01818   -0.00056
C4    1    0.570224    0.766178    0.497219    11.00000    0.04470    0.03598 =
         0.04676    0.00592    0.01329    0.00627
AFIX  43
H4    2    0.590780    0.830267    0.528540    11.00000   -1.20000
AFIX   0
C5    1    0.628383    0.699281    0.438360    11.00000    0.02803    0.03475 =
         0.03846    0.01404    0.00384    0.00624
C6    1    0.480876    0.618366    0.439770    11.00000    0.04179    0.03197 =
         0.03800    0.00879    0.01537    0.00994
C7    1    0.401206    0.547227    0.423951    11.00000    0.02760    0.05895 =
         0.04423    0.01878    0.01304    0.00135
C8    1    0.390581    0.456073    0.366222    11.00000    0.03872    0.04178 =
         0.05467    0.01180    0.00616    0.00036
C9    1    0.303667    0.386768    0.346961    11.00000    0.03948    0.04793 =
         0.07276    0.02604    0.01433   -0.00017
AFIX  43
H9    2    0.243607    0.393698    0.374291    11.00000   -1.20000
AFIX   0
C10   1    0.324962    0.308642    0.281175    11.00000    0.04268    0.03783 =
         0.07044    0.00146    0.02060   -0.00588
AFIX  43
H10   2    0.282021    0.252597    0.254255    11.00000   -1.20000
AFIX   0
C11   1    0.426525    0.329480    0.261376    11.00000    0.04277    0.03941 =
         0.05185    0.01104    0.01971    0.00399
C12   1    0.473329    0.268347    0.192544    11.00000    0.03914    0.03027 =
         0.06067    0.01029    0.01258    0.00187
C13   1    0.570932    0.289987    0.165715    11.00000    0.05261    0.03573 =
         0.05035    0.00942    0.01653    0.00383
C14   1    0.621708    0.226116    0.100941    11.00000    0.04514    0.03551 =
         0.05415    0.01663    0.01389    0.00860
AFIX  43
H14   2    0.595849    0.164940    0.065004    11.00000   -1.20000
AFIX   0
C15   1    0.715494    0.271007    0.101102    11.00000    0.03844    0.04924 =
         0.05628    0.00899    0.02089    0.00835
AFIX  43
H15   2    0.765896    0.245985    0.065667    11.00000   -1.20000
AFIX   0
C16   1    0.722102    0.363540    0.165702    11.00000    0.03916    0.04015 =
         0.04750    0.01321    0.01251    0.00033
C17   1    0.802872    0.436530    0.188704    11.00000    0.03465    0.04519 =
         0.05591    0.02143    0.02281    0.01617
C18   1    0.976784    0.473379    0.160827    11.00000    0.03360    0.06258 =
         0.06586    0.01838    0.02227    0.01040
C19   1    0.986492    0.561118    0.218119    11.00000    0.04109    0.04503 =
         0.04831    0.01391    0.01787    0.00965
C20   1    0.899614    0.592730    0.266033    11.00000    0.03429    0.02814 =
         0.05010    0.00636    0.00774    0.01291
C21   1    0.879621    0.673875    0.330649    11.00000    0.02801    0.04028 =
         0.06576    0.01283    0.01543   -0.00202
AFIX  43
H21   2    0.923713    0.729405    0.356391    11.00000   -1.20000
AFIX   0
C22   1    0.776441    0.656086    0.350880    11.00000    0.04211    0.04126 =
         0.03974    0.00746    0.01232    0.01074
C23   1    0.810777    0.527966    0.248775    11.00000    0.04155    0.02675 =
         0.04265    0.00180    0.01438    0.00696
C24   1    0.727860    0.721996    0.416782    11.00000    0.03820    0.04229 =
         0.04117    0.00244    0.01331    0.00628
C25   1    0.203353    0.672064    0.545340    11.00000    0.03716    0.04770 =
         0.04549    0.01469    0.01401    0.00693
C26   1    0.152652    0.749493    0.537212    11.00000    0.03944    0.03948 =
         0.06774    0.00729    0.00848   -0.00328
AFIX  43
H26   2    0.184956    0.799924    0.516000    11.00000   -1.20000
AFIX   0
C27   1    0.055277    0.755073    0.559462    11.00000    0.04872    0.04393 =
         0.11284    0.02161    0.01723    0.02374
AFIX  43
H27   2    0.019957    0.806925    0.552876    11.00000   -1.20000
AFIX   0
C28   1    0.013369    0.677370    0.592601    11.00000    0.03970    0.08650 =
         0.10824    0.02753    0.03417    0.00235
C29   1    0.058087    0.598540    0.599884    11.00000    0.06150    0.07781 =
         0.11947    0.06876    0.04234    0.01573
AFIX  43
H29   2    0.024823    0.548336    0.620717    11.00000   -1.20000
AFIX   0
C30   1    0.155417    0.594153    0.575415    11.00000    0.04691    0.07039 =
         0.09197    0.04742    0.03412    0.02195
AFIX  43
H30   2    0.188685    0.540248    0.578848    11.00000   -1.20000
AFIX   0
C31   1    0.378622    0.835168    0.596661    11.00000    0.03930    0.04206 =
         0.04502    0.00443    0.02139    0.00843
C32   1    0.409860    0.918409    0.569628    11.00000    0.06960    0.05039 =
         0.06802    0.02310    0.03293    0.02189
AFIX  43
H32   2    0.434175    0.912752    0.510560    11.00000   -1.20000
AFIX   0
C33   1    0.406990    1.010129    0.625744    11.00000    0.05981    0.05982 =
         0.09598    0.02539    0.02974    0.01427
AFIX  43
H33   2    0.426895    1.064909    0.604150    11.00000   -1.20000
AFIX   0
C34   1    0.374338    1.018488    0.713432    11.00000    0.07329    0.04123 =
         0.07623   -0.01083    0.01176    0.01024
C35   1    0.341662    0.937512    0.744821    11.00000    0.07515    0.07597 =
         0.04650    0.00361    0.01658    0.01198
AFIX  43
H35   2    0.318766    0.943863    0.804549    11.00000   -1.20000
AFIX   0
C36   1    0.343607    0.847159    0.686031    11.00000    0.05481    0.05472 =
         0.04871    0.00795    0.00098    0.01372
AFIX  43
H36   2    0.320864    0.792551    0.706634    11.00000   -1.20000
AFIX   0
C37   1    0.418262    0.171533    0.146792    11.00000    0.05470    0.03381 =
         0.06572    0.00929    0.02908    0.00938
C38   1    0.378589    0.149936    0.053828    11.00000    0.12051    0.07604 =
         0.05198   -0.01723    0.04142   -0.03381
AFIX  43
H38   2    0.390617    0.194107    0.016451    11.00000   -1.20000
AFIX   0
C39   1    0.320719    0.062894    0.015003    11.00000    0.15909    0.13168 =
         0.08757   -0.04300    0.04657   -0.06001
AFIX  43
H39   2    0.289817    0.051731   -0.046834    11.00000   -1.20000
AFIX   0
C40   1    0.307629   -0.006673    0.064276    11.00000    0.11300    0.07367 =
         0.16340   -0.07168    0.04867   -0.03479
AFIX  43
H40   2    0.271643   -0.066365    0.035776    11.00000   -1.20000
AFIX   0
C41   1    0.348560    0.012848    0.156979    11.00000    0.08975    0.05430 =
         0.22253    0.04145    0.06033   -0.01127
AFIX  43
H41   2    0.339274   -0.033648    0.192327    11.00000   -1.20000
AFIX   0
C42   1    0.404855    0.102992    0.199648    11.00000    0.06071    0.05997 =
         0.10666    0.02573    0.01315   -0.01194
AFIX  43
H42   2    0.432539    0.115892    0.262710    11.00000   -1.20000
AFIX   0
C43   1    1.052855    0.423231    0.103535    11.00000    0.03809    0.06080 =
         0.05767    0.02144    0.01417    0.00444
C44   1    1.113383    0.475909    0.051413    11.00000    0.06101    0.07048 =
         0.05721    0.01445    0.01434    0.01833
AFIX  43
H44   2    1.108424    0.541130    0.053873    11.00000   -1.20000
AFIX   0
C45   1    1.180377    0.424287   -0.003416    11.00000    0.06243    0.07416 =
         0.07241    0.01602    0.03594    0.02484
AFIX  43
H45   2    1.223870    0.457344   -0.035036    11.00000   -1.20000
AFIX   0
C46   1    1.184447    0.330944   -0.012134    11.00000    0.07614    0.08095 =
         0.08446   -0.00316    0.05503    0.04470
C47   1    1.126133    0.276436    0.039889    11.00000    0.11970    0.05370 =
         0.17766    0.04271    0.09749    0.04066
AFIX  43
H47   2    1.132839    0.211578    0.037835    11.00000   -1.20000
AFIX   0
C48   1    1.059162    0.326779    0.093397    11.00000    0.09540    0.05546 =
         0.14974    0.03181    0.09085    0.03642
AFIX  43
H48   2    1.015796    0.292800    0.124342    11.00000   -1.20000
AFIX   0
C49   1    1.078067    0.631771    0.234776    11.00000    0.03137    0.05019 =
         0.05725    0.01186    0.02197    0.00437
C50   1    1.077180    0.719455    0.212755    11.00000    0.04207    0.05840 =
         0.12772    0.03753    0.01807   -0.00357
AFIX  43
H50   2    1.017056    0.734792    0.186270    11.00000   -1.20000
AFIX   0
C51   1    1.160349    0.787061    0.227422    11.00000    0.06103    0.08485 =
         0.13836    0.04971    0.02583   -0.00483
AFIX  43
H51   2    1.157931    0.845990    0.210235    11.00000   -1.20000
AFIX   0
C52   1    1.245599    0.762945    0.268167    11.00000    0.06441    0.07065 =
         0.08587    0.01695    0.01574   -0.03583
C53   1    1.252169    0.676657    0.290954    11.00000    0.03473    0.11516 =
         0.05640    0.02952    0.01390    0.00954
AFIX  43
H53   2    1.313126    0.662437    0.316842    11.00000   -1.20000
AFIX   0
C54   1    1.167732    0.609107    0.275678    11.00000    0.05261    0.07205 =
         0.05336    0.01799    0.01282    0.00229
AFIX  43
H54   2    1.171000    0.550033    0.292398    11.00000   -1.20000
AFIX   0
C55   1    0.777243    0.820151    0.461037    11.00000    0.03202    0.04173 =
         0.06051    0.00532    0.02304    0.00654
C56   1    0.814915    0.884094    0.407045    11.00000    0.05244    0.05607 =
         0.07606    0.02450    0.02884    0.01699
AFIX  43
H56   2    0.809358    0.863516    0.341057    11.00000   -1.20000
AFIX   0
C57   1    0.859994    0.976837    0.450114    11.00000    0.06663    0.04453 =
         0.13777    0.01168    0.04363   -0.00569
AFIX  43
H57   2    0.883570    1.017982    0.413243    11.00000   -1.20000
AFIX   0
C58   1    0.869431    1.007160    0.547176    11.00000    0.06678    0.07786 =
         0.11218   -0.02032    0.02299    0.00162
AFIX  43
H58   2    0.899603    1.069128    0.576530    11.00000   -1.20000
AFIX   0
C59   1    0.834248    0.945934    0.601585    11.00000    0.05398    0.06623 =
         0.07457   -0.01080    0.00940   -0.00635
AFIX  43
H59   2    0.840066    0.967410    0.667502    11.00000   -1.20000
AFIX   0
C60   1    0.791408    0.855102    0.560343    11.00000    0.05752    0.05358 =
         0.05616    0.01158    0.00918    0.00287
AFIX  43
H60   2    0.770703    0.814556    0.598887    11.00000   -1.20000
AFIX   0
C61   1    0.543731    0.664279    0.189399    11.00000    0.09321    0.05604 =
         0.10483    0.03032   -0.00845   -0.02931
AFIX  23
H61A  2    0.614978    0.680571    0.186845    11.00000   -1.20000
H61B  2    0.523857    0.702768    0.247754    11.00000   -1.20000
AFIX   0
C62   1    0.483935    0.680635    0.105024    11.00000    0.09731    0.12259 =
         0.12499    0.07950   -0.01307   -0.01949
AFIX  23
H62A  2    0.455938    0.742059    0.121052    11.00000   -1.20000
H62B  2    0.526137    0.682069    0.054005    11.00000   -1.20000
AFIX   0
C63   1    0.403079    0.600717    0.075067    11.00000    0.07908    0.11717 =
         0.09016    0.05119   -0.00465   -0.00773
AFIX  23
H63A  2    0.399653    0.573296    0.007133    11.00000   -1.20000
H63B  2    0.338711    0.622981    0.089900    11.00000   -1.20000
AFIX   0
C64   1    0.429861    0.526567    0.130514    11.00000    0.08747    0.06335 =
         0.06664    0.00601    0.00328   -0.01097
AFIX  23
H64A  2    0.378557    0.517041    0.171954    11.00000   -1.20000
H64B  2    0.435744    0.464890    0.087479    11.00000   -1.20000
AFIX   0
HKLF 4

REM  1_a.res in P-1
REM R1 =  0.0874 for    3440 Fo > 4sig(Fo)  and  0.2308 for all   10919 data
REM    685 parameters refined using      0 restraints

END

WGHT      0.0458      0.0000

REM Instructions for potential hydrogen bonds
EQIV $1 -x, -y+1, -z+1
HTAB C9 F1_$1

REM Highest difference peak  0.623,  deepest hole -0.465,  1-sigma level  0.071
Q1    1   1.2176  0.5003  0.1130  11.00000  0.05    0.43
Q2    1   0.6848  0.5239  0.3220  11.00000  0.05    0.40
Q3    1   0.5051  0.4769  0.2589  11.00000  0.05    0.39
Q4    1   0.5175  0.4538  0.2717  11.00000  0.05    0.35
Q5    1   0.5745  0.3474  0.3663  11.00000  0.05    0.31
Q6    1   0.6286  0.5960  0.3359  11.00000  0.05    0.30
Q7    1   0.8005  0.2469  0.0502  11.00000  0.05    0.30
Q8    1   0.4621  0.5637  0.4590  11.00000  0.05    0.28
Q9    1   0.4172  0.4419  0.0965  11.00000  0.05    0.28
Q10   1   0.5557  0.3239  0.3415  11.00000  0.05    0.28
Q11   1   0.5798  0.6168  0.2627  11.00000  0.05    0.28
Q12   1   0.6008  0.4219  0.2394  11.00000  0.05    0.27
Q13   1   0.6603  0.6622  0.2809  11.00000  0.05    0.27
Q14   1   0.4357  0.5949  0.1945  11.00000  0.05    0.27
Q15   1   1.2007  0.6812  0.1954  11.00000  0.05    0.27
Q16   1   0.3824  0.5935  0.2603  11.00000  0.05    0.27
Q17   1   0.3406  0.6663  0.6555  11.00000  0.05    0.26
Q18   1   0.6408  0.6713  0.2653  11.00000  0.05    0.26
Q19   1   1.3269  0.7013  0.3767  11.00000  0.05    0.26
Q20   1   0.3733  1.2032  0.7178  11.00000  0.05    0.26
;
_shelx_res_checksum              98285
_olex2_submission_special_instructions 'No special instructions were received'
_oxdiff_exptl_absorpt_empirical_details 
;
Empirical correction (ABSPACK) includes:
- Absorption correction using spherical harmonics
- Frame scaling
;
_oxdiff_exptl_absorpt_empirical_full_max 1.255
_oxdiff_exptl_absorpt_empirical_full_min 0.628
####################################################################### 
# 
# This file contains crystal structure data downloaded from the 
# Cambridge Structural Database (CSD) hosted by the Cambridge 
# Crystallographic Data Centre (CCDC).
# 
# Full information about CCDC data access policies and citation 
# guidelines are available at http://www.ccdc.cam.ac.uk/access/V1 
# 
# Audit and citation data items may have been added by the CCDC. 
# Please retain this information to preserve the provenance of 
# this file and to allow appropriate attribution of the data. 
# 
#######################################################################

data_lcm-b393
_database_code_depnum_ccdc_archive 'CCDC 1852363'
loop_
_audit_author_name
_audit_author_address
'Chengming Li'
;Sichuan University
China
;
_audit_update_record             
;
2018-06-29 deposited with the CCDC.	2019-06-17 downloaded from the CCDC.
;
_audit_creation_date             2017-06-28
_audit_creation_method           
;
Olex2 1.2
(compiled 2016.02.19 svn.r3266 for OlexSys, GUI svn.r5155)
;
_chemical_name_common            ?
_chemical_name_systematic        ?
_chemical_formula_moiety         'F6 Sb, C65 H43 F4 N6 O2 Zn, C H2 Cl2, C4 H8 O'
_chemical_formula_sum            'C70 H53 Cl2 F10 N6 O3 Sb Zn'
_chemical_formula_weight         1474.20
_chemical_melting_point          ?
loop_
_atom_type_symbol
_atom_type_description
_atom_type_scat_dispersion_real
_atom_type_scat_dispersion_imag
_atom_type_scat_source
C C 0.0181 0.0091 'International Tables Vol C Tables 4.2.6.8 and 6.1.1.4'
H H 0.0000 0.0000 'International Tables Vol C Tables 4.2.6.8 and 6.1.1.4'
Cl Cl 0.3639 0.7018 'International Tables Vol C Tables 4.2.6.8 and 6.1.1.4'
F F 0.0727 0.0534 'International Tables Vol C Tables 4.2.6.8 and 6.1.1.4'
N N 0.0311 0.0180 'International Tables Vol C Tables 4.2.6.8 and 6.1.1.4'
O O 0.0492 0.0322 'International Tables Vol C Tables 4.2.6.8 and 6.1.1.4'
Sb Sb -0.0562 5.8946 'International Tables Vol C Tables 4.2.6.8 and 6.1.1.4'
Zn Zn -1.5491 0.6778 'International Tables Vol C Tables 4.2.6.8 and 6.1.1.4'

_shelx_space_group_comment       
;
The symmetry employed for this shelxl refinement is uniquely defined
by the following loop, which should always be used as a source of
symmetry information in preference to the above space-group names.
They are only intended as comments.
;
_space_group_crystal_system      monoclinic
_space_group_IT_number           14
_space_group_name_H-M_alt        'P 1 21/c 1'
_space_group_name_Hall           '-P 2ybc'
loop_
_space_group_symop_operation_xyz
'x, y, z'
'-x, y+1/2, -z+1/2'
'-x, -y, -z'
'x, -y-1/2, z-1/2'

_cell_length_a                   20.2843(2)
_cell_length_b                   17.94042(16)
_cell_length_c                   17.71991(20)
_cell_angle_alpha                90
_cell_angle_beta                 104.6455(12)
_cell_angle_gamma                90
_cell_volume                     6238.92(12)
_cell_formula_units_Z            4
_cell_measurement_reflns_used    14746
_cell_measurement_temperature    150
_cell_measurement_theta_max      72.5480
_cell_measurement_theta_min      4.5080
_shelx_estimated_absorpt_T_max   ?
_shelx_estimated_absorpt_T_min   ?
_exptl_absorpt_coefficient_mu    5.419
_exptl_absorpt_correction_T_max  1.00000
_exptl_absorpt_correction_T_min  0.36706
_exptl_absorpt_correction_type   multi-scan
_exptl_absorpt_process_details   
;
CrysAlisPro, Agilent Technologies,
Version 1.171.37.35 (release 13-08-2014 CrysAlis171 .NET)
(compiled Aug 13 2014,18:06:01)
Empirical absorption correction using spherical harmonics,
 implemented in SCALE3 ABSPACK scaling algorithm.
;
_exptl_absorpt_special_details   ?
_exptl_crystal_colour            'dull blackish black'
_exptl_crystal_colour_lustre     dull
_exptl_crystal_colour_modifier   blackish
_exptl_crystal_colour_primary    black
_exptl_crystal_density_diffrn    1.569
_exptl_crystal_density_meas      ?
_exptl_crystal_density_method    ?
_exptl_crystal_description       block
_exptl_crystal_F_000             2976
_exptl_crystal_size_max          0.3
_exptl_crystal_size_mid          0.2
_exptl_crystal_size_min          0.1
_exptl_transmission_factor_max   ?
_exptl_transmission_factor_min   ?
_diffrn_reflns_av_R_equivalents  0.0386
_diffrn_reflns_av_unetI/netI     0.0430
_diffrn_reflns_Laue_measured_fraction_full 0.983
_diffrn_reflns_Laue_measured_fraction_max 0.957
_diffrn_reflns_limit_h_max       23
_diffrn_reflns_limit_h_min       -24
_diffrn_reflns_limit_k_max       21
_diffrn_reflns_limit_k_min       -18
_diffrn_reflns_limit_l_max       21
_diffrn_reflns_limit_l_min       -15
_diffrn_reflns_number            32809
_diffrn_reflns_point_group_measured_fraction_full 0.983
_diffrn_reflns_point_group_measured_fraction_max 0.957
_diffrn_reflns_theta_full        67.684
_diffrn_reflns_theta_max         72.744
_diffrn_reflns_theta_min         4.506
_diffrn_ambient_environment      air
_diffrn_ambient_temperature      150
_diffrn_detector                 'CCD plate'
_diffrn_detector_area_resol_mean 15.9595
_diffrn_detector_type            EosS2
_diffrn_measured_fraction_theta_full 0.983
_diffrn_measured_fraction_theta_max 0.957
_diffrn_measurement_details      
;
#__ type_ start__ end____ width___ exp.time_
  1 omega   20.00  104.00   1.0000    3.7400
omega____ theta____ kappa____ phi______ frames
    -       36.5421   57.0000   60.0000 84

#__ type_ start__ end____ width___ exp.time_
  2 omega   18.00  106.00   1.0000    3.7400
omega____ theta____ kappa____ phi______ frames
    -       36.5421   38.0000  -60.0000 88

#__ type_ start__ end____ width___ exp.time_
  3 omega    1.00   75.00   1.0000    3.7400
omega____ theta____ kappa____ phi______ frames
    -       36.5421  -99.0000  -90.0000 74

#__ type_ start__ end____ width___ exp.time_
  4 omega   10.00  104.00   1.0000    3.7400
omega____ theta____ kappa____ phi______ frames
    -       36.5421   77.0000  -30.0000 94

#__ type_ start__ end____ width___ exp.time_
  5 omega  -33.00   55.00   1.0000    3.7400
omega____ theta____ kappa____ phi______ frames
    -       36.5421  -38.0000   90.0000 88

#__ type_ start__ end____ width___ exp.time_
  6 omega    1.00   75.00   1.0000    3.7400
omega____ theta____ kappa____ phi______ frames
    -       36.5421  -99.0000  120.0000 74

#__ type_ start__ end____ width___ exp.time_
  7 omega    1.00   75.00   1.0000    3.7400
omega____ theta____ kappa____ phi______ frames
    -       36.5421  -99.0000 -180.0000 74

#__ type_ start__ end____ width___ exp.time_
  8 omega   40.00   98.00   1.0000   14.9600
omega____ theta____ kappa____ phi______ frames
    -      108.0000  -45.0000  120.0000 58

#__ type_ start__ end____ width___ exp.time_
  9 omega   39.00  109.00   1.0000   14.9600
omega____ theta____ kappa____ phi______ frames
    -      108.0000  -94.0000  150.0000 70

#__ type_ start__ end____ width___ exp.time_
 10 omega   38.00   91.00   1.0000   14.9600
omega____ theta____ kappa____ phi______ frames
    -      108.0000  -30.0000  -60.0000 53

#__ type_ start__ end____ width___ exp.time_
 11 omega   40.00   98.00   1.0000   14.9600
omega____ theta____ kappa____ phi______ frames
    -      108.0000  -45.0000  -30.0000 58

#__ type_ start__ end____ width___ exp.time_
 12 omega   40.00   98.00   1.0000   14.9600
omega____ theta____ kappa____ phi______ frames
    -      108.0000  -45.0000   60.0000 58

#__ type_ start__ end____ width___ exp.time_
 13 omega   90.00  175.00   1.0000   14.9600
omega____ theta____ kappa____ phi______ frames
    -      108.0000   61.0000  120.0000 85

#__ type_ start__ end____ width___ exp.time_
 14 omega   38.00   91.00   1.0000   14.9600
omega____ theta____ kappa____ phi______ frames
    -      108.0000  -30.0000    0.0000 53

#__ type_ start__ end____ width___ exp.time_
 15 omega   39.00  109.00   1.0000   14.9600
omega____ theta____ kappa____ phi______ frames
    -      108.0000  -94.0000   60.0000 70

#__ type_ start__ end____ width___ exp.time_
 16 omega   38.00   91.00   1.0000   14.9600
omega____ theta____ kappa____ phi______ frames
    -      108.0000  -30.0000  150.0000 53

#__ type_ start__ end____ width___ exp.time_
 17 omega   91.00  116.00   1.0000   14.9600
omega____ theta____ kappa____ phi______ frames
    -      108.0000   45.0000 -180.0000 25
;
_diffrn_measurement_device       'four-circle diffractometer'
_diffrn_measurement_device_type  'New Gemini, Dual, Cu at zero, EosS2'
_diffrn_measurement_method       '\w scans'
_diffrn_orient_matrix_UB_11      -0.0203195000
_diffrn_orient_matrix_UB_12      -0.0509893000
_diffrn_orient_matrix_UB_13      0.0603716000
_diffrn_orient_matrix_UB_21      0.0735715000
_diffrn_orient_matrix_UB_22      -0.0298475000
_diffrn_orient_matrix_UB_23      0.0254639000
_diffrn_orient_matrix_UB_31      0.0185541000
_diffrn_orient_matrix_UB_32      0.0622725000
_diffrn_orient_matrix_UB_33      0.0614723000
_diffrn_radiation_monochromator  graphite
_diffrn_radiation_probe          x-ray
_diffrn_radiation_type           CuK\a
_diffrn_radiation_wavelength     1.54184
_diffrn_source                   'Enhance (Cu) X-ray Source'
_reflns_Friedel_coverage         0.000
_reflns_Friedel_fraction_full    .
_reflns_Friedel_fraction_max     .
_reflns_number_gt                9736
_reflns_number_total             11878
_reflns_odcompleteness_completeness 98.40
_reflns_odcompleteness_iscentric 1
_reflns_odcompleteness_theta     66.97
_reflns_special_details          
;
 Reflections were merged by SHELXL according to the crystal
 class for the calculation of statistics and refinement.
 
 _reflns_Friedel_fraction is defined as the number of unique
 Friedel pairs measured divided by the number that would be
 possible theoretically, ignoring centric projections and
 systematic absences.
;
_reflns_threshold_expression     'I > 2\s(I)'
_computing_cell_refinement       
;
CrysAlisPro, Agilent Technologies,
Version 1.171.37.35 (release 13-08-2014 CrysAlis171 .NET)
(compiled Aug 13 2014,18:06:01)
;
_computing_data_collection       
;
CrysAlisPro, Agilent Technologies,
Version 1.171.37.35 (release 13-08-2014 CrysAlis171 .NET)
(compiled Aug 13 2014,18:06:01)
;
_computing_data_reduction        
;
CrysAlisPro, Agilent Technologies,
Version 1.171.37.35 (release 13-08-2014 CrysAlis171 .NET)
(compiled Aug 13 2014,18:06:01)
;
_computing_molecular_graphics    'Olex2 (Dolomanov et al., 2009)'
_computing_publication_material  'Olex2 (Dolomanov et al., 2009)'
_computing_structure_refinement  'ShelXL (Sheldrick, 2015)'
_computing_structure_solution    'ShelXT (Sheldrick, 2015)'
_refine_diff_density_max         1.634
_refine_diff_density_min         -1.466
_refine_diff_density_rms         0.111
_refine_ls_extinction_coef       .
_refine_ls_extinction_method     none
_refine_ls_goodness_of_fit_ref   1.026
_refine_ls_hydrogen_treatment    constr
_refine_ls_matrix_type           full
_refine_ls_number_parameters     860
_refine_ls_number_reflns         11878
_refine_ls_number_restraints     2
_refine_ls_R_factor_all          0.0694
_refine_ls_R_factor_gt           0.0570
_refine_ls_restrained_S_all      1.026
_refine_ls_shift/su_max          0.004
_refine_ls_shift/su_mean         0.000
_refine_ls_structure_factor_coef Fsqd
_refine_ls_weighting_details     
'w=1/[\s^2^(Fo^2^)+(0.1081P)^2^+4.5330P] where P=(Fo^2^+2Fc^2^)/3'
_refine_ls_weighting_scheme      calc
_refine_ls_wR_factor_gt          0.1520
_refine_ls_wR_factor_ref         0.1619
_refine_special_details          ?
_olex2_refinement_description    
;
1. Fixed Uiso
 At 1.2 times of:
  All C(H) groups, All C(H,H) groups
 At 1.5 times of:
  All C(H,H,H) groups
2. Restrained distances
 O2A-C3A
 1.88 with sigma of 0.01
 O2-C3
 1.88 with sigma of 0.01
3. Others
 Sof(O2A)=1-FVAR(1)
 Sof(O2)=FVAR(1)
 Sof(C3A)=Sof(H3AA)=Sof(H3AB)=Sof(H3AC)=1-FVAR(2)
 Sof(C3)=Sof(H3A)=Sof(H3B)=Sof(H3C)=FVAR(2)
4.a Secondary CH2 refined with riding coordinates:
 C028(H02A,H02B), C02A(H02C,H02D), C02E(H02H,H02I), C02F(H02J,H02K), C02G(H02L,
 H02M), C02H(H02T,H02U), C02J(H02N,H02O), C02L(H02P,H02Q), C02M(H02R,H02S)
4.b Aromatic/amide H refined with riding coordinates:
 C00M(H00M), C00R(H00R), C00V(H00V), C00X(H00X), C00Y(H00Y), C013(H013),
 C018(H018), C01C(H01C), C01E(H01E), C01J(H01J), C01K(H01K), C01M(H01M),
 C01N(H01N), C01O(H01O), C01P(H01P), C01Q(H01Q), C01R(H01R), C01S(H01S),
 C01T(H01T), C01V(H01V), C01X(H01X), C01Z(H01Z), C020(H020), C022(H022),
 C023(H023), C024(H024), C026(H026), C027(H027), C029(H029), C02B(H02E),
 C02C(H02F), C02D(H02G)
4.c Idealised Me refined as rotating group:
 C3(H3A,H3B,H3C), C3A(H3AA,H3AB,H3AC)
;
_atom_sites_solution_hydrogens   geom
_atom_sites_solution_primary     direct
_atom_sites_solution_secondary   ?
loop_
_atom_site_label
_atom_site_type_symbol
_atom_site_fract_x
_atom_site_fract_y
_atom_site_fract_z
_atom_site_U_iso_or_equiv
_atom_site_adp_type
_atom_site_occupancy
_atom_site_site_symmetry_order
_atom_site_calc_flag
_atom_site_refinement_flags_posn
_atom_site_refinement_flags_adp
_atom_site_refinement_flags_occupancy
_atom_site_disorder_assembly
_atom_site_disorder_group
Sb01 Sb 0.76580(2) 0.04502(2) 0.96813(2) 0.03134(11) Uani 1 1 d . . . . .
Zn02 Zn 0.41742(2) 0.50766(3) 0.83972(3) 0.02193(13) Uani 1 1 d . . . . .
Cl03 Cl 0.99660(10) 0.11685(15) 1.00552(10) 0.0868(6) Uani 1 1 d . . . . .
Cl04 Cl 1.11869(12) 0.18214(15) 0.97809(13) 0.0950(7) Uani 1 1 d . . . . .
F005 F -0.12322(12) 0.50349(15) 0.72976(18) 0.0405(6) Uani 1 1 d . . . . .
F006 F 0.78030(17) 0.13209(17) 1.02980(19) 0.0526(8) Uani 1 1 d . . . . .
O007 O 0.44586(17) 0.51179(17) 0.73245(18) 0.0333(7) Uani 1 1 d . . . . .
F008 F 0.75141(19) -0.04097(16) 0.9056(2) 0.0523(8) Uani 1 1 d . . . . .
F009 F -0.04256(15) 0.85363(17) 0.7819(2) 0.0532(8) Uani 1 1 d . . . . .
F00A F 0.35039(18) 1.09218(15) 0.7514(2) 0.0549(8) Uani 1 1 d . . . . .
F00B F 0.72275(19) 0.10345(19) 0.88130(18) 0.0569(9) Uani 1 1 d . . . . .
F00C F 0.06801(18) 0.8886(2) 0.49211(18) 0.0608(9) Uani 1 1 d . . . . .
F00D F 0.68089(16) 0.03191(19) 0.99142(19) 0.0496(7) Uani 1 1 d . . . . .
N00E N 0.40737(16) 0.62105(17) 0.85293(19) 0.0221(6) Uani 1 1 d . . . . .
N00F N 0.51574(16) 0.51617(19) 0.9094(2) 0.0238(7) Uani 1 1 d . . . . .
N00G N 0.23194(15) 0.68105(17) 0.76478(19) 0.0211(6) Uani 1 1 d . . . . .
N00H N 0.42316(16) 0.39266(17) 0.8524(2) 0.0232(7) Uani 1 1 d . . . . .
F00I F 0.8061(2) -0.0128(2) 1.0550(2) 0.0681(11) Uani 1 1 d . . . . .
N00J N 0.31399(16) 0.49783(17) 0.80259(19) 0.0214(6) Uani 1 1 d . . . . .
C00K C 0.45809(19) 0.6735(2) 0.8761(2) 0.0228(7) Uani 1 1 d . . . . .
C00L C 0.20079(18) 0.5294(2) 0.7652(2) 0.0212(7) Uani 1 1 d . . . . .
C00M C 0.20390(19) 0.4526(2) 0.7665(2) 0.0230(8) Uani 1 1 d . . . . .
H00M H 0.1667 0.4188 0.7551 0.028 Uiso 1 1 calc R . . . .
C00N C 0.4806(2) 0.3525(2) 0.8700(2) 0.0251(8) Uani 1 1 d . . . . .
C00O C 0.5750(2) 0.7166(2) 0.9422(2) 0.0262(8) Uani 1 1 d . . . . .
C00P C 0.07620(19) 0.5585(2) 0.7475(2) 0.0228(8) Uani 1 1 d . . . . .
F00Q F 0.8500(2) 0.0603(3) 0.9431(3) 0.0809(13) Uani 1 1 d . . . . .
C00R C 0.6144(2) 0.5640(2) 0.9884(2) 0.0270(8) Uani 1 1 d . . . . .
H00R H 0.6476 0.5984 1.0155 0.032 Uiso 1 1 calc R . . . .
C00S C 0.52570(19) 0.6542(2) 0.9177(2) 0.0248(8) Uani 1 1 d . . . . .
C00T C 0.30920(19) 0.7865(2) 0.7821(2) 0.0238(8) Uani 1 1 d . . . . .
C00U C 0.14698(19) 0.5833(2) 0.7533(2) 0.0221(7) Uani 1 1 d . . . . .
C00V C 0.4321(2) 0.7465(2) 0.8560(2) 0.0255(8) Uani 1 1 d . . . . .
H00V H 0.4569 0.7920 0.8650 0.031 Uiso 1 1 calc R . . . .
C00W C 0.32280(18) 0.8676(2) 0.7731(2) 0.0226(8) Uani 1 1 d . . . . .
C00X C 0.0506(2) 0.7193(2) 0.6989(3) 0.0286(8) Uani 1 1 d . . . . .
H00X H 0.0448 0.6898 0.6531 0.034 Uiso 1 1 calc R . . . .
C00Y C 0.5621(2) 0.7736(2) 0.9898(3) 0.0309(9) Uani 1 1 d . . . . .
H00Y H 0.5212 0.7732 1.0067 0.037 Uiso 1 1 calc R . . . .
C00Z C 0.11107(19) 0.7148(2) 0.7574(2) 0.0237(8) Uani 1 1 d . . . . .
C010 C 0.54464(19) 0.3818(2) 0.9194(2) 0.0255(8) Uani 1 1 d . . . . .
C011 C 0.35067(19) 0.6603(2) 0.8196(2) 0.0213(7) Uani 1 1 d . . . . .
C012 C 0.24600(19) 0.7567(2) 0.7495(2) 0.0221(7) Uani 1 1 d . . . . .
C013 C 0.0371(2) 0.5268(2) 0.6795(3) 0.0290(8) Uani 1 1 d . . . . .
H013 H 0.0568 0.5176 0.6372 0.035 Uiso 1 1 calc R . . . .
C014 C 0.5577(2) 0.4602(2) 0.9403(2) 0.0247(8) Uani 1 1 d . . . . .
O015 O -0.1213(3) 0.9219(3) 0.4417(3) 0.0705(13) Uani 1 1 d . . . . .
C016 C 0.16336(18) 0.6573(2) 0.7544(2) 0.0224(7) Uani 1 1 d . . . . .
C017 C 0.19567(19) 0.7930(2) 0.6846(2) 0.0239(8) Uani 1 1 d . . . . .
C018 C 0.6192(2) 0.4888(2) 0.9916(2) 0.0268(8) Uani 1 1 d . . . . .
H018 H 0.6560 0.4604 1.0218 0.032 Uiso 1 1 calc R . . . .
C019 C 0.3714(2) 0.3438(2) 0.8147(2) 0.0255(8) Uani 1 1 d . . . . .
N01A N 0.5937(2) 0.3357(3) 0.9477(3) 0.0531(13) Uani 1 1 d . . . . .
C01B C 0.28511(19) 0.6311(2) 0.7909(2) 0.0212(7) Uani 1 1 d . . . . .
C01C C 0.4014(2) 0.2727(2) 0.8067(3) 0.0308(9) Uani 1 1 d . . . . .
H01C H 0.3779 0.2296 0.7827 0.037 Uiso 1 1 calc R . . . .
C01D C 0.2540(2) 0.2982(2) 0.7689(3) 0.0272(8) Uani 1 1 d . . . . .
C01E C 0.0481(2) 0.5686(2) 0.8109(2) 0.0274(8) Uani 1 1 d . . . . .
H01E H 0.0752 0.5891 0.8581 0.033 Uiso 1 1 calc R . . . .
C01F C 0.36333(19) 0.7380(2) 0.8205(2) 0.0227(8) Uani 1 1 d . . . . .
C01G C 0.27398(19) 0.4347(2) 0.7881(2) 0.0213(7) Uani 1 1 d . . . . .
C01H C 0.3029(2) 0.3615(2) 0.7922(2) 0.0237(8) Uani 1 1 d . . . . .
C01I C 0.54959(19) 0.5825(2) 0.9362(2) 0.0252(8) Uani 1 1 d . . . . .
C01J C 0.1793(2) 0.7560(2) 0.6138(3) 0.0310(9) Uani 1 1 d . . . . .
H01J H 0.1983 0.7082 0.6100 0.037 Uiso 1 1 calc R . . . .
C01K C 0.0683(2) 0.8084(2) 0.8306(3) 0.0331(9) Uani 1 1 d . . . . .
H01K H 0.0743 0.8400 0.8748 0.040 Uiso 1 1 calc R . . . .
C01L C 0.26923(18) 0.5548(2) 0.7876(2) 0.0206(7) Uani 1 1 d . . . . .
C01M C 0.1201(2) 0.7603(2) 0.8225(2) 0.0266(8) Uani 1 1 d . . . . .
H01M H 0.1618 0.7588 0.8617 0.032 Uiso 1 1 calc R . . . .
C01N C 0.1673(2) 0.8632(2) 0.6896(3) 0.0295(9) Uani 1 1 d . . . . .
H01N H 0.1776 0.8891 0.7380 0.035 Uiso 1 1 calc R . . . .
C01O C -0.0011(2) 0.7665(2) 0.7071(3) 0.0345(10) Uani 1 1 d . . . . .
H01O H -0.0426 0.7695 0.6676 0.041 Uiso 1 1 calc R . . . .
C01P C -0.0303(2) 0.5085(2) 0.6727(3) 0.0312(9) Uani 1 1 d . . . . .
H01P H -0.0577 0.4883 0.6256 0.037 Uiso 1 1 calc R . . . .
C01Q C -0.0194(2) 0.5489(2) 0.8055(3) 0.0315(9) Uani 1 1 d . . . . .
H01Q H -0.0388 0.5551 0.8485 0.038 Uiso 1 1 calc R . . . .
C01R C 0.1360(3) 0.7871(3) 0.5483(3) 0.0378(10) Uani 1 1 d . . . . .
H01R H 0.1246 0.7614 0.4999 0.045 Uiso 1 1 calc R . . . .
C01S C 0.4688(2) 0.2781(2) 0.8394(3) 0.0314(9) Uani 1 1 d . . . . .
H01S H 0.5020 0.2402 0.8419 0.038 Uiso 1 1 calc R . . . .
C01T C 0.2523(2) 0.2434(3) 0.8241(3) 0.0356(10) Uani 1 1 d . . . . .
H01T H 0.2815 0.2467 0.8752 0.043 Uiso 1 1 calc R . . . .
C01U C 0.0089(2) 0.8090(2) 0.7734(3) 0.0355(10) Uani 1 1 d . . . . .
C01V C 0.2113(2) 0.2933(2) 0.6951(3) 0.0334(9) Uani 1 1 d . . . . .
H01V H 0.2114 0.3314 0.6579 0.040 Uiso 1 1 calc R . . . .
C01W C -0.0568(2) 0.5203(2) 0.7362(3) 0.0308(9) Uani 1 1 d . . . . .
C01X C 0.6348(2) 0.7179(3) 0.9178(3) 0.0352(10) Uani 1 1 d . . . . .
H01X H 0.6445 0.6790 0.8859 0.042 Uiso 1 1 calc R . . . .
C01Y C 0.1100(3) 0.8565(3) 0.5560(3) 0.0410(11) Uani 1 1 d . . . . .
C01Z C 0.1244(2) 0.8953(3) 0.6247(3) 0.0369(10) Uani 1 1 d . . . . .
H01Z H 0.1053 0.9432 0.6276 0.044 Uiso 1 1 calc R . . . .
C020 C 0.6092(2) 0.8314(3) 1.0127(3) 0.0386(11) Uani 1 1 d . . . . .
H020 H 0.6007 0.8699 1.0457 0.046 Uiso 1 1 calc R . . . .
C021 C 0.3412(2) 1.0177(2) 0.7594(3) 0.0355(10) Uani 1 1 d . . . . .
C022 C 0.6675(3) 0.8324(3) 0.9875(3) 0.0457(13) Uani 1 1 d . . . . .
H022 H 0.6991 0.8720 1.0028 0.055 Uiso 1 1 calc R . . . .
C023 C 0.3111(3) 0.9166(3) 0.8284(3) 0.0438(12) Uani 1 1 d . . . . .
H023 H 0.2966 0.8982 0.8719 0.053 Uiso 1 1 calc R . . . .
C024 C 0.6809(3) 0.7767(3) 0.9403(3) 0.0450(12) Uani 1 1 d . . . . .
H024 H 0.7215 0.7781 0.9230 0.054 Uiso 1 1 calc R . . . .
C026 C 0.3437(3) 0.8950(3) 0.7112(4) 0.0520(15) Uani 1 1 d . . . . .
H026 H 0.3523 0.8617 0.6730 0.062 Uiso 1 1 calc R . . . .
C027 C 0.1683(3) 0.2328(3) 0.6754(4) 0.0552(15) Uani 1 1 d . . . . .
H027 H 0.1398 0.2287 0.6240 0.066 Uiso 1 1 calc R . . . .
C028 C 0.4356(3) 0.4536(3) 0.6751(3) 0.0453(12) Uani 1 1 d . . . . .
H02A H 0.3867 0.4490 0.6479 0.054 Uiso 1 1 calc R . . . .
H02B H 0.4519 0.4052 0.6996 0.054 Uiso 1 1 calc R . . . .
C029 C 0.3206(3) 0.9928(3) 0.8207(3) 0.0470(13) Uani 1 1 d . . . . .
H029 H 0.3126 1.0267 0.8585 0.056 Uiso 1 1 calc R . . . .
C02A C 0.4781(3) 0.5610(4) 0.6234(3) 0.0521(14) Uani 1 1 d . . . . .
H02C H 0.4442 0.5828 0.5785 0.063 Uiso 1 1 calc R . . . .
H02D H 0.5238 0.5803 0.6235 0.063 Uiso 1 1 calc R . . . .
C02B C 0.3527(4) 0.9715(3) 0.7036(4) 0.0558(16) Uani 1 1 d . . . . .
H02E H 0.3667 0.9909 0.6602 0.067 Uiso 1 1 calc R . . . .
C02C C 0.2076(3) 0.1839(3) 0.8037(4) 0.0535(14) Uani 1 1 d . . . . .
H02F H 0.2057 0.1468 0.8413 0.064 Uiso 1 1 calc R . . . .
C02D C 0.1663(3) 0.1783(3) 0.7295(4) 0.0631(18) Uani 1 1 d . . . . .
H02G H 0.1364 0.1370 0.7155 0.076 Uiso 1 1 calc R . . . .
C02E C 0.4603(4) 0.5794(3) 0.6992(4) 0.0544(15) Uani 1 1 d . . . . .
H02H H 0.4990 0.6050 0.7352 0.065 Uiso 1 1 calc R . . . .
H02I H 0.4202 0.6127 0.6894 0.065 Uiso 1 1 calc R . . . .
C02F C 0.4767(3) 0.4774(4) 0.6193(4) 0.0575(15) Uani 1 1 d . . . . .
H02J H 0.5235 0.4568 0.6354 0.069 Uiso 1 1 calc R . . . .
H02K H 0.4549 0.4603 0.5657 0.069 Uiso 1 1 calc R . . . .
C02G C -0.0820(3) 0.9081(4) 0.5192(4) 0.0592(15) Uani 1 1 d . . . . .
H02L H -0.0488 0.9489 0.5369 0.071 Uiso 1 1 calc R . . . .
H02M H -0.0566 0.8607 0.5214 0.071 Uiso 1 1 calc R . . . .
C02H C 1.0842(3) 0.1146(5) 1.0294(5) 0.075(2) Uani 1 1 d . . . . .
H02T H 1.0995 0.0645 1.0176 0.091 Uiso 1 1 calc R . . . .
H02U H 1.1016 0.1233 1.0861 0.091 Uiso 1 1 calc R . . . .
C02J C -0.1303(4) 0.9037(4) 0.5697(4) 0.0674(17) Uani 1 1 d . . . . .
H02N H -0.1093 0.9229 0.6227 0.081 Uiso 1 1 calc R . . . .
H02O H -0.1457 0.8518 0.5737 0.081 Uiso 1 1 calc R . . . .
C02L C -0.1900(4) 0.9360(5) 0.4440(5) 0.085(3) Uani 1 1 d . . . . .
H02P H -0.2189 0.8919 0.4254 0.102 Uiso 1 1 calc R . . . .
H02Q H -0.2087 0.9790 0.4103 0.102 Uiso 1 1 calc R . . . .
C02M C -0.1886(4) 0.9527(5) 0.5277(5) 0.083(2) Uani 1 1 d . . . . .
H02R H -0.2319 0.9384 0.5399 0.099 Uiso 1 1 calc R . . . .
H02S H -0.1792 1.0060 0.5403 0.099 Uiso 1 1 calc R . . . .
O2 O 0.6489(3) 0.3395(4) 0.9842(4) 0.036(2) Uani 0.452(9) 1 d D . P A 1
C3 C 0.6583(5) 0.2349(5) 0.9772(7) 0.041(3) Uani 0.55(2) 1 d D . P A 1
H3A H 0.6213 0.2154 0.9351 0.061 Uiso 0.55(2) 1 calc GR . P A 1
H3B H 0.6563 0.2118 1.0267 0.061 Uiso 0.55(2) 1 calc GR . P A 1
H3C H 0.7022 0.2234 0.9662 0.061 Uiso 0.55(2) 1 calc GR . P A 1
O2A O 0.5946(3) 0.2703(3) 0.9392(4) 0.0349(17) Uani 0.548(9) 1 d D . P A 2
C3A C 0.6866(5) 0.2700(9) 0.9982(7) 0.046(4) Uani 0.45(2) 1 d D . P A 2
H3AA H 0.7157 0.2517 0.9658 0.068 Uiso 0.45(2) 1 calc GR . P A 2
H3AB H 0.6913 0.2374 1.0436 0.068 Uiso 0.45(2) 1 calc GR . P A 2
H3AC H 0.7003 0.3208 1.0157 0.068 Uiso 0.45(2) 1 calc GR . P A 2

loop_
_atom_site_aniso_label
_atom_site_aniso_U_11
_atom_site_aniso_U_22
_atom_site_aniso_U_33
_atom_site_aniso_U_23
_atom_site_aniso_U_13
_atom_site_aniso_U_12
Sb01 0.03026(16) 0.03064(17) 0.03373(16) -0.00025(11) 0.00922(11) -0.00392(10)
Zn02 0.0178(2) 0.0171(2) 0.0306(3) -0.0001(2) 0.0058(2) 0.00133(18)
Cl03 0.0698(11) 0.137(2) 0.0558(9) 0.0013(10) 0.0200(8) 0.0237(11)
Cl04 0.0944(15) 0.1076(16) 0.0776(12) 0.0178(12) 0.0118(11) -0.0039(12)
F005 0.0190(11) 0.0431(15) 0.0590(17) 0.0088(13) 0.0095(11) -0.0062(10)
F006 0.0600(19) 0.0381(15) 0.0541(17) -0.0160(14) 0.0042(15) -0.0089(14)
O007 0.0422(17) 0.0290(15) 0.0316(15) -0.0020(13) 0.0148(13) -0.0023(13)
F008 0.072(2) 0.0356(15) 0.0569(19) -0.0142(14) 0.0295(17) -0.0092(14)
F009 0.0339(14) 0.0424(16) 0.084(2) -0.0124(16) 0.0162(15) 0.0165(12)
F00A 0.075(2) 0.0185(13) 0.077(2) 0.0039(14) 0.0313(18) -0.0062(13)
F00B 0.080(2) 0.0493(18) 0.0376(15) 0.0130(14) 0.0075(15) -0.0053(16)
F00C 0.065(2) 0.076(2) 0.0360(15) 0.0203(16) 0.0026(14) 0.0282(18)
F00D 0.0442(16) 0.0587(18) 0.0509(17) -0.0066(15) 0.0214(14) -0.0112(14)
N00E 0.0187(14) 0.0166(14) 0.0301(16) -0.0015(13) 0.0047(12) -0.0001(12)
N00F 0.0174(14) 0.0238(16) 0.0306(16) 0.0030(14) 0.0069(13) 0.0013(12)
N00G 0.0182(14) 0.0167(14) 0.0278(15) -0.0006(13) 0.0048(12) 0.0023(12)
N00H 0.0239(15) 0.0136(14) 0.0323(16) 0.0016(13) 0.0077(13) 0.0018(12)
F00I 0.080(3) 0.062(2) 0.0493(18) 0.0130(17) -0.0083(18) 0.0196(19)
N00J 0.0183(15) 0.0161(14) 0.0290(16) 0.0012(13) 0.0042(12) 0.0024(12)
C00K 0.0205(17) 0.0187(17) 0.0299(18) -0.0010(16) 0.0078(15) -0.0016(14)
C00L 0.0173(17) 0.0201(17) 0.0270(18) -0.0006(15) 0.0073(14) -0.0012(14)
C00M 0.0200(18) 0.0199(18) 0.0300(19) -0.0028(15) 0.0082(15) -0.0031(14)
C00N 0.0229(18) 0.0209(18) 0.0329(19) 0.0032(16) 0.0094(15) 0.0051(14)
C00O 0.0211(18) 0.025(2) 0.0306(19) 0.0041(17) 0.0039(15) -0.0037(15)
C00P 0.0189(17) 0.0178(17) 0.0323(19) 0.0034(16) 0.0076(15) 0.0055(14)
F00Q 0.052(2) 0.090(3) 0.115(4) -0.016(3) 0.047(2) -0.024(2)
C00R 0.0213(18) 0.030(2) 0.0299(19) -0.0023(17) 0.0071(15) -0.0008(15)
C00S 0.0202(18) 0.0263(19) 0.0296(19) -0.0025(16) 0.0093(15) -0.0039(15)
C00T 0.0228(18) 0.0217(19) 0.0277(18) -0.0014(16) 0.0077(15) 0.0020(15)
C00U 0.0206(17) 0.0212(18) 0.0257(17) -0.0029(15) 0.0082(14) 0.0009(14)
C00V 0.0236(19) 0.0208(18) 0.0325(19) -0.0014(16) 0.0078(15) -0.0035(15)
C00W 0.0189(17) 0.0193(17) 0.0291(18) -0.0020(16) 0.0052(14) 0.0015(14)
C00X 0.0258(19) 0.0227(19) 0.035(2) -0.0008(17) 0.0037(16) 0.0007(15)
C00Y 0.028(2) 0.027(2) 0.036(2) 0.0022(18) 0.0054(17) -0.0041(16)
C00Z 0.0218(18) 0.0186(18) 0.0313(19) 0.0003(16) 0.0075(15) 0.0017(14)
C010 0.0207(18) 0.026(2) 0.0316(19) 0.0025(17) 0.0107(15) 0.0018(15)
C011 0.0209(17) 0.0162(17) 0.0269(17) 0.0011(15) 0.0060(14) 0.0028(14)
C012 0.0221(17) 0.0174(17) 0.0282(18) -0.0001(15) 0.0090(15) 0.0027(14)
C013 0.027(2) 0.027(2) 0.034(2) -0.0024(18) 0.0087(17) -0.0001(16)
C014 0.0203(17) 0.028(2) 0.0278(18) 0.0029(16) 0.0102(15) 0.0034(15)
O015 0.070(3) 0.076(3) 0.066(3) -0.004(3) 0.018(2) -0.011(2)
C016 0.0181(17) 0.0223(18) 0.0264(17) -0.0002(16) 0.0053(14) 0.0010(14)
C017 0.0234(18) 0.0209(18) 0.0289(18) 0.0031(16) 0.0094(15) 0.0022(14)
C018 0.0197(18) 0.031(2) 0.0293(19) 0.0004(17) 0.0061(15) 0.0044(15)
C019 0.0258(19) 0.0172(17) 0.0334(19) 0.0032(16) 0.0071(16) 0.0012(15)
N01A 0.047(3) 0.066(3) 0.055(3) 0.033(2) 0.030(2) 0.039(2)
C01B 0.0200(17) 0.0188(17) 0.0250(17) -0.0013(15) 0.0056(14) 0.0032(14)
C01C 0.029(2) 0.0219(19) 0.041(2) -0.0036(18) 0.0087(17) 0.0028(16)
C01D 0.0250(18) 0.0164(17) 0.041(2) -0.0003(17) 0.0094(16) 0.0008(15)
C01E 0.0259(19) 0.028(2) 0.0290(19) 0.0035(17) 0.0081(16) 0.0023(16)
C01F 0.0233(18) 0.0174(17) 0.0276(18) 0.0006(15) 0.0069(15) 0.0003(14)
C01G 0.0218(17) 0.0189(17) 0.0234(17) 0.0015(15) 0.0062(14) 0.0003(14)
C01H 0.0240(18) 0.0209(18) 0.0265(18) 0.0002(15) 0.0066(15) 0.0000(14)
C01I 0.0180(17) 0.027(2) 0.0306(19) -0.0011(17) 0.0071(15) -0.0030(15)
C01J 0.034(2) 0.029(2) 0.033(2) 0.0004(18) 0.0145(17) 0.0047(17)
C01K 0.034(2) 0.027(2) 0.042(2) -0.0059(19) 0.0149(18) 0.0034(17)
C01L 0.0166(17) 0.0184(17) 0.0271(18) -0.0011(15) 0.0060(14) 0.0008(13)
C01M 0.0208(17) 0.0265(19) 0.033(2) 0.0007(17) 0.0080(15) 0.0014(15)
C01N 0.033(2) 0.0237(19) 0.031(2) 0.0012(17) 0.0084(17) 0.0041(16)
C01O 0.0241(19) 0.024(2) 0.050(3) 0.003(2) -0.0012(18) 0.0031(16)
C01P 0.026(2) 0.028(2) 0.038(2) -0.0019(18) 0.0031(17) -0.0071(16)
C01Q 0.027(2) 0.033(2) 0.038(2) 0.0082(19) 0.0140(17) 0.0023(16)
C01R 0.043(2) 0.044(3) 0.028(2) 0.000(2) 0.0106(18) 0.005(2)
C01S 0.032(2) 0.0216(19) 0.041(2) -0.0016(18) 0.0100(18) 0.0067(16)
C01T 0.036(2) 0.027(2) 0.044(2) 0.007(2) 0.0100(19) 0.0000(18)
C01U 0.025(2) 0.027(2) 0.057(3) -0.001(2) 0.0158(19) 0.0070(17)
C01V 0.036(2) 0.024(2) 0.040(2) -0.0020(18) 0.0075(18) -0.0013(17)
C01W 0.0186(18) 0.027(2) 0.048(2) 0.0094(19) 0.0107(17) -0.0023(15)
C01X 0.027(2) 0.039(2) 0.041(2) 0.003(2) 0.0100(18) -0.0049(18)
C01Y 0.043(3) 0.049(3) 0.031(2) 0.011(2) 0.0095(19) 0.012(2)
C01Z 0.041(2) 0.030(2) 0.040(2) 0.008(2) 0.011(2) 0.0140(19)
C020 0.041(2) 0.027(2) 0.042(2) 0.000(2) -0.002(2) -0.0050(19)
C021 0.038(2) 0.0169(19) 0.053(3) 0.0013(19) 0.015(2) -0.0055(17)
C022 0.038(3) 0.037(3) 0.053(3) 0.011(2) -0.005(2) -0.018(2)
C023 0.077(4) 0.023(2) 0.041(2) -0.005(2) 0.031(2) -0.011(2)
C024 0.035(2) 0.050(3) 0.052(3) 0.008(3) 0.014(2) -0.017(2)
C026 0.089(4) 0.025(2) 0.060(3) -0.010(2) 0.052(3) -0.011(2)
C027 0.057(3) 0.038(3) 0.058(3) -0.003(3) -0.008(3) -0.017(2)
C028 0.056(3) 0.045(3) 0.037(2) -0.008(2) 0.016(2) -0.006(2)
C029 0.077(4) 0.021(2) 0.052(3) -0.010(2) 0.033(3) -0.005(2)
C02A 0.058(3) 0.061(3) 0.042(3) -0.002(3) 0.021(2) -0.016(3)
C02B 0.094(5) 0.027(2) 0.064(3) -0.002(3) 0.054(3) -0.014(3)
C02C 0.055(3) 0.028(2) 0.080(4) 0.014(3) 0.022(3) -0.010(2)
C02D 0.054(3) 0.036(3) 0.091(5) -0.002(3) 0.003(3) -0.024(2)
C02E 0.083(4) 0.038(3) 0.055(3) 0.001(3) 0.041(3) -0.013(3)
C02F 0.063(4) 0.068(4) 0.050(3) -0.022(3) 0.031(3) -0.018(3)
C02G 0.051(3) 0.066(4) 0.061(3) -0.010(3) 0.015(3) -0.002(3)
C02H 0.044(3) 0.085(5) 0.088(5) 0.024(4) 0.000(3) 0.002(3)
C02J 0.064(4) 0.076(5) 0.065(4) -0.005(4) 0.021(3) -0.003(3)
C02L 0.055(4) 0.093(6) 0.093(6) 0.012(5) -0.009(4) -0.005(4)
C02M 0.055(4) 0.103(7) 0.092(6) -0.005(5) 0.021(4) 0.006(4)
O2 0.026(4) 0.036(4) 0.043(4) 0.007(3) 0.002(3) 0.017(3)
C3 0.026(5) 0.029(5) 0.060(6) 0.003(4) -0.002(4) 0.017(4)
O2A 0.025(3) 0.027(3) 0.050(4) 0.001(3) 0.004(2) 0.010(2)
C3A 0.036(7) 0.045(8) 0.055(7) 0.008(6) 0.009(6) 0.031(6)

_geom_special_details            
;
 All esds (except the esd in the dihedral angle between two l.s. planes)
 are estimated using the full covariance matrix.  The cell esds are taken
 into account individually in the estimation of esds in distances, angles
 and torsion angles; correlations between esds in cell parameters are only
 used when they are defined by crystal symmetry.  An approximate (isotropic)
 treatment of cell esds is used for estimating esds involving l.s. planes.
;
loop_
_geom_bond_atom_site_label_1
_geom_bond_atom_site_label_2
_geom_bond_distance
_geom_bond_site_symmetry_2
_geom_bond_publ_flag
Sb01 F006 1.886(3) . ?
Sb01 F008 1.879(3) . ?
Sb01 F00B 1.884(3) . ?
Sb01 F00D 1.885(3) . ?
Sb01 F00I 1.865(3) . ?
Sb01 F00Q 1.889(4) . ?
Zn02 O007 2.123(3) . ?
Zn02 N00E 2.064(3) . ?
Zn02 N00F 2.069(3) . ?
Zn02 N00H 2.075(3) . ?
Zn02 N00J 2.042(3) . ?
Cl03 C02H 1.720(7) . ?
Cl04 C02H 1.762(8) . ?
F005 C01W 1.357(5) . ?
O007 C028 1.434(6) . ?
O007 C02E 1.411(6) . ?
F009 C01U 1.354(5) . ?
F00A C021 1.362(5) . ?
F00C C01Y 1.361(5) . ?
N00E C00K 1.378(5) . ?
N00E C011 1.351(5) . ?
N00F C014 1.340(5) . ?
N00F C01I 1.396(5) . ?
N00G C012 1.426(5) . ?
N00G C016 1.422(5) . ?
N00G C01B 1.389(5) . ?
N00H C00N 1.338(5) . ?
N00H C019 1.400(5) . ?
N00J C01G 1.379(5) . ?
N00J C01L 1.349(5) . ?
C00K C00S 1.426(5) . ?
C00K C00V 1.424(5) . ?
C00L C00M 1.379(5) . ?
C00L C00U 1.434(5) . ?
C00L C01L 1.419(5) . ?
C00M H00M 0.9500 . ?
C00M C01G 1.413(5) . ?
C00N C010 1.468(6) . ?
C00N C01S 1.437(6) . ?
C00O C00S 1.490(5) . ?
C00O C00Y 1.392(6) . ?
C00O C01X 1.387(6) . ?
C00P C00U 1.482(5) . ?
C00P C013 1.386(6) . ?
C00P C01E 1.394(6) . ?
C00R H00R 0.9500 . ?
C00R C018 1.354(6) . ?
C00R C01I 1.441(5) . ?
C00S C01I 1.385(6) . ?
C00T C00W 1.497(5) . ?
C00T C012 1.374(5) . ?
C00T C01F 1.430(5) . ?
C00U C016 1.366(5) . ?
C00V H00V 0.9500 . ?
C00V C01F 1.386(5) . ?
C00W C023 1.381(6) . ?
C00W C026 1.364(7) . ?
C00X H00X 0.9500 . ?
C00X C00Z 1.394(5) . ?
C00X C01O 1.384(6) . ?
C00Y H00Y 0.9500 . ?
C00Y C020 1.399(6) . ?
C00Z C016 1.490(5) . ?
C00Z C01M 1.387(6) . ?
C010 C014 1.463(6) . ?
C010 N01A 1.293(6) . ?
C011 C01B 1.400(5) . ?
C011 C01F 1.418(5) . ?
C012 C017 1.482(5) . ?
C013 H013 0.9500 . ?
C013 C01P 1.381(6) . ?
C014 C018 1.439(6) . ?
O015 C02G 1.424(8) . ?
O015 C02L 1.428(9) . ?
C017 C01J 1.384(6) . ?
C017 C01N 1.396(6) . ?
C018 H018 0.9500 . ?
C019 C01C 1.436(6) . ?
C019 C01H 1.382(6) . ?
N01A O2 1.143(8) . ?
N01A O2A 1.184(8) . ?
C01B C01L 1.403(5) . ?
C01C H01C 0.9500 . ?
C01C C01S 1.347(6) . ?
C01D C01H 1.496(5) . ?
C01D C01T 1.393(6) . ?
C01D C01V 1.378(6) . ?
C01E H01E 0.9500 . ?
C01E C01Q 1.394(6) . ?
C01G C01H 1.433(5) . ?
C01J H01J 0.9500 . ?
C01J C01R 1.383(6) . ?
C01K H01K 0.9500 . ?
C01K C01M 1.395(6) . ?
C01K C01U 1.365(7) . ?
C01M H01M 0.9500 . ?
C01N H01N 0.9500 . ?
C01N C01Z 1.380(6) . ?
C01O H01O 0.9500 . ?
C01O C01U 1.371(7) . ?
C01P H01P 0.9500 . ?
C01P C01W 1.380(7) . ?
C01Q H01Q 0.9500 . ?
C01Q C01W 1.370(7) . ?
C01R H01R 0.9500 . ?
C01R C01Y 1.371(7) . ?
C01S H01S 0.9500 . ?
C01T H01T 0.9500 . ?
C01T C02C 1.387(7) . ?
C01V H01V 0.9500 . ?
C01V C027 1.381(7) . ?
C01X H01X 0.9500 . ?
C01X C024 1.399(7) . ?
C01Y C01Z 1.368(7) . ?
C01Z H01Z 0.9500 . ?
C020 H020 0.9500 . ?
C020 C022 1.365(8) . ?
C021 C029 1.335(8) . ?
C021 C02B 1.354(8) . ?
C022 H022 0.9500 . ?
C022 C024 1.373(8) . ?
C023 H023 0.9500 . ?
C023 C029 1.393(7) . ?
C024 H024 0.9500 . ?
C026 H026 0.9500 . ?
C026 C02B 1.397(7) . ?
C027 H027 0.9500 . ?
C027 C02D 1.377(9) . ?
C028 H02A 0.9900 . ?
C028 H02B 0.9900 . ?
C028 C02F 1.508(8) . ?
C029 H029 0.9500 . ?
C02A H02C 0.9900 . ?
C02A H02D 0.9900 . ?
C02A C02E 1.513(7) . ?
C02A C02F 1.501(9) . ?
C02B H02E 0.9500 . ?
C02C H02F 0.9500 . ?
C02C C02D 1.372(9) . ?
C02D H02G 0.9500 . ?
C02E H02H 0.9900 . ?
C02E H02I 0.9900 . ?
C02F H02J 0.9900 . ?
C02F H02K 0.9900 . ?
C02G H02L 0.9900 . ?
C02G H02M 0.9900 . ?
C02G C02J 1.487(9) . ?
C02H H02T 0.9900 . ?
C02H H02U 0.9900 . ?
C02J H02N 0.9900 . ?
C02J H02O 0.9900 . ?
C02J C02M 1.510(11) . ?
C02L H02P 0.9900 . ?
C02L H02Q 0.9900 . ?
C02L C02M 1.506(13) . ?
C02M H02R 0.9900 . ?
C02M H02S 0.9900 . ?
O2 C3 1.893(8) . ?
C3 H3A 0.9800 . ?
C3 H3B 0.9800 . ?
C3 H3C 0.9800 . ?
O2A C3A 1.894(9) . ?
C3A H3AA 0.9800 . ?
C3A H3AB 0.9800 . ?
C3A H3AC 0.9800 . ?

loop_
_geom_angle_atom_site_label_1
_geom_angle_atom_site_label_2
_geom_angle_atom_site_label_3
_geom_angle
_geom_angle_site_symmetry_1
_geom_angle_site_symmetry_3
_geom_angle_publ_flag
F006 Sb01 F00Q 89.87(18) . . ?
F008 Sb01 F006 179.26(15) . . ?
F008 Sb01 F00B 90.24(15) . . ?
F008 Sb01 F00D 90.71(15) . . ?
F008 Sb01 F00Q 89.75(18) . . ?
F00B Sb01 F006 89.12(15) . . ?
F00B Sb01 F00D 89.29(16) . . ?
F00B Sb01 F00Q 89.3(2) . . ?
F00D Sb01 F006 89.65(15) . . ?
F00D Sb01 F00Q 178.50(19) . . ?
F00I Sb01 F006 90.63(16) . . ?
F00I Sb01 F008 90.03(16) . . ?
F00I Sb01 F00B 178.36(18) . . ?
F00I Sb01 F00D 89.08(18) . . ?
F00I Sb01 F00Q 92.3(2) . . ?
N00E Zn02 O007 97.13(13) . . ?
N00E Zn02 N00F 88.15(13) . . ?
N00E Zn02 N00H 166.44(14) . . ?
N00F Zn02 O007 95.30(13) . . ?
N00F Zn02 N00H 89.40(13) . . ?
N00H Zn02 O007 96.37(13) . . ?
N00J Zn02 O007 101.78(13) . . ?
N00J Zn02 N00E 89.93(12) . . ?
N00J Zn02 N00F 162.92(14) . . ?
N00J Zn02 N00H 88.50(13) . . ?
C028 O007 Zn02 125.8(3) . . ?
C02E O007 Zn02 122.4(3) . . ?
C02E O007 C028 109.8(4) . . ?
C00K N00E Zn02 128.3(3) . . ?
C011 N00E Zn02 124.2(3) . . ?
C011 N00E C00K 105.3(3) . . ?
C014 N00F Zn02 127.3(3) . . ?
C014 N00F C01I 107.0(3) . . ?
C01I N00F Zn02 125.7(3) . . ?
C016 N00G C012 119.8(3) . . ?
C01B N00G C012 120.1(3) . . ?
C01B N00G C016 120.1(3) . . ?
C00N N00H Zn02 125.6(3) . . ?
C00N N00H C019 106.1(3) . . ?
C019 N00H Zn02 123.8(2) . . ?
C01G N00J Zn02 129.7(2) . . ?
C01L N00J Zn02 125.7(3) . . ?
C01L N00J C01G 104.5(3) . . ?
N00E C00K C00S 122.4(3) . . ?
N00E C00K C00V 110.6(3) . . ?
C00V C00K C00S 126.9(4) . . ?
C00M C00L C00U 135.0(4) . . ?
C00M C00L C01L 106.2(3) . . ?
C01L C00L C00U 118.6(3) . . ?
C00L C00M H00M 127.2 . . ?
C00L C00M C01G 105.7(3) . . ?
C01G C00M H00M 127.2 . . ?
N00H C00N C010 122.2(4) . . ?
N00H C00N C01S 111.1(4) . . ?
C01S C00N C010 126.5(4) . . ?
C00Y C00O C00S 120.8(4) . . ?
C01X C00O C00S 119.9(4) . . ?
C01X C00O C00Y 119.3(4) . . ?
C013 C00P C00U 121.0(4) . . ?
C013 C00P C01E 119.5(4) . . ?
C01E C00P C00U 119.4(4) . . ?
C018 C00R H00R 126.2 . . ?
C018 C00R C01I 107.5(4) . . ?
C01I C00R H00R 126.2 . . ?
C00K C00S C00O 117.1(4) . . ?
C01I C00S C00K 125.5(4) . . ?
C01I C00S C00O 117.4(3) . . ?
C012 C00T C00W 120.7(3) . . ?
C012 C00T C01F 119.1(4) . . ?
C01F C00T C00W 120.1(3) . . ?
C00L C00U C00P 119.7(3) . . ?
C016 C00U C00L 118.7(3) . . ?
C016 C00U C00P 121.4(3) . . ?
C00K C00V H00V 126.9 . . ?
C01F C00V C00K 106.2(3) . . ?
C01F C00V H00V 126.9 . . ?
C023 C00W C00T 118.3(4) . . ?
C026 C00W C00T 122.6(4) . . ?
C026 C00W C023 119.1(4) . . ?
C00Z C00X H00X 119.8 . . ?
C01O C00X H00X 119.8 . . ?
C01O C00X C00Z 120.3(4) . . ?
C00O C00Y H00Y 120.0 . . ?
C00O C00Y C020 120.0(4) . . ?
C020 C00Y H00Y 120.0 . . ?
C00X C00Z C016 121.0(4) . . ?
C01M C00Z C00X 119.4(4) . . ?
C01M C00Z C016 119.5(3) . . ?
C014 C010 C00N 124.9(4) . . ?
N01A C010 C00N 118.8(4) . . ?
N01A C010 C014 116.4(4) . . ?
N00E C011 C01B 126.1(3) . . ?
N00E C011 C01F 112.1(3) . . ?
C01B C011 C01F 121.7(3) . . ?
N00G C012 C017 115.7(3) . . ?
C00T C012 N00G 120.0(3) . . ?
C00T C012 C017 122.8(4) . . ?
C00P C013 H013 119.6 . . ?
C01P C013 C00P 120.7(4) . . ?
C01P C013 H013 119.6 . . ?
N00F C014 C010 124.2(4) . . ?
N00F C014 C018 110.6(4) . . ?
C018 C014 C010 125.1(4) . . ?
C02G O015 C02L 108.5(6) . . ?
N00G C016 C00Z 118.0(3) . . ?
C00U C016 N00G 121.3(3) . . ?
C00U C016 C00Z 120.0(3) . . ?
C01J C017 C012 116.9(4) . . ?
C01J C017 C01N 118.8(4) . . ?
C01N C017 C012 124.2(4) . . ?
C00R C018 C014 106.6(3) . . ?
C00R C018 H018 126.7 . . ?
C014 C018 H018 126.7 . . ?
N00H C019 C01C 108.6(3) . . ?
C01H C019 N00H 124.9(4) . . ?
C01H C019 C01C 126.5(4) . . ?
O2 N01A C010 136.7(6) . . ?
O2A N01A C010 128.2(6) . . ?
N00G C01B C011 117.7(3) . . ?
N00G C01B C01L 117.7(3) . . ?
C011 C01B C01L 124.5(3) . . ?
C019 C01C H01C 126.2 . . ?
C01S C01C C019 107.6(4) . . ?
C01S C01C H01C 126.2 . . ?
C01T C01D C01H 118.4(4) . . ?
C01V C01D C01H 121.6(4) . . ?
C01V C01D C01T 120.0(4) . . ?
C00P C01E H01E 119.8 . . ?
C01Q C01E C00P 120.3(4) . . ?
C01Q C01E H01E 119.8 . . ?
C00V C01F C00T 135.5(4) . . ?
C00V C01F C011 105.8(3) . . ?
C011 C01F C00T 118.5(3) . . ?
N00J C01G C00M 111.6(3) . . ?
N00J C01G C01H 122.0(3) . . ?
C00M C01G C01H 126.4(3) . . ?
C019 C01H C01D 117.0(3) . . ?
C019 C01H C01G 126.4(4) . . ?
C01G C01H C01D 116.5(3) . . ?
N00F C01I C00R 108.2(3) . . ?
C00S C01I N00F 126.8(3) . . ?
C00S C01I C00R 124.9(4) . . ?
C017 C01J H01J 119.2 . . ?
C01R C01J C017 121.5(4) . . ?
C01R C01J H01J 119.2 . . ?
C01M C01K H01K 120.8 . . ?
C01U C01K H01K 120.8 . . ?
C01U C01K C01M 118.4(4) . . ?
N00J C01L C00L 111.9(3) . . ?
N00J C01L C01B 126.5(3) . . ?
C01B C01L C00L 121.6(3) . . ?
C00Z C01M C01K 120.3(4) . . ?
C00Z C01M H01M 119.8 . . ?
C01K C01M H01M 119.8 . . ?
C017 C01N H01N 119.8 . . ?
C01Z C01N C017 120.4(4) . . ?
[truncated: 442,240 more chars]
